# Supplementary material for: Genome-wide identification of microRNA targets reveals positive regulation of the Hippo pathway by miR-122 during liver development
Source: Cell Death Dis. 2021 Dec 14;12(12):1161. doi: 10.1038/s41419-021-04436-7 (PMC8671590; doi:10.1038/s41419-021-04436-7)
Supplement: Supplementary file 4 — Table S3 [file 41419_2021_4436_MOESM4_ESM.xlsx]

## Sheet: stage-high expressed miRNA list
e12.5	e15.5	e18.5	P7	Adult
miR-144-3p	miR-142-3p	miR-223-3p	miR-122-5p	let-7c-5p
miR-451a	miR-136-5p	let-7e-5p	miR-30a-5p	miR-16-5p
miR-673-5p	miR-127-3p	let-7i-5p	miR-30a-3p	miR-194-5p
miR-674-5p	miR-93-5p	miR-106b-5p	miR-30e-5p	miR-126-3p
miR-324-5p	miR-25-3p	miR-411-3p	miR-186-5p	miR-26a-5p
miR-540-3p	miR-17-3p	miR-33-5p	miR-30c-5p	let-7b-5p
miR-376b-3p	miR-140-3p	miR-135a-5p	miR-30d-5p	miR-26b-5p
miR-196b-5p	miR-322-5p	miR-155-5p	miR-351-5p	miR-125b-5p
miR-652-3p	miR-134-5p	miR-450a-5p	miR-199a-3p	miR-27b-3p
miR-744-5p	miR-409-3p	miR-24-3p	miR-199b-3p	miR-21a-5p
miR-7a-5p	miR-484	miR-20b-5p	miR-378a-3p	miR-192-5p
miR-409-5p	miR-186-3p	miR-669c-5p	miR-30e-3p	let-7f-5p
miR-671-5p	miR-154-3p	miR-130a-3p	miR-126-5p	miR-29a-3p
miR-370-3p	miR-425-5p	miR-450b-5p	miR-99a-5p	let-7a-5p
miR-665-3p	miR-341-3p	miR-149-5p	miR-200b-3p	miR-125a-5p
miR-296-3p	miR-376a-3p	miR-34a-5p	miR-146a-5p	miR-27a-3p
miR-423-3p	miR-136-3p	miR-450b-3p	miR-200c-3p	miR-29c-3p
miR-326-3p	miR-411-5p	miR-139-3p	miR-141-3p	miR-101b-3p
miR-495-3p	miR-574-5p	miR-345-3p	miR-143-3p	miR-29b-3p
miR-193b-3p	miR-342-5p	miR-674-3p	let-7d-5p	let-7g-5p
miR-16-1-3p	miR-542-3p	miR-296-5p	miR-10a-5p	miR-195a-5p
miR-339-5p	miR-382-5p	miR-331-3p	miR-429-3p	miR-140-5p
miR-330-5p	miR-679-5p	miR-467a-5p	miR-151-3p	miR-101c
miR-298-5p	miR-466c-3p	miR-467b-5p	miR-139-5p	miR-101a-3p
miR-93-3p	miR-466b-3p		miR-335-5p	miR-23b-3p
miR-206-3p	miR-466e-3p		miR-222-3p	miR-23a-3p
miR-467c-5p	miR-466p-3p		miR-99b-5p	miR-145a-5p
miR-18a-3p	miR-466a-3p		miR-376b-5p	miR-190a-5p
miR-466f-3p	miR-369-3p		miR-31-5p	miR-122-3p
miR-324-3p	miR-666-5p		miR-152-3p	miR-22-3p
miR-329-5p	miR-423-5p		let-7d-3p	miR-100-5p
miR-449a-5p	miR-218-5p		miR-361-5p	miR-455-3p
miR-877-5p	miR-666-3p		miR-676-3p	miR-338-3p
miR-1983	miR-323-3p		miR-501-5p	miR-148a-3p
miR-130b-5p			miR-107-3p	miR-199a-5p
miR-496a-3p			miR-669d-5p	miR-340-3p
miR-5123			miR-378c	miR-497-5p
miR-505-5p			miR-181c-3p	miR-30d-3p
miR-3098-3p			miR-28a-3p	miR-28a-5p
miR-431-3p			miR-322-3p	miR-28c
			miR-340-5p	miR-29a-5p
			miR-99b-3p	miR-365-3p
			miR-574-3p	miR-125a-3p
			miR-214-5p

## Sheet: e12.5 targets
miR-130b-5p	Asb1
miR-130b-5p	Ccne2
miR-130b-5p	Ube2l6
miR-130b-5p	Med13l
miR-130b-5p	Sertad3
miR-130b-5p	Btg2
miR-130b-5p	Slc25a37
miR-130b-5p	Ell2
miR-130b-5p	Ormdl3
miR-130b-5p	Serpina6
miR-130b-5p	Tnrc6b
miR-130b-5p	Gadd45a
miR-130b-5p	Slc4a1
miR-130b-5p	Lpin2
miR-130b-5p	Alas2
miR-130b-5p	Atp1b2
miR-130b-5p	C130039O16Rik
miR-130b-5p	Cpox
miR-130b-5p	Mt2
miR-130b-5p	Myb
miR-130b-5p	Prc1
miR-130b-5p	Runx1
miR-130b-5p	Clcn3
miR-130b-5p	Usp32
miR-130b-5p	Pfas
miR-130b-5p	Sowaha
miR-130b-5p	Luc7l2
miR-130b-5p	Lims1
miR-130b-5p	Usp47
miR-130b-5p	Cdc25b
miR-130b-5p	Adam10
miR-130b-5p	Narf
miR-130b-5p	Tnks
miR-130b-5p	Pim1
miR-130b-5p	Rrm1
miR-130b-5p	Ubtf
miR-130b-5p	Sik2
miR-130b-5p	Zfyve21
miR-130b-5p	Esyt2
miR-130b-5p	Ubiad1
miR-130b-5p	Pura
miR-130b-5p	Ifnar2
miR-130b-5p	Fam109b
miR-130b-5p	Ip6k1
miR-130b-5p	Zbtb7a
miR-130b-5p	8430427H17Rik
miR-130b-5p	A230046K03Rik
miR-130b-5p	Hnrnpab
miR-130b-5p	Zbtb7a
miR-130b-5p	Rplp1
miR-130b-5p	Gigyf1
miR-130b-5p	Rhag
miR-130b-5p	2010011I20Rik
miR-130b-5p	Cdc27
miR-130b-5p	Ermap
miR-130b-5p	Vps4b
miR-130b-5p	Psmg2
miR-130b-5p	Rab14
miR-130b-5p	Tmsb4x
miR-130b-5p	Atg16l1
miR-130b-5p	Rhag
miR-130b-5p	E2f2
miR-130b-5p	Rpa2
miR-130b-5p	Slc38a2
miR-130b-5p	Nfya
miR-130b-5p	Tgoln1
miR-130b-5p	Tnrc6b
miR-130b-5p	Mll3
miR-130b-5p	Ppp1r15b
miR-130b-5p	2010002N04Rik
miR-130b-5p	Fads1
miR-130b-5p	Tfrc
miR-130b-5p	Scoc
miR-130b-5p	Ddx26b
miR-130b-5p	Dhrs11
miR-130b-5p	Srprb
miR-130b-5p	Ppp1r15b
miR-130b-5p	Arf4
miR-130b-5p	Vps53
miR-130b-5p	P4hb
miR-130b-5p	2210020M01Rik
miR-130b-5p	B4galt1
miR-130b-5p	Tmed7
miR-130b-5p	Med13
miR-130b-5p	Rassf3
miR-130b-5p	Rfx3
miR-130b-5p	Arl2bp
miR-130b-5p	Csde1
miR-130b-5p	Pnp
miR-130b-5p	Tcirg1
miR-130b-5p	Mll2
miR-130b-5p	Slc11a2
miR-130b-5p	2010002N04Rik
miR-130b-5p	Derl1
miR-130b-5p	Dennd1b
miR-130b-5p	Agps
miR-130b-5p	Rqcd1
miR-130b-5p	Tnrc6a
miR-130b-5p	Atxn3
miR-130b-5p	Cdc37l1
miR-130b-5p	6330578E17Rik
miR-130b-5p	Dirc2
miR-130b-5p	B230219D22Rik
miR-130b-5p	Arid3a
miR-130b-5p	Asb8
miR-130b-5p	Slc38a2
miR-130b-5p	Il10rb
miR-130b-5p	Lmo2
miR-130b-5p	Slc25a15
miR-130b-5p	Kdelr1
miR-130b-5p	Dido1
miR-130b-5p	Prdm16
miR-130b-5p	Paqr4
miR-130b-5p	Reep5
miR-130b-5p	Zeb2
miR-130b-5p	Zc3hav1
miR-130b-5p	5730508B09Rik
miR-130b-5p	Tmem50a
miR-130b-5p	Steap4
miR-130b-5p	Atp2b1
miR-130b-5p	Chac2
miR-130b-5p	Fntb
miR-130b-5p	Pomt2
miR-130b-5p	Pik3r1
miR-130b-5p	Tbccd1
miR-130b-5p	G2e3
miR-130b-5p	Spopl
miR-130b-5p	Mesdc1
miR-130b-5p	Laptm4a
miR-130b-5p	Cdr2
miR-130b-5p	Ppip5k2
miR-130b-5p	Arrdc3
miR-130b-5p	1700054N08Rik
miR-130b-5p	Pccb
miR-130b-5p	Parvb
miR-130b-5p	Mrap
miR-130b-5p	Arrb1
miR-130b-5p	Actn1
miR-130b-5p	Golga5
miR-130b-5p	4930572J05Rik
miR-130b-5p	Nrip1
miR-130b-5p	B4galt1
miR-130b-5p	Gadd45a
miR-130b-5p	Adi1
miR-130b-5p	Ppp6r1
miR-130b-5p	Rassf3
miR-130b-5p	Slc11a2
miR-130b-5p	Col1a2
miR-130b-5p	Ube2z
miR-130b-5p	Purb
miR-130b-5p	2810046L04Rik
miR-130b-5p	Cpeb3
miR-130b-5p	Pcnt
miR-130b-5p	Atxn1
miR-130b-5p	Acer3
miR-130b-5p	C230081A13Rik
miR-130b-5p	A930001N09Rik
miR-130b-5p	Slc16a13
miR-130b-5p	Myst4
miR-130b-5p	Cct6a
miR-130b-5p	Anln
miR-130b-5p	Fbxl3
miR-130b-5p	Ank1
miR-130b-5p	Fam178a
miR-130b-5p	Crebzf
miR-130b-5p	Pbrm1
miR-130b-5p	Ctdspl2
miR-130b-5p	Lamb2
miR-130b-5p	Ap4b1
miR-130b-5p	Zc3hav1
miR-130b-5p	Dcp1a
miR-130b-5p	Jak2
miR-130b-5p	Ank1
miR-130b-5p	Cmtm4
miR-130b-5p	Hic2
miR-130b-5p	Chd1
miR-130b-5p	Ubn2
miR-130b-5p	Slc16a10
miR-130b-5p	Aimp1
miR-130b-5p	Reep5
miR-130b-5p	Mbnl3
miR-130b-5p	Ptrh2
miR-130b-5p	Cpeb3
miR-130b-5p	Cmtm6
miR-130b-5p	Arid3a
miR-130b-5p	Grb10
miR-130b-5p	4933426M11Rik
miR-130b-5p	Herc1
miR-130b-5p	Rlim
miR-130b-5p	Derl2
miR-130b-5p	Car2
miR-130b-5p	Man2a1
miR-130b-5p	Cldn1
miR-130b-5p	Chst14
miR-130b-5p	Tapt1
miR-130b-5p	Tead1
miR-130b-5p	Ormdl1
miR-130b-5p	Eaf1
miR-130b-5p	Fam126a
miR-130b-5p	Serpinf1
miR-130b-5p	0610011L14Rik
miR-130b-5p	Hif3a
miR-130b-5p	Stat3
miR-130b-5p	Elf2
miR-130b-5p	Cox6a1
miR-130b-5p	Mis12
miR-130b-5p	Glis2
miR-130b-5p	Baz2a
miR-130b-5p	Myo18a
miR-130b-5p	Mdc1
miR-130b-5p	Gga3
miR-130b-5p	Ano6
miR-130b-5p	Rpn2
miR-130b-5p	Gmeb2
miR-130b-5p	Hipk1
miR-130b-5p	Abca1
miR-130b-5p	Igf2bp3
miR-130b-5p	Cnbp
miR-130b-5p	Hcfc1
miR-130b-5p	Kcnj2
miR-130b-5p	Rnf11
miR-130b-5p	Pex7
miR-130b-5p	Isg20l2
miR-130b-5p	Zfp710
miR-130b-5p	Tnrc6a
miR-130b-5p	Hprt
miR-130b-5p	Tnrc6b
miR-130b-5p	Uba3
miR-130b-5p	Tnrc6a
miR-130b-5p	Ube2z
miR-130b-5p	Lats2
miR-130b-5p	Mll2
miR-130b-5p	Gda
miR-130b-5p	Ash1l
miR-130b-5p	Serinc5
miR-130b-5p	Pik3r1
miR-130b-5p	Lpin2
miR-130b-5p	Zfp120
miR-130b-5p	Prune
miR-130b-5p	Cmklr1
miR-130b-5p	Gna11
miR-130b-5p	Rffl
miR-130b-5p	Arid2
miR-130b-5p	Ccny
miR-130b-5p	Ctdp1
miR-130b-5p	Jhdm1d
miR-130b-5p	Mtus1
miR-130b-5p	Pdcd7
miR-130b-5p	Adam10
miR-130b-5p	Obfc2a
miR-130b-5p	Birc5
miR-130b-5p	Dcp1a
miR-130b-5p	Tsc22d1
miR-130b-5p	Bsdc1
miR-130b-5p	Mest
miR-130b-5p	Adipor2
miR-130b-5p	Zdhhc9
miR-130b-5p	Rab15
miR-130b-5p	Cebpb
miR-130b-5p	Xpo1
miR-130b-5p	Slc25a33
miR-130b-5p	Slc35d3
miR-130b-5p	Alkbh5
miR-130b-5p	1700020O03Rik
miR-130b-5p	Sart1
miR-130b-5p	Lrig2
miR-130b-5p	Glul
miR-130b-5p	Sel1l
miR-130b-5p	Ppara
miR-130b-5p	Dsn1
miR-130b-5p	Chchd2
miR-130b-5p	Pgm2l1
miR-130b-5p	Ing5
miR-130b-5p	Purb
miR-130b-5p	Impact
miR-130b-5p	Tcerg1
miR-130b-5p	Fam46a
miR-130b-5p	Arhgap18
miR-130b-5p	Chmp2b
miR-130b-5p	Dab2ip
miR-130b-5p	2010011I20Rik
miR-130b-5p	Man1a2
miR-130b-5p	Sgcb
miR-130b-5p	Hk2
miR-130b-5p	Peg3
miR-130b-5p	Anln
miR-130b-5p	Tspan31
miR-130b-5p	Prpf39
miR-130b-5p	Abcc5
miR-130b-5p	Csnk2a2
miR-130b-5p	Wdfy2
miR-130b-5p	Slc35a4
miR-130b-5p	Srxn1
miR-130b-5p	Tmem231
miR-130b-5p	Slc30a1
miR-130b-5p	Btg2
miR-130b-5p	Snw1
miR-130b-5p	Gxylt1
miR-130b-5p	Cry2
miR-130b-5p	Lrrc8b
miR-130b-5p	Arhgef12
miR-130b-5p	Nckap5
miR-130b-5p	Cradd
miR-130b-5p	Grb10
miR-130b-5p	Ktn1
miR-130b-5p	Naa50
miR-130b-5p	Morc3
miR-130b-5p	Gcnt1
miR-130b-5p	Phf20
miR-130b-5p	Tmem68
miR-130b-5p	Ctbp1
miR-130b-5p	Peg10
miR-130b-5p	Ppp1r9a
miR-130b-5p	Rhag
miR-130b-5p	Ctsf
miR-130b-5p	Tle4
miR-130b-5p	Shb
miR-130b-5p	Myst3
miR-130b-5p	Ldlr
miR-130b-5p	Bard1
miR-130b-5p	Tab2
miR-130b-5p	Marcks
miR-130b-5p	Tmem170b
miR-130b-5p	Golph3
miR-130b-5p	Senp1
miR-130b-5p	Artn
miR-130b-5p	Scfd1
miR-130b-5p	Daam1
miR-130b-5p	Serinc5
miR-130b-5p	Mllt1
miR-130b-5p	Sec11c
miR-130b-5p	Ndufb8
miR-130b-5p	Arnt
miR-130b-5p	Zfp36
miR-130b-5p	Rb1cc1
miR-130b-5p	Nif3l1
miR-130b-5p	Dstyk
miR-130b-5p	Ahctf1
miR-130b-5p	Pcmt1
miR-130b-5p	Papola
miR-130b-5p	Ermap
miR-130b-5p	Zfp619
miR-130b-5p	Upf1
miR-130b-5p	Ebp
miR-130b-5p	Obfc2a
miR-130b-5p	Sbf1
miR-130b-5p	Rfx2
miR-130b-5p	Crem
miR-130b-5p	Tmem33
miR-130b-5p	Cdkn1b
miR-130b-5p	Insr
miR-130b-5p	H2afx
miR-130b-5p	Rab23
miR-130b-5p	Nck2
miR-130b-5p	Fnip1
miR-130b-5p	Pdlim5
miR-130b-5p	Ap1g1
miR-130b-5p	Cdc42bpa
miR-130b-5p	Acbd4
miR-130b-5p	Itga5
miR-130b-5p	Pak2
miR-130b-5p	Nucks1
miR-130b-5p	Mtpn
miR-130b-5p	Picalm
miR-130b-5p	Rdh13
miR-130b-5p	1810026J23Rik
miR-130b-5p	Npepps
miR-130b-5p	Grk6
miR-130b-5p	Serpind1
miR-130b-5p	Fitm2
miR-130b-5p	Bri3bp
miR-130b-5p	Tnrc6a
miR-130b-5p	Acsl4
miR-130b-5p	Kansl3
miR-130b-5p	Pdhx
miR-130b-5p	Dsn1
miR-130b-5p	Magi3
miR-130b-5p	Agbl5
miR-130b-5p	Zfp827
miR-130b-5p	Cdh1
miR-130b-5p	Fam46a
miR-130b-5p	Eif4e2
miR-130b-5p	Stx11
miR-130b-5p	Purb
miR-130b-5p	A230051G13Rik
miR-130b-5p	Snx13
miR-130b-5p	Tmx4
miR-130b-5p	Fnbp1l
miR-130b-5p	Rnf20
miR-130b-5p	Vamp3
miR-130b-5p	Phlpp2
miR-130b-5p	Entpd5
miR-130b-5p	Snx18
miR-130b-5p	March6
miR-130b-5p	Tmprss2
miR-130b-5p	Tspan2
miR-130b-5p	Pkn2
miR-130b-5p	1110054O05Rik
miR-130b-5p	Ddx6
miR-130b-5p	Mmgt1
miR-130b-5p	Rnf2
miR-130b-5p	G3bp1
miR-130b-5p	Fam83g
miR-130b-5p	Moap1
miR-130b-5p	Pik3r1
miR-130b-5p	Mocs3
miR-130b-5p	Extl1
miR-130b-5p	Ociad1
miR-130b-5p	Mlec
miR-130b-5p	Klhdc10
miR-130b-5p	Atp11c
miR-130b-5p	Atp11c
miR-130b-5p	Atp2b4
miR-130b-5p	Cbx1
miR-130b-5p	Sept9
miR-130b-5p	Purb
miR-130b-5p	Nploc4
miR-130b-5p	5031414D18Rik
miR-130b-5p	Gja5
miR-130b-5p	Setd7
miR-130b-5p	Mepce
miR-130b-5p	Cdc123
miR-130b-5p	Tbl1xr1
miR-130b-5p	Ensa
miR-130b-5p	Rpn1
miR-130b-5p	Zfp827
miR-130b-5p	Glce
miR-130b-5p	Nufip2
miR-130b-5p	Foxk2
miR-130b-5p	Nsd1
miR-130b-5p	Ep300
miR-130b-5p	D19Wsu162e
miR-130b-5p	Rprd1b
miR-130b-5p	Tiparp
miR-130b-5p	Mettl14
miR-130b-5p	Ddost
miR-130b-5p	Dcun1d4
miR-130b-5p	Ngp
miR-130b-5p	Zc3h11a
miR-130b-5p	2810008M24Rik
miR-130b-5p	Bsdc1
miR-130b-5p	Brap
miR-130b-5p	Foxk1
miR-130b-5p	Amotl1
miR-130b-5p	Zfx
miR-130b-5p	Gls2
miR-130b-5p	Ankrd52
miR-130b-5p	Suz12
miR-130b-5p	Actr2
miR-130b-5p	Slc38a9
miR-130b-5p	Ermap
miR-130b-5p	Galnt11
miR-130b-5p	Setd5
miR-130b-5p	Hist1h2bc
miR-130b-5p	Fam116a
miR-130b-5p	Myh9
miR-130b-5p	Tubgcp3
miR-130b-5p	Zfp445
miR-130b-5p	Sec63
miR-130b-5p	Adra2b
miR-130b-5p	H13
miR-130b-5p	Ddx26b
miR-130b-5p	Cflar
miR-130b-5p	Tnrc6c
miR-130b-5p	Rcbtb1
miR-130b-5p	Npcd
miR-130b-5p	Hipk1
miR-130b-5p	Spcs3
miR-130b-5p	Zbtb41
miR-130b-5p	9530068E07Rik
miR-130b-5p	Arhgap31
miR-130b-5p	Fam45a
miR-130b-5p	Cox15
miR-130b-5p	Fpgs
miR-130b-5p	Srpk2
miR-130b-5p	Sbno1
miR-130b-5p	Mgll
miR-130b-5p	Zfyve20
miR-130b-5p	Tmem231
miR-130b-5p	BC031781
miR-130b-5p	Mtmr3
miR-130b-5p	Prrc2b
miR-130b-5p	0610011L14Rik
miR-130b-5p	Gsk3a
miR-130b-5p	Fbxo5
miR-130b-5p	Xbp1
miR-130b-5p	Nrn1
miR-130b-5p	Rab11b
miR-130b-5p	Seh1l
miR-130b-5p	Hnf4a
miR-130b-5p	Rc3h2
miR-130b-5p	8430427H17Rik
miR-130b-5p	Ahdc1
miR-130b-5p	Dennd5b
miR-130b-5p	Maf
miR-130b-5p	Rab8b
miR-144-3p	Hbb-b2
miR-144-3p	Hipk1
miR-144-3p	Fam53b
miR-144-3p	Ube2l6
miR-144-3p	Itgb1
miR-144-3p	Eif4g2
miR-144-3p	Tmcc2
miR-144-3p	Spna1
miR-144-3p	Ngfrap1
miR-144-3p	Fam38a
miR-144-3p	Kif2a
miR-144-3p	Mrps23
miR-144-3p	Ssx2ip
miR-144-3p	Tmem86b
miR-144-3p	Cd24a
miR-144-3p	Aak1
miR-144-3p	Btg2
miR-144-3p	Atp1b2
miR-144-3p	Mcl1
miR-144-3p	Epb4.1
miR-144-3p	Rnf11
miR-144-3p	Ikzf1
miR-144-3p	Bsg
miR-144-3p	Acsl4
miR-144-3p	Dennd2c
miR-144-3p	Herpud1
miR-144-3p	Nsd1
miR-144-3p	Ccnf
miR-144-3p	Otud4
miR-144-3p	Tmbim6
miR-144-3p	Srsf10
miR-144-3p	Ezh2
miR-144-3p	Lpin2
miR-144-3p	Arid1a
miR-144-3p	Kbtbd2
miR-144-3p	Cdc25b
miR-144-3p	Arhgap11a
miR-144-3p	Atp6v1e1
miR-144-3p	Hiatl1
miR-144-3p	Baz2b
miR-144-3p	Lmnb1
miR-144-3p	Slc38a2
miR-144-3p	Tfrc
miR-144-3p	Dpy19l1
miR-144-3p	Pon2
miR-144-3p	Gypa
miR-144-3p	Arl6ip1
miR-144-3p	Nek2
miR-144-3p	Usp47
miR-144-3p	Pmpca
miR-144-3p	Gpcpd1
miR-144-3p	Degs1
miR-144-3p	Slc7a5
miR-144-3p	Atrx
miR-144-3p	Luc7l
miR-144-3p	Slc25a3
miR-144-3p	Eif4g2
miR-144-3p	Usp7
miR-144-3p	Larp4b
miR-144-3p	Elk4
miR-144-3p	Elf1
miR-144-3p	Zfp36l2
miR-144-3p	Me2
miR-144-3p	Prps1l3
miR-144-3p	Sik2
miR-144-3p	Nudcd3
miR-144-3p	Copa
miR-144-3p	Cd24a
miR-144-3p	Akap13
miR-144-3p	Tusc3
miR-144-3p	Mllt3
miR-144-3p	Btg2
miR-144-3p	Jhdm1d
miR-144-3p	Esyt2
miR-144-3p	Ap2b1
miR-144-3p	Strn3
miR-144-3p	Pura
miR-144-3p	Cyth3
miR-144-3p	Cdkn2aip
miR-144-3p	Hyou1
miR-144-3p	Chd2
miR-144-3p	Hs2st1
miR-144-3p	Slc38a2
miR-144-3p	Setd5
miR-144-3p	Man2a1
miR-144-3p	Nup37
miR-144-3p	Bmp2k
miR-144-3p	Pfkl
miR-144-3p	Snrpd1
miR-144-3p	Tgs1
miR-144-3p	Acp5
miR-144-3p	Pgm2l1
miR-144-3p	Sgpl1
miR-144-3p	Mesdc1
miR-144-3p	Ash1l
miR-144-3p	Cic
miR-144-3p	Cep350
miR-144-3p	Ppme1
miR-144-3p	Pum1
miR-144-3p	Zhx3
miR-144-3p	Mlec
miR-144-3p	Cd99l2
miR-144-3p	Slc38a1
miR-144-3p	Ssu72
miR-144-3p	Stom
miR-144-3p	Gpcpd1
miR-144-3p	Pip5k1c
miR-144-3p	Acly
miR-144-3p	Arid1a
miR-144-3p	Ubqln2
miR-144-3p	Dennd4a
miR-144-3p	Slc16a6
miR-144-3p	Epb4.1
miR-144-3p	Tmem93
miR-144-3p	Kdm6b
miR-144-3p	Usp25
miR-144-3p	Prrc2b
miR-144-3p	Zfp800
miR-144-3p	Pigq
miR-144-3p	Creb1
miR-144-3p	Narf
miR-144-3p	Nfe2l2
miR-144-3p	Ap1g1
miR-144-3p	Tbcel
miR-144-3p	Rsrc2
miR-144-3p	Btg2
miR-144-3p	Timm22
miR-144-3p	Ssh2
miR-144-3p	Tfap4
miR-144-3p	Baz2a
miR-144-3p	Traf6
miR-144-3p	Tsc22d1
miR-144-3p	Tgfbr3
miR-144-3p	Abca1
miR-144-3p	Pkn2
miR-144-3p	Ei24
miR-144-3p	Lsm14a
miR-144-3p	Ankrd52
miR-144-3p	Ipp
miR-144-3p	Ppp2cb
miR-144-3p	Mprip
miR-144-3p	Pcmtd2
miR-144-3p	Adnp
miR-144-3p	Rsbn1l
miR-144-3p	Mcl1
miR-144-3p	Med31
miR-144-3p	Zranb2
miR-144-3p	Osbpl8
miR-144-3p	Lin7c
miR-144-3p	Asb1
miR-144-3p	Gdi2
miR-144-3p	Zbtb6
miR-144-3p	Canx
miR-144-3p	Zfp367
miR-144-3p	Ythdc2
miR-144-3p	Ppp1r15b
miR-144-3p	Sept8
miR-144-3p	Vamp3
miR-144-3p	Spag9
miR-144-3p	Stxbp3a
miR-144-3p	Shcbp1
miR-144-3p	Adipor2
miR-144-3p	Dcaf7
miR-144-3p	Ss18
miR-144-3p	Pfkl
miR-144-3p	Dennd2c
miR-144-3p	Vps4b
miR-144-3p	Nacc1
miR-144-3p	2900064A13Rik
miR-144-3p	Gnai3
miR-144-3p	Slc16a10
miR-144-3p	Cstf2t
miR-144-3p	Rab1
miR-144-3p	5730508B09Rik
miR-144-3p	Psma8
miR-144-3p	Dscr3
miR-144-3p	Rangap1
miR-144-3p	Hspa1b
miR-144-3p	Arhgap19
miR-144-3p	Bmp2k
miR-144-3p	Rnf139
miR-144-3p	Rnf19a
miR-144-3p	Aspm
miR-144-3p	Elk4
miR-144-3p	Dido1
miR-144-3p	Psmg3
miR-144-3p	Lpar2
miR-144-3p	Gsk3b
miR-144-3p	Pggt1b
miR-144-3p	Map3k4
miR-144-3p	Usp46
miR-144-3p	Rpain
miR-144-3p	AI314976
miR-144-3p	Myst3
miR-144-3p	Ttyh3
miR-144-3p	Nup155
miR-144-3p	Ttll4
miR-144-3p	Cdc42ep3
miR-144-3p	Ssr2
miR-144-3p	Serinc3
miR-144-3p	Znrf3
miR-144-3p	Casp8ap2
miR-144-3p	Hnrnpab
miR-144-3p	Rnf139
miR-144-3p	Nkiras2
miR-144-3p	Zfp955a
miR-144-3p	Map4k3
miR-144-3p	Stam2
miR-144-3p	Casp2
miR-144-3p	Megf9
miR-144-3p	Ssu72
miR-144-3p	Brwd1
miR-144-3p	Arid2
miR-144-3p	Gxylt1
miR-144-3p	Lass2
miR-144-3p	Endod1
miR-144-3p	C230081A13Rik
miR-144-3p	Plagl2
miR-144-3p	Pcyox1
miR-144-3p	4933439F18Rik
miR-144-3p	Unc45a
miR-144-3p	Phlpp2
miR-144-3p	Atp2b1
miR-144-3p	Cldn1
miR-144-3p	Ufm1
miR-144-3p	Vcam1
miR-144-3p	Rc3h2
miR-144-3p	Sucla2
miR-144-3p	Ugcg
miR-144-3p	Itm2c
miR-144-3p	AI597479
miR-144-3p	Sap30l
miR-144-3p	H1f0
miR-144-3p	Abi1
miR-144-3p	4933434E20Rik
miR-144-3p	Phf6
miR-144-3p	Ahctf1
miR-144-3p	2310057M21Rik
miR-144-3p	Slc39a10
miR-144-3p	Chuk
miR-144-3p	Cebpa
miR-144-3p	Megf9
miR-144-3p	Mapk6
miR-144-3p	Ddx59
miR-144-3p	Hdac2
miR-144-3p	Mesdc2
miR-144-3p	Sesn1
miR-144-3p	Arrdc3
miR-144-3p	Sox6
miR-144-3p	Ireb2
miR-144-3p	Pabpn1
miR-144-3p	9930021J03Rik
miR-144-3p	Tollip
miR-144-3p	Eif5a2
miR-144-3p	Wnk1
miR-144-3p	Tnrc6a
miR-144-3p	Ubn2
miR-144-3p	Smek2
miR-144-3p	Arhgap19
miR-144-3p	Cdc42se1
miR-144-3p	Gpn1
miR-144-3p	Samd8
miR-144-3p	Eif2ak2
miR-144-3p	Ssfa2
miR-144-3p	Fam108c
miR-144-3p	Cog7
miR-144-3p	Abi2
miR-144-3p	Med14
miR-144-3p	Dgcr2
miR-144-3p	Tbp
miR-144-3p	Acbd3
miR-144-3p	Rhag
miR-144-3p	Pdhx
miR-144-3p	Ikbkap
miR-144-3p	Aff1
miR-144-3p	Prpf4b
miR-144-3p	Impact
miR-144-3p	Spty2d1
miR-144-3p	Ssh2
miR-144-3p	Poc5
miR-144-3p	2810407C02Rik
miR-144-3p	Lcor
miR-144-3p	Lmtk2
miR-144-3p	Cct4
miR-144-3p	Gm9781
miR-144-3p	Rffl
miR-144-3p	Itsn2
miR-144-3p	Dcun1d3
miR-144-3p	Amot
miR-144-3p	Glo1
miR-144-3p	Tsc22d1
miR-144-3p	Hccs
miR-144-3p	Fam179b
miR-144-3p	Celf2
miR-144-3p	Fgd6
miR-144-3p	Ank1
miR-144-3p	Zhx1
miR-144-3p	Ercc6l
miR-144-3p	Usp37
miR-144-3p	Kifc5b
miR-144-3p	Zfyve27
miR-144-3p	Ubr3
miR-144-3p	Sdc4
miR-144-3p	Trim59
miR-144-3p	Fam108c
miR-144-3p	Tlk1
miR-144-3p	Sri
miR-144-3p	Kif2a
miR-144-3p	Ufm1
miR-144-3p	Prpf3
miR-144-3p	Bcl11a
miR-144-3p	Ppp2ca
miR-144-3p	Tmem170b
miR-144-3p	9430023L20Rik
miR-144-3p	Nacc1
miR-144-3p	Rbbp7
miR-144-3p	Slc19a2
miR-144-3p	Fbxw11
miR-144-3p	Clcn3
miR-144-3p	Rc3h2
miR-144-3p	Usp33
miR-144-3p	Myst3
miR-144-3p	Cachd1
miR-144-3p	Tm7sf3
miR-144-3p	Rad54l2
miR-144-3p	Dck
miR-144-3p	Ap1g1
miR-144-3p	Sae1
miR-144-3p	Arl2bp
miR-144-3p	Vrk1
miR-144-3p	BC032203
miR-144-3p	Chmp3
miR-144-3p	Ube4a
miR-144-3p	Qk
miR-144-3p	Lin7c
miR-144-3p	Atf2
miR-144-3p	Ppp1r15b
miR-144-3p	Ppp3r1
miR-144-3p	Neurl4
miR-144-3p	Dusp8
miR-144-3p	Dcbld1
miR-144-3p	Hsd17b11
miR-144-3p	2310057M21Rik
miR-144-3p	Ripk1
miR-144-3p	Umps
miR-144-3p	Atp5a1
miR-144-3p	Dok4
miR-144-3p	Nedd4
miR-144-3p	Rnf145
miR-144-3p	Traf3ip1
miR-144-3p	2700049A03Rik
miR-144-3p	Arid4b
miR-144-3p	Nadkd1
miR-144-3p	Arid2
miR-144-3p	Gpam
miR-144-3p	Mrps12
miR-144-3p	Tmppe
miR-144-3p	Jmjd1c
miR-144-3p	Capn7
miR-144-3p	Med30
miR-144-3p	Chka
miR-144-3p	Notch2
miR-144-3p	Etnk1
miR-144-3p	Ivns1abp
miR-144-3p	Eea1
miR-144-3p	Npcd
miR-144-3p	Map3k11
miR-144-3p	Armc1
miR-144-3p	Setd5
miR-144-3p	Ostm1
miR-144-3p	Hif1a
miR-144-3p	Jmy
miR-144-3p	Kbtbd8
miR-144-3p	Mcm5
miR-144-3p	Ammecr1
miR-144-3p	8430419L09Rik
miR-144-3p	Rbm25
miR-144-3p	Trim44
miR-144-3p	Nipa2
miR-144-3p	Gpt2
miR-144-3p	Rtn4
miR-144-3p	Map3k1
miR-144-3p	Nfib
miR-144-3p	Vps37b
miR-144-3p	Bclaf1
miR-144-3p	Mtmr4
miR-144-3p	Ppp1r13b
miR-144-3p	Mcm4
miR-144-3p	Uhrf1bp1
miR-144-3p	Polr1d
miR-144-3p	Ep400
miR-144-3p	Psap
miR-144-3p	Rnf219
miR-144-3p	Slc11a2
miR-144-3p	Atrn
miR-144-3p	Pdk1
miR-144-3p	Eif2c3
miR-144-3p	Gtf2e2
miR-144-3p	Ddx19b
miR-144-3p	Myo9a
miR-144-3p	Kif2a
miR-144-3p	Kpna1
miR-144-3p	Pigq
miR-144-3p	Rc3h2
miR-144-3p	C230096C10Rik
miR-144-3p	Rab8b
miR-144-3p	Tgfbr2
miR-144-3p	Ino80d
miR-144-3p	Hnrnpu
miR-144-3p	Cdc40
miR-144-3p	Casc3
miR-144-3p	Akt1
miR-144-3p	Ptger4
miR-144-3p	Qk
miR-144-3p	Trp53inp2
miR-144-3p	Zfp36
miR-144-3p	Grn
miR-144-3p	Nup160
miR-144-3p	Adra2b
miR-144-3p	Cpne1
miR-144-3p	Gigyf1
miR-144-3p	Sox6
miR-144-3p	Fam134a
miR-144-3p	Derl2
miR-144-3p	Ppp2r2a
miR-144-3p	Letmd1
miR-144-3p	Runx1
miR-144-3p	Ccnc
miR-144-3p	Rnf111
miR-144-3p	Llgl1
miR-144-3p	Purb
miR-144-3p	Xylt2
miR-144-3p	Cdyl
miR-144-3p	Zfp120
miR-144-3p	D1Bwg0212e
miR-144-3p	BC031781
miR-144-3p	Spop
miR-144-3p	Eif5
miR-144-3p	Pdcl
miR-144-3p	Hipk3
miR-144-3p	Rnf111
miR-144-3p	Appbp2
miR-144-3p	Ccdc50
miR-144-3p	Rbm33
miR-144-3p	Tnrc18
miR-144-3p	Papd5
miR-144-3p	Sumo3
miR-144-3p	Chst11
miR-144-3p	Frs2
miR-144-3p	Arhgef15
miR-144-3p	Zfp748
miR-144-3p	Fubp3
miR-144-3p	Ilf2
miR-144-3p	Atpaf1
miR-144-3p	Rod1
miR-144-3p	Zdhhc21
miR-144-3p	Pon2
miR-144-3p	Stx16
miR-144-3p	Rc3h2
miR-144-3p	1700037H04Rik
miR-144-3p	Txndc12
miR-144-3p	Cd82
miR-144-3p	Aebp2
miR-144-3p	Mbtps1
miR-144-3p	Rdx
miR-144-3p	Hspd1
miR-144-3p	Usp40
miR-144-3p	Camsap2
miR-144-3p	Ccm2
miR-144-3p	Actr2
miR-144-3p	Senp7
miR-144-3p	Hipk3
miR-144-3p	Sema4a
miR-144-3p	Cxcl10
miR-144-3p	Gclc
miR-144-3p	Dstyk
miR-144-3p	Uggt1
miR-144-3p	Lbr
miR-144-3p	Lin28b
miR-144-3p	Tfam
miR-144-3p	Rab1
miR-144-3p	Prpf39
miR-144-3p	2210408I21Rik
miR-144-3p	D15Ertd621e
miR-144-3p	Brwd1
miR-144-3p	Pip4k2a
miR-144-3p	Uba6
miR-144-3p	Mtpn
miR-144-3p	Wee1
miR-144-3p	E2f8
miR-144-3p	Gclc
miR-144-3p	Glul
miR-144-3p	Zwint
miR-144-3p	Sel1l
miR-144-3p	D15Ertd621e
miR-144-3p	Rock1
miR-144-3p	Tpm4
miR-144-3p	Ldlr
miR-144-3p	Rnf111
miR-144-3p	Fam168b
miR-144-3p	Gfod1
miR-144-3p	Ndrg1
miR-144-3p	Abcc5
miR-144-3p	Qk
miR-144-3p	Acss1
miR-144-3p	Rap1a
miR-144-3p	Fam54b
miR-144-3p	Dr1
miR-144-3p	Fam160a2
miR-144-3p	Rab9
miR-144-3p	Zfp238
miR-144-3p	Gns
miR-144-3p	Nsd1
miR-144-3p	Ssr1
miR-144-3p	Man2a1
miR-144-3p	Btaf1
miR-144-3p	Tor1b
miR-144-3p	Rif1
miR-144-3p	Pbx3
miR-144-3p	Golm1
miR-144-3p	Csnk2b
miR-144-3p	Dcp2
miR-144-3p	Frmd4a
miR-144-3p	Tet2
miR-144-3p	Mrps17
miR-144-3p	Ufsp1
miR-144-3p	Mbd6
miR-144-3p	Tlk2
miR-144-3p	Plek
miR-144-3p	Mrs2
miR-144-3p	Tnrc6b
miR-144-3p	Dyrk1a
miR-144-3p	Zfp800
miR-144-3p	Dennd1b
miR-144-3p	G2e3
miR-144-3p	Fam108b
miR-144-3p	Tbl1xr1
miR-144-3p	Fat4
miR-144-3p	Bche
miR-144-3p	Mtor
miR-144-3p	Ergic2
miR-144-3p	Zfand6
miR-144-3p	Cdk2
miR-144-3p	Casc3
miR-144-3p	Epb4.9
miR-144-3p	Nup155
miR-144-3p	Pmpca
miR-144-3p	Arl6ip6
miR-144-3p	Zc3h6
miR-144-3p	Sri
miR-144-3p	Phtf2
miR-144-3p	2810474O19Rik
miR-144-3p	Lsm14a
miR-144-3p	Zbtb7a
miR-144-3p	Eea1
miR-144-3p	Tab2
miR-144-3p	Asxl2
miR-144-3p	Kpna3
miR-144-3p	Rictor
miR-144-3p	Gspt1
miR-144-3p	Sdc4
miR-144-3p	Ube2d3
miR-144-3p	Zmat3
miR-144-3p	Man1a2
miR-144-3p	Tgoln1
miR-144-3p	Nr2f2
miR-144-3p	Gga2
miR-144-3p	4933407C03Rik
miR-144-3p	Edem3
miR-144-3p	Nek7
miR-144-3p	Gopc
miR-144-3p	Sqstm1
miR-144-3p	Sowaha
miR-144-3p	Isoc1
miR-144-3p	Zfand5
miR-144-3p	Cnn3
miR-144-3p	Mecom
miR-144-3p	Suds3
miR-144-3p	Ube3a
miR-144-3p	Terf2
miR-144-3p	Slc30a10
miR-144-3p	Ube2g1
miR-144-3p	Gm11545
miR-144-3p	Slc38a2
miR-144-3p	Tgif1
miR-144-3p	Dsc2
miR-144-3p	5430407P10Rik
miR-144-3p	Trim2
miR-144-3p	Kif21b
miR-144-3p	Cox7c
miR-144-3p	Bdp1
miR-144-3p	Letmd1
miR-144-3p	Mapk1
miR-144-3p	Zeb1
miR-144-3p	Ctdspl2
miR-144-3p	Fam198b
miR-144-3p	Ept1
miR-144-3p	Htra3
miR-144-3p	Polg
miR-144-3p	Fam168b
miR-144-3p	Uhmk1
miR-144-3p	Fam33a
miR-144-3p	Serinc5
miR-144-3p	Ywhaz
miR-144-3p	Tmem65
miR-144-3p	Sec62
miR-144-3p	Rbbp6
miR-144-3p	Zfp473
miR-144-3p	Txnl4a
miR-144-3p	Agps
miR-144-3p	Zfp120
miR-144-3p	Fbxw7
miR-144-3p	Hectd3
miR-144-3p	Tmem50a
miR-144-3p	Rdh13
miR-144-3p	Acer3
miR-144-3p	Mbtps2
miR-144-3p	Rel
miR-144-3p	Tmx1
miR-144-3p	Mkl2
miR-144-3p	Ubxn7
miR-144-3p	D19Wsu162e
miR-144-3p	Ncaph
miR-144-3p	Acap3
miR-144-3p	Cdk8
miR-144-3p	Kctd10
miR-144-3p	Strap
miR-144-3p	Eri1
miR-144-3p	Cherp
miR-144-3p	Tmppe
miR-144-3p	Irs1
miR-144-3p	Ncl
miR-144-3p	Cd164
miR-144-3p	Dis3
miR-144-3p	Fnip2
miR-144-3p	Slc30a7
miR-144-3p	Ube2k
miR-144-3p	Pex5
miR-144-3p	Acadsb
miR-144-3p	Csnk2a2
miR-144-3p	1190002N15Rik
miR-144-3p	6330578E17Rik
miR-144-3p	Gas2l3
miR-144-3p	Ncapg2
miR-144-3p	Mex3c
miR-144-3p	Lin28a
miR-144-3p	Cyth3
miR-144-3p	Ate1
miR-144-3p	Csrnp1
miR-144-3p	Tmem164
miR-144-3p	Gigyf2
miR-144-3p	Phf3
miR-144-3p	Arf2
miR-144-3p	Entpd5
miR-144-3p	Ghr
miR-144-3p	Unc5cl
miR-144-3p	Thada
miR-144-3p	2810403A07Rik
miR-144-3p	Mllt3
miR-144-3p	Sri
miR-144-3p	Pds5b
miR-144-3p	Lonrf1
miR-144-3p	Dst
miR-144-3p	Cenpl
miR-144-3p	Pigh
miR-144-3p	Vps13a
miR-144-3p	Dnajb4
miR-144-3p	Zfp60
miR-144-3p	Zfp30
miR-144-3p	Amz2
miR-144-3p	Sypl
miR-144-3p	Nek9
miR-144-3p	Chd7
miR-144-3p	Ppp4r2
miR-144-3p	Mtpn
miR-144-3p	Tsr1
miR-144-3p	Tsr1
miR-144-3p	Rnmt
miR-144-3p	Rtf1
miR-144-3p	Pag1
miR-144-3p	Slc7a11
miR-144-3p	Fhdc1
miR-144-3p	Lrig2
miR-144-3p	Smc2
miR-144-3p	G3bp2
miR-144-3p	Casp2
miR-144-3p	Tada1
miR-144-3p	Pex19
miR-144-3p	Slc30a1
miR-144-3p	Rab32
miR-144-3p	Khsrp
miR-144-3p	Nr3c1
miR-144-3p	Slc26a2
miR-144-3p	Sh3pxd2a
miR-144-3p	1110004F10Rik
miR-144-3p	Sgpp1
miR-144-3p	Ank
miR-144-3p	Parn
miR-144-3p	Smad2
miR-144-3p	Ubac1
miR-144-3p	Cpeb2
miR-144-3p	Rsbn1l
miR-144-3p	Tada2b
miR-144-3p	Ywhag
miR-144-3p	Cep350
miR-144-3p	Nup50
miR-144-3p	Mtap7d1
miR-144-3p	Rbm47
miR-144-3p	Pparg
miR-144-3p	Magt1
miR-144-3p	Aff4
miR-144-3p	D19Wsu162e
miR-144-3p	Ndrg3
miR-144-3p	Edem1
miR-144-3p	Foxm1
miR-144-3p	Tet3
miR-144-3p	Ccnd2
miR-144-3p	Ei24
miR-144-3p	Mbnl3
miR-144-3p	Pfkp
miR-144-3p	Qk
miR-144-3p	Tbc1d24
miR-144-3p	Rfx3
miR-144-3p	Golt1b
miR-144-3p	Atmin
miR-144-3p	Crk
miR-144-3p	Sowaha
miR-144-3p	Gemin5
miR-144-3p	Wars
miR-144-3p	Smndc1
miR-144-3p	Gpsm2
miR-144-3p	Ran
miR-144-3p	Ctcf
miR-144-3p	Zmym3
miR-144-3p	Stx7
miR-144-3p	Srek1
miR-144-3p	Zfp597
miR-144-3p	Gspt1
miR-144-3p	Kctd20
miR-144-3p	Stx16
miR-144-3p	Uck2
miR-144-3p	Nap1l1
miR-144-3p	Dip2b
miR-16-1-3p	Itgb1
miR-16-1-3p	Spna1
miR-16-1-3p	Ngfrap1
miR-16-1-3p	Sik2
miR-16-1-3p	Hbb-y
miR-16-1-3p	Kif2a
miR-16-1-3p	Ssx2ip
miR-16-1-3p	Tmem86b
miR-16-1-3p	Epb4.1
miR-16-1-3p	Rnf11
miR-16-1-3p	Ikzf1
miR-16-1-3p	Herpud1
miR-16-1-3p	Ipo11
miR-16-1-3p	Tmbim6
miR-16-1-3p	Cltc
miR-16-1-3p	Srsf10
miR-16-1-3p	Arid1a
miR-16-1-3p	Arhgap11a
miR-16-1-3p	Hectd1
miR-16-1-3p	Canx
miR-16-1-3p	Tfrc
miR-16-1-3p	Dpy19l1
miR-16-1-3p	Ctnnb1
miR-16-1-3p	Gpcpd1
miR-16-1-3p	Tspan33
miR-16-1-3p	Luc7l
miR-16-1-3p	Eif4g2
miR-16-1-3p	Larp4b
miR-16-1-3p	Slc16a6
miR-16-1-3p	Zfp36l2
miR-16-1-3p	Itm2a
miR-16-1-3p	Me2
miR-16-1-3p	Prps1l3
miR-16-1-3p	Heatr3
miR-16-1-3p	Rab43
miR-16-1-3p	Pura
miR-16-1-3p	Cyth3
miR-16-1-3p	Hs2st1
miR-16-1-3p	Uspl1
miR-16-1-3p	Hnrnpab
miR-16-1-3p	Slc38a2
miR-16-1-3p	Setd5
miR-16-1-3p	Nup37
miR-16-1-3p	Bmp2k
miR-16-1-3p	Tnrc6b
miR-16-1-3p	Tgs1
miR-16-1-3p	Tfdp2
miR-16-1-3p	Pgm2l1
miR-16-1-3p	Zfp280b
miR-16-1-3p	Slc12a6
miR-16-1-3p	Pum1
miR-16-1-3p	Slc38a1
miR-16-1-3p	Ssu72
miR-16-1-3p	Son
miR-16-1-3p	Epb4.1
miR-16-1-3p	Nek2
miR-16-1-3p	Tnrc6a
miR-16-1-3p	Usp25
miR-16-1-3p	Zfp800
miR-16-1-3p	Nfe2l2
miR-16-1-3p	Ssh2
miR-16-1-3p	Tfap4
miR-16-1-3p	Slc25a37
miR-16-1-3p	Mprip
miR-16-1-3p	Polr3g
miR-16-1-3p	Rsbn1l
miR-16-1-3p	Osbpl8
miR-16-1-3p	Crk
miR-16-1-3p	Gdi2
miR-16-1-3p	B430306N03Rik
miR-16-1-3p	Ythdc2
miR-16-1-3p	Sept8
miR-16-1-3p	Vamp3
miR-16-1-3p	Stxbp3a
miR-16-1-3p	Shcbp1
miR-16-1-3p	Pdgfra
miR-16-1-3p	Ss18
miR-16-1-3p	Vps4b
miR-16-1-3p	Cstf2t
miR-16-1-3p	Tfdp2
miR-16-1-3p	Slc48a1
miR-16-1-3p	5730508B09Rik
miR-16-1-3p	Psma8
miR-16-1-3p	Dscr3
miR-16-1-3p	Rangap1
miR-16-1-3p	Elk4
miR-16-1-3p	Usp46
miR-16-1-3p	Sf3b1
miR-16-1-3p	Myst3
miR-16-1-3p	Lemd3
miR-16-1-3p	Gm608
miR-16-1-3p	Ssr2
miR-16-1-3p	Znrf3
miR-16-1-3p	Casp8ap2
miR-16-1-3p	Map4k3
miR-16-1-3p	Stam2
miR-16-1-3p	Irf2bp2
miR-16-1-3p	Megf9
miR-16-1-3p	Whsc1l1
miR-16-1-3p	Arid2
miR-16-1-3p	Gxylt1
miR-16-1-3p	Thbs1
miR-16-1-3p	Pcyox1
miR-16-1-3p	Sept2
miR-16-1-3p	Atp2b1
miR-16-1-3p	Cldn1
miR-16-1-3p	Rc3h2
miR-16-1-3p	Sucla2
miR-16-1-3p	Ugcg
miR-16-1-3p	Sap30l
miR-16-1-3p	Txnl4a
miR-16-1-3p	Abi1
miR-16-1-3p	Phf6
miR-16-1-3p	2310057M21Rik
miR-16-1-3p	Abca3
miR-16-1-3p	Mapk6
miR-16-1-3p	Ddx59
miR-16-1-3p	Hdac2
miR-16-1-3p	Ireb2
miR-16-1-3p	Pabpn1
miR-16-1-3p	9930021J03Rik
miR-16-1-3p	Tollip
miR-16-1-3p	Tnrc6a
miR-16-1-3p	Gpn1
miR-16-1-3p	Myst3
miR-16-1-3p	F2r
miR-16-1-3p	Abi2
miR-16-1-3p	Med14
miR-16-1-3p	Dgcr2
miR-16-1-3p	Acbd3
miR-16-1-3p	Rhag
miR-16-1-3p	Impact
miR-16-1-3p	Spty2d1
miR-16-1-3p	Gm9781
miR-16-1-3p	Itsn2
miR-16-1-3p	Csnk1g3
miR-16-1-3p	Amot
miR-16-1-3p	Hccs
miR-16-1-3p	Pcdhga1	NM_033583	Pcdhgc5	3UTR|
miR-16-1-3p	Usp37
miR-16-1-3p	Kifc5b
miR-16-1-3p	Zfyve27
miR-16-1-3p	Trim59
miR-16-1-3p	Sri
miR-16-1-3p	Ufm1
miR-16-1-3p	Med19
miR-16-1-3p	Fbxw11
miR-16-1-3p	Rad54l2
miR-16-1-3p	Klhl7
miR-16-1-3p	Vrk1
miR-16-1-3p	BC032203
miR-16-1-3p	Rnf214
miR-16-1-3p	Tnrc6b
miR-16-1-3p	Ube4a
miR-16-1-3p	Lin7c
miR-16-1-3p	Ppp3r1
miR-16-1-3p	Glt8d1
miR-16-1-3p	Fahd1
miR-16-1-3p	Atp5a1
miR-16-1-3p	Atp5a1
miR-16-1-3p	Dok4
miR-16-1-3p	Nedd4
miR-16-1-3p	Cdc27
miR-16-1-3p	2700049A03Rik
miR-16-1-3p	Nadkd1
miR-16-1-3p	Arid2
miR-16-1-3p	Tmppe
miR-16-1-3p	Capn7
miR-16-1-3p	Rictor
miR-16-1-3p	Med30
miR-16-1-3p	Chka
miR-16-1-3p	Slc3a2
miR-16-1-3p	Ivns1abp
miR-16-1-3p	Eea1
miR-16-1-3p	Hif1a
miR-16-1-3p	Kbtbd8
miR-16-1-3p	Mcm5
miR-16-1-3p	Polr3f
miR-16-1-3p	8430419L09Rik
miR-16-1-3p	Coro2a
miR-16-1-3p	Luc7l3
miR-16-1-3p	Vps37b
miR-16-1-3p	Ep400
miR-16-1-3p	AI848100
miR-16-1-3p	Sowaha
miR-16-1-3p	Atrn
miR-16-1-3p	Sass6
miR-16-1-3p	Mob1b
miR-16-1-3p	Myo9a
miR-16-1-3p	Hnrnpu
miR-16-1-3p	Pex7
miR-16-1-3p	Slc43a2
miR-16-1-3p	Ptger4
miR-16-1-3p	Trp53inp2
miR-16-1-3p	Zfp36
miR-16-1-3p	Larp4b
miR-16-1-3p	Hipk3
miR-16-1-3p	Wee1
miR-16-1-3p	Tmem19
miR-16-1-3p	Gng12
miR-16-1-3p	Llgl1
miR-16-1-3p	Slc29a1
miR-16-1-3p	Zfp120
miR-16-1-3p	BC031781
miR-16-1-3p	Pdcl
miR-16-1-3p	Rnf111
miR-16-1-3p	Appbp2
miR-16-1-3p	Gcsh
miR-16-1-3p	Chst11
miR-16-1-3p	Frs2
miR-16-1-3p	Plek2
miR-16-1-3p	Zfp748
miR-16-1-3p	Atpaf1
miR-16-1-3p	Zdhhc21
miR-16-1-3p	Pon2
miR-16-1-3p	Ccnt2
miR-16-1-3p	Bnip3l
miR-16-1-3p	Stk3
miR-16-1-3p	Kdm2a
miR-16-1-3p	Lnx2
miR-16-1-3p	Dixdc1
miR-16-1-3p	Usp40
miR-16-1-3p	Senp7
miR-16-1-3p	Mocs1
miR-16-1-3p	Sema4a
miR-16-1-3p	Lin28b
miR-16-1-3p	Prpf39
miR-16-1-3p	Uba6
miR-16-1-3p	Mtpn
miR-16-1-3p	Wee1
miR-16-1-3p	E2f8
miR-16-1-3p	Ldlr
miR-16-1-3p	A230051G13Rik
miR-16-1-3p	Zfp120
miR-16-1-3p	Fam54b
miR-16-1-3p	Zfp238
miR-16-1-3p	Zfp871
miR-16-1-3p	Golm1
miR-16-1-3p	Vps13b
miR-16-1-3p	Dcp2
miR-16-1-3p	Tet2
miR-16-1-3p	Ufsp1
miR-16-1-3p	Mrs2
miR-16-1-3p	Fmr1
miR-16-1-3p	Fat4
miR-16-1-3p	Dcun1d1
miR-16-1-3p	Nup155
miR-16-1-3p	Zc3h6
miR-16-1-3p	Phtf2
miR-16-1-3p	Lsm14a
miR-16-1-3p	Zbtb7a
miR-16-1-3p	Rictor
miR-16-1-3p	Gspt1
miR-16-1-3p	Ube2e3
miR-16-1-3p	Man1a2
miR-16-1-3p	Rab35
miR-16-1-3p	Tgoln1
miR-16-1-3p	Nr2f2
miR-16-1-3p	Gopc
miR-16-1-3p	Sqstm1
miR-16-1-3p	Sowaha
miR-16-1-3p	Isoc1
miR-16-1-3p	Mdn1
miR-16-1-3p	Fbxl19
miR-16-1-3p	Terf2
miR-16-1-3p	Ube2g1
miR-16-1-3p	Iars
miR-16-1-3p	Cox7c
miR-16-1-3p	Erbb2ip
miR-16-1-3p	Akap11
miR-16-1-3p	Lrrc55
miR-16-1-3p	Chd2
miR-16-1-3p	Mbtps2
miR-16-1-3p	Fam33a
miR-16-1-3p	Tmem65
miR-16-1-3p	Rragd
miR-16-1-3p	Ppp1r9a
miR-16-1-3p	Rdx
miR-16-1-3p	Agps
miR-16-1-3p	Zfp120
miR-16-1-3p	Tmem50a
miR-16-1-3p	Picalm
miR-16-1-3p	Acer3
miR-16-1-3p	Zfp652
miR-16-1-3p	Ubxn7
miR-16-1-3p	Kctd10
miR-16-1-3p	Atp6v1e1
miR-16-1-3p	Eri1
miR-16-1-3p	Cd164
miR-16-1-3p	Dis3
miR-16-1-3p	Lrrc8a
miR-16-1-3p	Slc30a7
miR-16-1-3p	Men1
miR-16-1-3p	Cyth3
miR-16-1-3p	Jhdm1d
miR-16-1-3p	Dusp11
miR-16-1-3p	Entpd5
miR-16-1-3p	Gmfb
miR-16-1-3p	2810403A07Rik
miR-16-1-3p	Mllt3
miR-16-1-3p	Sri
miR-16-1-3p	Avl9
miR-16-1-3p	Akap13
miR-16-1-3p	Cenpl
miR-16-1-3p	Pigh
miR-16-1-3p	Nup153
miR-16-1-3p	Zfp60
miR-16-1-3p	Ets1
miR-16-1-3p	1700052N19Rik
miR-16-1-3p	Map4k5
miR-16-1-3p	Ank
miR-16-1-3p	Jrk
miR-16-1-3p	Ebi3
miR-16-1-3p	Nop10
miR-16-1-3p	Notch1
miR-16-1-3p	Tsr1
miR-16-1-3p	Etaa1
miR-16-1-3p	Slc7a11
miR-16-1-3p	Cecr2
miR-16-1-3p	Pex19
miR-16-1-3p	Zfp238
miR-16-1-3p	Rab32
miR-16-1-3p	Srsf6
miR-16-1-3p	S1pr1
miR-16-1-3p	1110004F10Rik
miR-16-1-3p	Parn
miR-16-1-3p	Cpeb2
miR-16-1-3p	Rsbn1l
miR-16-1-3p	Tada2b
miR-16-1-3p	Unc119b
miR-16-1-3p	Nudcd3
miR-16-1-3p	Mtap7d1
miR-16-1-3p	Magt1
miR-16-1-3p	Aff4
miR-16-1-3p	Ube2e3
miR-16-1-3p	Edem1
miR-16-1-3p	Tet3
miR-16-1-3p	Lrp6
miR-16-1-3p	Zfp866
miR-16-1-3p	Pfkp
miR-16-1-3p	Qk
miR-16-1-3p	Tbc1d24
miR-16-1-3p	Golt1b
miR-16-1-3p	Atmin
miR-16-1-3p	Fnip1
miR-16-1-3p	Ccng1
miR-16-1-3p	Cdkn1b
miR-16-1-3p	Tra2a
miR-16-1-3p	Usp31
miR-16-1-3p	Gemin5
miR-16-1-3p	Ran
miR-16-1-3p	Gxylt1
miR-16-1-3p	Gchfr
miR-16-1-3p	Commd2
miR-16-1-3p	Cops7a
miR-16-1-3p	Hspa5
miR-16-1-3p	Pan3
miR-18a-3p	Slc16a6
miR-18a-3p	Sertad3
miR-18a-3p	Glrx5
miR-18a-3p	Slc25a37
miR-18a-3p	Pnpo
miR-18a-3p	Scd2
miR-18a-3p	Arrb1
miR-18a-3p	Tmcc2
miR-18a-3p	Rbm38
miR-18a-3p	1110038D17Rik
miR-18a-3p	Mat2a
miR-18a-3p	Btg2
miR-18a-3p	Sowaha
miR-18a-3p	Tmem55b
miR-18a-3p	Slc4a1
miR-18a-3p	Setd8
miR-18a-3p	Bcl2l1
miR-18a-3p	H2afv
miR-18a-3p	Mafg
miR-18a-3p	Syngr2
miR-18a-3p	March8
miR-18a-3p	Zfp568
miR-18a-3p	Atp2b4
miR-18a-3p	Bsg
miR-18a-3p	Pik3r1
miR-18a-3p	Sema4b
miR-18a-3p	Cul4a
miR-18a-3p	B230219D22Rik
miR-18a-3p	Cbx5
miR-18a-3p	Zbtb7a
miR-18a-3p	Narf
miR-18a-3p	Myh9
miR-18a-3p	Fam46c
miR-18a-3p	Hipk1
miR-18a-3p	Tnrc6a
miR-18a-3p	Larp1
miR-18a-3p	Fzd5
miR-18a-3p	Cdkn1b
miR-18a-3p	E2f4
miR-18a-3p	E2f4
miR-18a-3p	Trak2
miR-18a-3p	Cdt1
miR-18a-3p	Mgll
miR-18a-3p	Fam125b
miR-18a-3p	Psme3
miR-18a-3p	Slc41a3
miR-18a-3p	Slc9a1
miR-18a-3p	Kpna1
miR-18a-3p	Arpc4
miR-18a-3p	E2f2
miR-18a-3p	Reep5
miR-18a-3p	Gigyf1
miR-18a-3p	Mavs
miR-18a-3p	Pdcd7
miR-18a-3p	Prrc2b
miR-18a-3p	Thbs1
miR-18a-3p	Raly
miR-18a-3p	E2f2
miR-18a-3p	March8
miR-18a-3p	Phlpp2
miR-18a-3p	Abtb1
miR-18a-3p	Gse1
miR-18a-3p	Ankrd52
miR-18a-3p	St3gal1
miR-18a-3p	Epb4.1
miR-18a-3p	2010011I20Rik
miR-18a-3p	Adar
miR-18a-3p	Prr11
miR-18a-3p	D4Ertd22e
miR-18a-3p	St3gal2
miR-18a-3p	Klf11
miR-18a-3p	Ash1l
miR-18a-3p	Rnf149
miR-18a-3p	Mknk1
miR-18a-3p	4933426M11Rik
miR-18a-3p	Lpp
miR-18a-3p	Cyb5r3
miR-18a-3p	Apeh
miR-18a-3p	D10Wsu102e
miR-18a-3p	Mknk2
miR-18a-3p	Nfe2l1
miR-18a-3p	Tifa
miR-18a-3p	Cdk4
miR-18a-3p	Lmna
miR-18a-3p	Sdad1
miR-18a-3p	Prc1
miR-18a-3p	Sowaha
miR-18a-3p	Ppp2r4
miR-18a-3p	BC006779
miR-18a-3p	D930014E17Rik
miR-18a-3p	Tspan33
miR-18a-3p	Plekho2
miR-18a-3p	Elovl1
miR-18a-3p	Ahcyl2
miR-18a-3p	Zfyve1
miR-18a-3p	Srebf2
miR-18a-3p	Prkar1b
miR-18a-3p	Fbxw7
miR-18a-3p	Evi5
miR-18a-3p	Fryl
miR-18a-3p	Txnip
miR-18a-3p	D1Ertd622e
miR-18a-3p	Atxn7l3
miR-18a-3p	Srxn1
miR-18a-3p	Mll1
miR-18a-3p	Ormdl3
miR-18a-3p	Hdac11
miR-18a-3p	Pml
miR-18a-3p	Dusp1
miR-18a-3p	Usp38
miR-18a-3p	Il6st
miR-18a-3p	Papd7
miR-18a-3p	Ypel5
miR-18a-3p	Tal1
miR-18a-3p	Itm2c
miR-18a-3p	Hoxb4
miR-18a-3p	Dok4
miR-18a-3p	Cln6
miR-18a-3p	Ap1b1
miR-18a-3p	Setd1a
miR-18a-3p	Oaf
miR-18a-3p	Ap2b1
miR-18a-3p	Skp1a
miR-18a-3p	Rcc1
miR-18a-3p	Sft2d2
miR-18a-3p	Ctgf
miR-18a-3p	Igf2bp1
miR-18a-3p	Fasn
miR-18a-3p	Brd4
miR-18a-3p	Ggcx
miR-18a-3p	Kdm2a
miR-18a-3p	Celf1
miR-18a-3p	Mesdc1
miR-18a-3p	Slc16a12
miR-18a-3p	1110038D17Rik
miR-18a-3p	Igf2bp1
miR-18a-3p	Eif4g1
miR-18a-3p	Tspan9
miR-18a-3p	N4bp1
miR-18a-3p	Mll2
miR-18a-3p	Igf2bp1
miR-18a-3p	Leprot
miR-18a-3p	Ier5
miR-18a-3p	Igf2r
miR-18a-3p	Bcl2l1
miR-18a-3p	Lsm14a
miR-18a-3p	Pip4k2c
miR-18a-3p	Ass1
miR-18a-3p	Mkrn1
miR-18a-3p	Cpn2
miR-18a-3p	Zbtb34
miR-18a-3p	Aff1
miR-18a-3p	Impact
miR-18a-3p	Insig1
miR-18a-3p	Mat2a
miR-18a-3p	Pde6d
miR-18a-3p	Mxd1
miR-18a-3p	Agpat4
miR-18a-3p	Hnrnpul2
miR-18a-3p	Dtl
miR-18a-3p	Ube2z
miR-18a-3p	Acsl4
miR-18a-3p	Rffl
miR-18a-3p	Dcun1d3
miR-18a-3p	Kdm5a
miR-18a-3p	Slc16a13
miR-18a-3p	Hectd1
miR-18a-3p	Midn
miR-18a-3p	F2r
miR-18a-3p	Max
miR-18a-3p	Pcdhga1	NM_033583	Pcdhgc5	3UTR|
miR-18a-3p	Pnpla6
miR-18a-3p	Tbcel
miR-18a-3p	Bpgm
miR-18a-3p	Cyb5b
miR-18a-3p	Tor1aip2
miR-18a-3p	Gga2
miR-18a-3p	Adar
miR-18a-3p	Parvb
miR-18a-3p	Golm1
miR-18a-3p	Tmub2
miR-18a-3p	2610039C10Rik
miR-18a-3p	Ndel1
miR-18a-3p	Surf4
miR-18a-3p	Sae1
miR-18a-3p	Txnrd1
miR-18a-3p	Eif2c2
miR-18a-3p	Ogfod2
miR-18a-3p	Zim1
miR-18a-3p	Dnajb12
miR-18a-3p	1190002H23Rik
miR-18a-3p	2010011I20Rik
miR-18a-3p	Cdc25a
miR-18a-3p	Golm1
miR-18a-3p	C230052I12Rik
miR-18a-3p	Pcyt1a
miR-18a-3p	Zfp871
miR-18a-3p	Derl2
miR-18a-3p	Gtpbp1
miR-18a-3p	Dennd1b
miR-18a-3p	Pdia6
miR-18a-3p	Polr3k
miR-18a-3p	D8Ertd738e
miR-18a-3p	Trim25
miR-18a-3p	Grlf1
miR-18a-3p	Cdkn2aipnl
miR-18a-3p	Crk
miR-18a-3p	Gsk3b
miR-18a-3p	Ralgapb
miR-18a-3p	Stk11
miR-18a-3p	Rxra
miR-18a-3p	Tal1
miR-18a-3p	Igf2
miR-18a-3p	Raet1a
miR-18a-3p	E2f1
miR-18a-3p	Ampd2
miR-18a-3p	Aak1
miR-18a-3p	Ap2a2
miR-18a-3p	Baz2a
miR-18a-3p	Ahsg
miR-18a-3p	Ap4e1
miR-18a-3p	Acer2
miR-18a-3p	Tmem41b
miR-18a-3p	Derl1
miR-18a-3p	Rab5c
miR-18a-3p	Tbc1d24
miR-18a-3p	Pigq
miR-18a-3p	Mkln1
miR-18a-3p	Otud4
miR-18a-3p	Akt1
miR-18a-3p	Faf2
miR-18a-3p	Sh3bp2
miR-18a-3p	Cdkn1c
miR-18a-3p	Tnpo2
miR-18a-3p	Sgk3
miR-18a-3p	Ano6
miR-18a-3p	Smarcd1
miR-18a-3p	Cbx5
miR-18a-3p	Zfp335
miR-18a-3p	Chmp1a
miR-18a-3p	Atp6v0a1
miR-18a-3p	Serinc5
miR-18a-3p	BC037034
miR-18a-3p	Zdhhc7
miR-18a-3p	Tuba4a
miR-18a-3p	Sbno2
miR-18a-3p	Sh3pxd2a
miR-18a-3p	Zfp869
miR-18a-3p	Atxn1l
miR-18a-3p	Bace1
miR-18a-3p	Dazap1
miR-18a-3p	Btbd2
miR-18a-3p	Trim25
miR-18a-3p	H2afv
miR-18a-3p	Usp22
miR-18a-3p	Pacsin2
miR-18a-3p	Fem1b
miR-18a-3p	Tbc1d2b
miR-18a-3p	Sumo3
miR-18a-3p	Klf16
miR-18a-3p	Tmem14c
miR-18a-3p	Stk38
miR-18a-3p	Cpsf7
miR-18a-3p	Apitd1
miR-18a-3p	Slc25a22
miR-18a-3p	Gpr56
miR-18a-3p	Stag1
miR-18a-3p	Wdr82
miR-18a-3p	Tpcn1
miR-18a-3p	Tgoln1
miR-18a-3p	Sh3bp5
miR-18a-3p	Ero1l
miR-18a-3p	Txlna
miR-18a-3p	Atp7a
miR-18a-3p	Galnt10
miR-18a-3p	Mll2
miR-18a-3p	Bmp2k
miR-18a-3p	Fastk
miR-18a-3p	Rab43
miR-18a-3p	Mthfsd
miR-18a-3p	Fam38a
miR-18a-3p	Kif4
miR-18a-3p	Cited2
miR-18a-3p	Mtmr3
miR-18a-3p	Neu1
miR-18a-3p	Slc14a1
miR-18a-3p	Ssr2
miR-18a-3p	Dck
miR-18a-3p	Camsap3
miR-18a-3p	Chtf8
miR-18a-3p	Bend3
miR-18a-3p	Dlst
miR-18a-3p	Rasgrp2
miR-18a-3p	Car8
miR-18a-3p	Paf1
miR-18a-3p	Spred3
miR-18a-3p	Arl6ip1
miR-18a-3p	Tacc1
miR-18a-3p	Rpusd4
miR-18a-3p	Slc12a7
miR-18a-3p	Tnrc6b
miR-18a-3p	Kctd20
miR-18a-3p	Amotl1
miR-18a-3p	Sash3
miR-18a-3p	Phf2
miR-18a-3p	Kctd9
miR-18a-3p	Grap2
miR-18a-3p	Grap2
miR-18a-3p	Acvr1b
miR-18a-3p	Ip6k1
miR-18a-3p	Zfp280b
miR-18a-3p	Slc25a10
miR-18a-3p	Slc16a3
miR-18a-3p	Usp22
miR-18a-3p	Tmx1
miR-18a-3p	Nsd1
miR-18a-3p	Chd8
miR-18a-3p	Nudt3
miR-18a-3p	2010002N04Rik
miR-18a-3p	BC037034
miR-18a-3p	Arap1
miR-18a-3p	Otud4
miR-18a-3p	Cyld
miR-18a-3p	Sf3a1
miR-18a-3p	Vegfa
miR-18a-3p	D4Ertd22e
miR-18a-3p	Aacs
miR-18a-3p	Tnrc18
miR-18a-3p	Arf5
miR-18a-3p	Adipor2
miR-18a-3p	Actn4
miR-18a-3p	Rtn4
miR-18a-3p	Chka
miR-18a-3p	Shb
miR-18a-3p	Fbxl14
miR-18a-3p	Tomm40
miR-18a-3p	Myo9b
miR-18a-3p	Dynll2
miR-18a-3p	Nfe2l1
miR-18a-3p	Gfm2
miR-18a-3p	Pcyt1a
miR-18a-3p	Hipk1
miR-18a-3p	Wnk1
miR-18a-3p	Zfp36
miR-18a-3p	Nacc1
miR-18a-3p	Fam46a
miR-18a-3p	Flna
miR-18a-3p	Klhl12
miR-18a-3p	Gnpda1
miR-18a-3p	Nrbp1
miR-18a-3p	Sgpl1
miR-18a-3p	Arhgdia
miR-18a-3p	Aggf1
miR-18a-3p	Tmbim6
miR-18a-3p	Nfib
miR-18a-3p	Actr2
miR-18a-3p	Rasd1
miR-18a-3p	Utp6
miR-18a-3p	Mbp
miR-18a-3p	Txndc12
miR-18a-3p	Abca1
miR-18a-3p	Phf13
miR-18a-3p	Pusl1
miR-18a-3p	Mafk
miR-18a-3p	Hk2
miR-18a-3p	Klf13
miR-18a-3p	Uggt1
miR-18a-3p	Mrps34
miR-18a-3p	Gtpbp2
miR-18a-3p	Fbxl17
miR-18a-3p	Strbp
miR-18a-3p	Snx5
miR-18a-3p	Pygo2
miR-18a-3p	Ctsd
miR-18a-3p	Tmprss6
miR-18a-3p	Ganab
miR-18a-3p	Anp32e
miR-18a-3p	Plbd2
miR-18a-3p	Kdelr1
miR-18a-3p	Prss8
miR-18a-3p	Dazap1
miR-18a-3p	Tmem194
miR-18a-3p	Arhgap23
miR-18a-3p	Nsd1
miR-18a-3p	Mtf1
miR-18a-3p	Dpy19l1
miR-18a-3p	Gigyf2
miR-18a-3p	Cep350
miR-18a-3p	Cdyl
miR-18a-3p	Bicd2
miR-18a-3p	St3gal1
miR-18a-3p	Ifngr2
miR-18a-3p	Itga4
miR-18a-3p	Pank2
miR-18a-3p	Rab22a
miR-18a-3p	Lfng
miR-18a-3p	Foxk1
miR-18a-3p	Asb1
miR-18a-3p	Mier2
miR-18a-3p	Snx11
miR-18a-3p	6330503K22Rik
miR-18a-3p	Cmtm3
miR-18a-3p	Pcbp4
miR-18a-3p	Larp4b
[truncated: 10,627 more rows]

## Sheet: e15.5 targets
miR-127-3p	Hist4h4
miR-127-3p	Zc3h4
miR-127-3p	1700054N08Rik
miR-127-3p	Pkn2
miR-127-3p	Daglb
miR-127-3p	Cmas
miR-127-3p	Med20
miR-127-3p	Pank2
miR-127-3p	Aff1
miR-127-3p	Rbmx2
miR-127-3p	Klhl25
miR-127-3p	Zcchc2
miR-127-3p	Pcnxl3
miR-127-3p	Pip4k2a
miR-127-3p	Fbxl3
miR-127-3p	Srf
miR-127-3p	Pla2g12a
miR-127-3p	Impad1
miR-127-3p	Mier3
miR-127-3p	Phf12
miR-127-3p	Hp1bp3
miR-127-3p	Kat2a
miR-127-3p	Ppm1b
miR-127-3p	Anp32e
miR-127-3p	Zfp36
miR-127-3p	Atrx
miR-127-3p	Zfp384
miR-127-3p	Rcc2
miR-134-5p	Slc25a37
miR-134-5p	Psap
miR-134-5p	Abcb10
miR-134-5p	Ulk1
miR-134-5p	Hist1h2bl
miR-134-5p	Btg2
miR-134-5p	Cdc25a
miR-134-5p	Nfya
miR-134-5p	9030425E11Rik
miR-134-5p	Spata13
miR-134-5p	AI848100
miR-134-5p	Cdc25b
miR-134-5p	Ppp1r3e
miR-134-5p	Add2
miR-134-5p	Dhcr24
miR-134-5p	Mff
miR-134-5p	Mars
miR-134-5p	Golm1
miR-134-5p	Dpy19l1
miR-134-5p	Slc7a5
miR-134-5p	Adcy3
miR-134-5p	Mcl1
miR-134-5p	Pom121
miR-134-5p	Zfp871
miR-134-5p	Nacc1
miR-134-5p	Asb1
miR-134-5p	Itgb1
miR-134-5p	Araf
miR-134-5p	Dcbld1
miR-134-5p	5033414D02Rik
miR-134-5p	Kdm2a
miR-134-5p	Kctd15
miR-134-5p	Tubgcp3
miR-134-5p	Lyz2
miR-134-5p	Asb3
miR-134-5p	Nf1
miR-134-5p	Gm16515
miR-134-5p	Xrcc5
miR-134-5p	Anxa1
miR-134-5p	Sec16a
miR-134-5p	Dcbld2
miR-134-5p	Calu
miR-134-5p	Zfp871
miR-134-5p	Ccdc127
miR-134-5p	Slc40a1
miR-134-5p	Stom
miR-134-5p	Hipk1
miR-134-5p	Dcaf12
miR-134-5p	Cyb5r3
miR-134-5p	Klhdc10
miR-134-5p	Aggf1
miR-134-5p	Unc119b
miR-134-5p	Rassf4
miR-134-5p	Irf2bp2
miR-134-5p	Sertad2
miR-134-5p	Tmem128
miR-134-5p	Ppp1r12a
miR-134-5p	Lgmn
miR-134-5p	C130039O16Rik
miR-134-5p	Tcf7l2
miR-134-5p	Sbno1
miR-134-5p	Stat1
miR-134-5p	Celf2
miR-134-5p	Cyb561d1
miR-134-5p	4933433P14Rik
miR-134-5p	Jrk
miR-134-5p	Rbm33
miR-134-5p	Sipa1l2
miR-134-5p	Ints6
miR-134-5p	Tnrc6b
miR-134-5p	Ggta1
miR-134-5p	Ppap2c
miR-134-5p	Yy1
miR-134-5p	4831426I19Rik
miR-134-5p	Etf1
miR-134-5p	Fam46c
miR-134-5p	Sdcbp
miR-134-5p	Serpinf2
miR-134-5p	Celf1
miR-134-5p	Wrnip1
miR-134-5p	Fam76b
miR-134-5p	Qk
miR-134-5p	March5
miR-134-5p	Taok1
miR-134-5p	Pfkl
miR-134-5p	Ino80d
miR-134-5p	Hp1bp3
miR-134-5p	Baz2a
miR-134-5p	Fam129b
miR-134-5p	Med12
miR-134-5p	Arhgef11
miR-134-5p	Mfn2
miR-134-5p	Mbtps1
miR-134-5p	Hnrnpu
miR-134-5p	Synj1
miR-134-5p	Ctdsp2
miR-134-5p	Cmpk2
miR-134-5p	Mlec
miR-136-3p	Slc16a10
miR-136-3p	Lpin2
miR-136-3p	Rbm39
miR-136-3p	Cnst
miR-136-3p	Vamp3
miR-136-3p	Ranbp10
miR-136-3p	Orc5
miR-136-3p	Nfib
miR-136-3p	Ptprd
miR-136-3p	Man1a2
miR-136-3p	Psma1
miR-136-3p	Slc30a7
miR-136-3p	Clk3
miR-136-3p	Ccdc25
miR-136-3p	Txnl4a
miR-136-3p	Tmem56
miR-136-3p	March6
miR-136-3p	Zzz3
miR-136-3p	Acss1
miR-136-3p	Senp7
miR-136-3p	Syncrip
miR-136-3p	F12
miR-136-3p	Rexo1
miR-136-3p	Polr2a
miR-136-3p	Gnl3l
miR-136-3p	Baz2a
miR-136-3p	Taf4a
miR-136-3p	Sfmbt1
miR-136-3p	Rab12
miR-136-3p	Dok4
miR-136-3p	Anln
miR-136-3p	Fam173b
miR-136-3p	Lmnb2
miR-136-3p	Per2
miR-136-5p	Kif11
miR-136-5p	Rbm38
miR-136-5p	Wdr26
miR-136-5p	Serpina6
miR-136-5p	Daam1
miR-136-5p	Abcb7
miR-136-5p	Msl2
miR-136-5p	Gpr146
miR-136-5p	Cpox
miR-136-5p	Hiatl1
miR-136-5p	Cul4a
miR-136-5p	Cd24a
miR-136-5p	Slc6a9
miR-136-5p	9830147E19Rik
miR-136-5p	2010109K11Rik
miR-136-5p	Elof1
miR-136-5p	Slc40a1
miR-136-5p	Son
miR-136-5p	Pnp
miR-136-5p	Svil
miR-136-5p	Arrb1
miR-136-5p	Nucks1
miR-136-5p	Ube2l6
miR-136-5p	Tor1b
miR-136-5p	Ppp6r1
miR-136-5p	Tbcel
miR-136-5p	Nfyb
miR-136-5p	Hipk1
miR-136-5p	Nucks1
miR-136-5p	Sowaha
miR-136-5p	Ap2a2
miR-136-5p	Prrc2c
miR-136-5p	Tmcc2
miR-136-5p	Capza2
miR-136-5p	Ipmk
miR-136-5p	Tmcc2
miR-136-5p	Fchsd2
miR-136-5p	Ranbp10
miR-136-5p	Sertad2
miR-136-5p	Stx2
miR-136-5p	Pum1
miR-136-5p	Btg2
miR-136-5p	Txnip
miR-136-5p	Adipor2
miR-136-5p	Tmem168
miR-136-5p	Zfp281
miR-136-5p	Ptpn12
miR-136-5p	M6pr
miR-136-5p	Ppp2r5e
miR-136-5p	Agps
miR-136-5p	Klf10
miR-136-5p	Nrf1
miR-136-5p	F11r
miR-136-5p	Gcgr
miR-136-5p	Pdzd8
miR-136-5p	Fosl2
miR-136-5p	Aff1
miR-136-5p	Dennd2c
miR-136-5p	Slc25a37
miR-136-5p	Slc35b4
miR-136-5p	Gabpb2
miR-136-5p	Samd4
miR-136-5p	Ppp2r4
miR-136-5p	Dnajc8
miR-136-5p	2400001E08Rik
miR-136-5p	Nudcd2
miR-136-5p	Tal1
miR-136-5p	Dcbld2
miR-136-5p	Zfp871
miR-136-5p	Rbm5
miR-136-5p	Ppard
miR-136-5p	Anapc1
miR-136-5p	Ssx2ip
miR-136-5p	Tacc3
miR-136-5p	Jmy
miR-136-5p	Copz1
miR-136-5p	Epb4.1
miR-136-5p	Phtf2
miR-136-5p	Sgpp1
miR-136-5p	Phtf2
miR-136-5p	Xpo7
miR-136-5p	Gjb1
miR-136-5p	Slc25a37
miR-136-5p	Sh3bgrl2
miR-136-5p	Slc19a2
miR-136-5p	Lmnb1
miR-136-5p	Abhd2
miR-136-5p	Far1
miR-136-5p	Fhod1
miR-136-5p	Dot1l
miR-136-5p	Ensa
miR-136-5p	Slc30a9
miR-136-5p	Pus1
miR-136-5p	Elovl6
miR-136-5p	Ei24
miR-136-5p	Prtn3
miR-136-5p	D030056L22Rik
miR-136-5p	Jhdm1d
miR-136-5p	Tfeb
miR-136-5p	Sept11
miR-136-5p	Zc3h12c
miR-136-5p	Srp9
miR-136-5p	Acox1
miR-136-5p	Epb4.9
miR-136-5p	Vopp1
miR-136-5p	Pid1
miR-136-5p	Depdc1b
miR-136-5p	Ksr1
miR-136-5p	Slc25a22
miR-136-5p	Abhd13
miR-136-5p	Taf5l
miR-136-5p	Prkar1a
miR-136-5p	Fxr2
miR-136-5p	Dhrs3
miR-136-5p	Phtf2
miR-136-5p	Map3k1
miR-136-5p	Trim25
miR-136-5p	Mns1
miR-136-5p	Rad21
miR-136-5p	Dolpp1
miR-136-5p	C230096C10Rik
miR-136-5p	Sppl3
miR-136-5p	Zcchc2
miR-136-5p	Sel1l
miR-136-5p	Nid1
miR-136-5p	Adam10
miR-136-5p	Igfbp3
miR-136-5p	Gm5465
miR-136-5p	Rangap1
miR-136-5p	Itga5
miR-136-5p	Ept1
miR-136-5p	Kdelr2
miR-136-5p	Fbxo5
miR-136-5p	Homer1
miR-136-5p	Sepp1
miR-136-5p	Eif4h
miR-136-5p	Phf5a
miR-136-5p	Slc39a5
miR-136-5p	Bms1
miR-136-5p	Derl1
miR-136-5p	Siae
miR-136-5p	Psma6
miR-136-5p	Man2a1
miR-136-5p	Fads1
miR-136-5p	Uqcrh
miR-136-5p	Atg4b
miR-136-5p	Grap2
miR-136-5p	Trim59
miR-136-5p	Usp46
miR-136-5p	Sbno1
miR-136-5p	Ppapdc1b
miR-136-5p	Zmym3
miR-136-5p	Gm608
miR-136-5p	Mat2a
miR-136-5p	Cbx5
miR-136-5p	1810030N24Rik
miR-136-5p	Fam78a
miR-136-5p	Epc1
miR-136-5p	Atrn
miR-136-5p	Hemgn
miR-136-5p	Ap2a1
miR-136-5p	E2f8
miR-140-3p	Slc25a37
miR-140-3p	Kif11
miR-140-3p	Hipk1
miR-140-3p	Tm9sf2
miR-140-3p	Mrps23
miR-140-3p	Abcb10
miR-140-3p	Adam10
miR-140-3p	Trf
miR-140-3p	Cyb5r3
miR-140-3p	Adam10
miR-140-3p	Galnt10
miR-140-3p	Xpo7
miR-140-3p	Pbk
miR-140-3p	Fam46c
miR-140-3p	Arhgdia
miR-140-3p	Hspa5
miR-140-3p	Ghitm
miR-140-3p	Slc30a9
miR-140-3p	Klf11
miR-140-3p	Dgcr2
miR-140-3p	Bcl2l1
miR-140-3p	Ctsd
miR-140-3p	Ston2
miR-140-3p	Rnf11
miR-140-3p	Bcas2
miR-140-3p	Rac2
miR-140-3p	Ifngr2
miR-140-3p	Cdca7
miR-140-3p	Slc20a1
miR-140-3p	Htatip2
miR-140-3p	Hsd17b12
miR-140-3p	Rnf19a
miR-140-3p	Cdc25b
miR-140-3p	Gnai3
miR-140-3p	Tex2
miR-140-3p	Cldn1
miR-140-3p	Ap1g1
miR-140-3p	Rictor
miR-140-3p	Pum1
miR-140-3p	Acadsb
miR-140-3p	Tnrc6b
miR-140-3p	Hemgn
miR-140-3p	Fn3krp
miR-140-3p	Skp1a
miR-140-3p	Ulk1
miR-140-3p	Ctla2a
miR-140-3p	Suv420h1
miR-140-3p	Prpf18
miR-140-3p	Ell2
miR-140-3p	Phf3
miR-140-3p	Mcart1
miR-140-3p	Map3k1
miR-140-3p	Zbtb34
miR-140-3p	Prrc2c
miR-140-3p	Slc36a1
miR-140-3p	Dhrs11
miR-140-3p	0610007P14Rik
miR-140-3p	St3gal2
miR-140-3p	Tlk1
miR-140-3p	Glrx5
miR-140-3p	Add3
miR-140-3p	Spc25
miR-140-3p	Hipk1
miR-140-3p	Tmem14c
miR-140-3p	Csnk1d
miR-140-3p	Ermap
miR-140-3p	Sod1
miR-140-3p	Pten
miR-140-3p	Ube3c
miR-140-3p	Cox11
miR-140-3p	Klf11
miR-140-3p	Tnfaip2
miR-140-3p	Znfx1
miR-140-3p	Slc30a7
miR-140-3p	Notch2
miR-140-3p	Pid1
miR-140-3p	Frmd4a
miR-140-3p	Hipk1
miR-140-3p	Cmas
miR-140-3p	Bmp2k
miR-140-3p	Gm98
miR-140-3p	Tram1
miR-140-3p	Elk4
miR-140-3p	Ap1g1
miR-140-3p	Smek1
miR-140-3p	Depdc1b
miR-140-3p	Lmo7
miR-140-3p	Slc25a34
miR-140-3p	A230051G13Rik
miR-140-3p	G3bp2
miR-140-3p	C230081A13Rik
miR-140-3p	Crk
miR-140-3p	Hbp1
miR-140-3p	Whsc1l1
miR-140-3p	Dcbld1
miR-140-3p	Eif2ak2
miR-140-3p	Slc6a9
miR-140-3p	Plekho2
miR-140-3p	Top1
miR-140-3p	Akap13
miR-140-3p	Tnrc6a
miR-140-3p	Srek1
miR-140-3p	March8
miR-140-3p	Ncapd3
miR-140-3p	Slc30a10
miR-140-3p	Runx1t1
miR-140-3p	Fads1
miR-140-3p	Ehmt1
miR-140-3p	Glul
miR-140-3p	Larp4b
miR-140-3p	Gxylt1
miR-140-3p	Klhl12
miR-140-3p	Zfand3
miR-140-3p	Sgol1
miR-140-3p	Sardh
miR-140-3p	Ssr3
miR-140-3p	Zfp62
miR-140-3p	Mtmr3
miR-140-3p	Meaf6
miR-140-3p	Tmem33
miR-140-3p	Klhl12
miR-140-3p	Zfp238
miR-140-3p	Ngfrap1
miR-140-3p	Abcb7
miR-140-3p	Pip4k2c
miR-140-3p	Kif21a
miR-140-3p	Acss1
miR-140-3p	Twf2
miR-140-3p	Glo1
miR-140-3p	BC026590
miR-140-3p	Aff1
miR-140-3p	Lrig2
miR-140-3p	Paqr9
miR-140-3p	Tspan3
miR-140-3p	Tab3
miR-140-3p	Ccdc6
miR-140-3p	Nufip2
miR-140-3p	Tlk1
miR-140-3p	Icam2
miR-140-3p	Rhob
miR-140-3p	Insr
miR-140-3p	Xpo7
miR-140-3p	Ppp4r1
miR-140-3p	Psrc1
miR-140-3p	Tmem68
miR-140-3p	Zdhhc7
miR-140-3p	Acsl4
miR-140-3p	Brpf3
miR-140-3p	Aff1
miR-140-3p	2310035C23Rik
miR-140-3p	Tor1aip2
miR-140-3p	X99384
miR-140-3p	Ahdc1
miR-140-3p	Slc7a1
miR-140-3p	Naa50
miR-140-3p	Usp14
miR-140-3p	Arfip1
miR-140-3p	Rraga
miR-140-3p	Dhcr24
miR-140-3p	Rqcd1
miR-140-3p	Sypl
miR-140-3p	Slc22a23
miR-140-3p	Fam40a
miR-140-3p	Phlpp2
miR-140-3p	Ppp2r1b
miR-140-3p	Sesn1
miR-140-3p	Ogfod2
miR-140-3p	Ing3
miR-140-3p	Adi1
miR-140-3p	Cbll1
miR-140-3p	Ghitm
miR-140-3p	Npcd
miR-140-3p	Btaf1
miR-140-3p	Tet3
miR-140-3p	Cisd1
miR-140-3p	Cep97
miR-140-3p	Stag2
miR-140-3p	Slc30a1
miR-140-3p	Trak2
miR-140-3p	Erbb2ip
miR-140-3p	Gtf2i
miR-140-3p	Armcx2
miR-140-3p	Fzr1
miR-140-3p	Rap1b
miR-140-3p	Klhdc10
miR-140-3p	Ss18
miR-140-3p	1300002K09Rik
miR-140-3p	Fkbp8
miR-140-3p	Brwd3
miR-140-3p	Mfsd1
miR-140-3p	Slc37a4
miR-140-3p	Mff
miR-140-3p	Mpdu1
miR-140-3p	Nampt
miR-140-3p	Golt1b
miR-140-3p	Ddx19b
miR-140-3p	Pex13
miR-140-3p	Bicd2
miR-140-3p	Gm608
miR-140-3p	Ier3ip1
miR-140-3p	Spata2
miR-140-3p	Rab2a
miR-140-3p	Opa3
miR-140-3p	Fem1b
miR-140-3p	Tbc1d2b
miR-140-3p	Ezh1
miR-140-3p	Polq
miR-140-3p	Scp2
miR-140-3p	Rnf169
miR-140-3p	Atp6v0d1
miR-140-3p	Itgb3
miR-140-3p	Cltc
miR-140-3p	Ranbp6
miR-140-3p	Wdr26
miR-140-3p	Zfp871
miR-140-3p	Podxl
miR-140-3p	Creb1
miR-140-3p	Wdr26
miR-140-3p	Rab10
miR-140-3p	Egr1
miR-140-3p	Zfp664
miR-140-3p	Actn4
miR-140-3p	Uros
miR-140-3p	Tacc3
miR-140-3p	Peg10
miR-140-3p	Rhobtb1
miR-140-3p	Marcks
miR-140-3p	Fbxl3
miR-140-3p	Gnal
miR-140-3p	Golga2
miR-140-3p	Fbxw7
miR-140-3p	Cdc42se1
miR-140-3p	Timm22
miR-140-3p	H1f0
miR-140-3p	Rod1
miR-140-3p	M6pr
miR-140-3p	Sec61a1
miR-140-3p	Mesdc2
miR-140-3p	Hnrnpul2
miR-140-3p	Tal1
miR-140-3p	Xpr1
miR-140-3p	Ep300
miR-140-3p	Mocs1
miR-140-3p	Dnajb4
miR-140-3p	4833442J19Rik
miR-140-3p	Hif1an
miR-140-3p	Cth
miR-140-3p	Scarb2
miR-140-3p	Fam63b
miR-140-3p	Trappc10
miR-140-3p	Pptc7
miR-140-3p	Lasp1
miR-140-3p	Med4
miR-140-3p	Osmr
miR-140-3p	Stk38
miR-140-3p	D19Wsu162e
miR-140-3p	Dennd2c
miR-140-3p	Zkscan1
miR-140-3p	Chordc1
miR-140-3p	Cenpf
miR-140-3p	Mpp2
miR-140-3p	Ddx6
miR-140-3p	Atp1b1
miR-140-3p	Zfp280b
miR-140-3p	Odf2
miR-140-3p	Surf6
miR-140-3p	Tmem64
miR-140-3p	Smc2
miR-140-3p	Ubn2
miR-140-3p	Tpm4
miR-140-3p	Crp
miR-140-3p	Actr8
miR-140-3p	Rpn1
miR-140-3p	Smarcc1
miR-140-3p	Asb1
miR-140-3p	Rab3gap1
miR-140-3p	Frs2
miR-140-3p	Smek2
miR-140-3p	1700037H04Rik
miR-140-3p	Hmgcl
miR-140-3p	Aqp1
miR-140-3p	Arf1
miR-140-3p	Klf6
miR-140-3p	Man2a1
miR-140-3p	Pdia3
miR-140-3p	Abhd2
miR-140-3p	Klf13
miR-140-3p	Fam53b
miR-140-3p	Tnpo1
miR-140-3p	Gxylt1
miR-140-3p	Cpeb3
miR-140-3p	Lrrc8d
miR-140-3p	Vezf1
miR-140-3p	Slc9a8
miR-140-3p	Dennd4a
miR-140-3p	Siah1b
miR-140-3p	Sumo3
miR-140-3p	Osm
miR-140-3p	Rbfox2
miR-140-3p	Abhd13
miR-140-3p	Glul
miR-140-3p	Chst11
miR-142-3p	Picalm
miR-142-3p	Snca
miR-142-3p	Akt1s1
miR-142-3p	Gpx1
miR-142-3p	Mll1
miR-142-3p	Crk
miR-142-3p	Timm8b
miR-142-3p	Bsg
miR-142-3p	Fbxo3
miR-142-3p	Cyb5r3
miR-142-3p	Suz12
miR-142-3p	Mtus1
miR-142-3p	Elf2
miR-142-3p	Tmpo
miR-142-3p	AI848100
miR-142-3p	Ash1l
miR-142-3p	Aff1
miR-142-3p	Fnip1
miR-142-3p	Gypc
miR-142-3p	Myst2
miR-142-3p	Ppp1r37
miR-142-3p	Ppp1r3b
miR-142-3p	Ptpn23
miR-142-3p	Pum1
miR-142-3p	Stxbp3a
miR-142-3p	4930471M23Rik
miR-142-3p	Mark3
miR-142-3p	Ccnt2
miR-142-3p	A630001G21Rik
miR-142-3p	Rpain
miR-142-3p	Hectd1
miR-142-3p	Evi5
miR-142-3p	Jmjd1c
miR-142-3p	Prrc2c
miR-142-3p	Trim58
miR-142-3p	Atf7ip
miR-142-3p	Dgcr2
miR-142-3p	Kdm5a
miR-142-3p	2400003C14Rik
miR-142-3p	Mrfap1
miR-142-3p	Sh2b1
miR-142-3p	Tab3
miR-142-3p	Bcl2l1
miR-142-3p	Josd1
miR-142-3p	Slc7a5
miR-142-3p	Pcsk9
miR-142-3p	Mad1l1
miR-142-3p	Taok1
miR-142-3p	Cdc25b
miR-142-3p	Tmem55b
miR-142-3p	Ikbip
miR-142-3p	Chac1
miR-142-3p	Pfkl
miR-142-3p	Riok3
miR-142-3p	H6pd
miR-142-3p	Dmtf1
miR-142-3p	Arrdc3
miR-142-3p	Btaf1
miR-142-3p	Rbm47
miR-142-3p	Abcb10
miR-142-3p	Ccne2
miR-142-3p	Stau1
miR-142-3p	1110059G10Rik
miR-142-3p	Sept2
miR-142-3p	Clpb
miR-142-3p	Gnaq
miR-142-3p	Acsl3
miR-142-3p	Rbx1
miR-142-3p	Mkln1
miR-142-3p	Cpd
miR-142-3p	Atrnl1
miR-142-3p	Zeb1
miR-142-3p	Gna11
miR-142-3p	Myo7a
miR-142-3p	Serpinb2
miR-142-3p	Epb4.9
miR-142-3p	Ier3
miR-142-3p	Socs6
miR-142-3p	Arhgap12
miR-142-3p	Wasl
miR-142-3p	Gna11
miR-142-3p	Cd151
miR-142-3p	Prc1
miR-142-3p	Zfp668
miR-142-3p	Neurl4
miR-142-3p	Gga3
miR-142-3p	Pnpla8
miR-142-3p	Cox4nb
miR-142-3p	Tbc1d2b
miR-142-3p	AI314976
miR-142-3p	Serinc5
miR-142-3p	Fam98a
miR-142-3p	Cdc25c
miR-142-3p	Gnai2
miR-142-3p	Kif5b
miR-142-3p	March8
miR-142-3p	Socs5
miR-142-3p	Pea15a
miR-142-3p	Gmpr2
miR-142-3p	Neu3
miR-142-3p	Arpp19
miR-142-3p	Pbx1
miR-142-3p	Sec24c
miR-142-3p	Fbxw11
miR-142-3p	Lgmn
miR-142-3p	Fam109b
miR-142-3p	Gsk3b
miR-142-3p	Gm15800
miR-142-3p	Arntl
miR-142-3p	Grlf1
miR-142-3p	Slc25a22
miR-142-3p	Abca3
miR-142-3p	Zfyve20
miR-142-3p	Nampt
miR-142-3p	Tbp
miR-142-3p	Pex13
miR-142-3p	Taok1
miR-142-3p	Cd151
miR-142-3p	Dsel
miR-142-3p	Whsc1l1
miR-142-3p	Tnks
miR-142-3p	Mgat4a
miR-142-3p	Lgals8
miR-142-3p	Kctd5
miR-142-3p	Bcam
miR-142-3p	Anln
miR-142-3p	Nt5dc3
miR-142-3p	Ubr3
miR-142-3p	Kctd21
miR-142-3p	Ggta1
miR-142-3p	Atf2
miR-142-3p	Chmp3
miR-142-3p	Psen1
miR-142-3p	Mast4
miR-142-3p	Ccnt2
miR-142-3p	Intu
miR-142-3p	Aff1
miR-142-3p	Wasl
miR-142-3p	Lrp12
miR-142-3p	Pigm
miR-142-3p	Sypl
miR-142-3p	Tollip
miR-142-3p	Il1rl1
miR-142-3p	Qk
miR-142-3p	Vamp3
miR-142-3p	Akirin2
miR-142-3p	Lancl2
miR-142-3p	Tmtc2
miR-142-3p	Phf12
miR-142-3p	Tm9sf4
miR-142-3p	Mllt1
miR-142-3p	Pafah1b2
miR-142-3p	Edem3
miR-142-3p	Cog5
miR-142-3p	Impdh1
miR-142-3p	Smg1
miR-142-3p	Apc
miR-142-3p	Arhgef18
miR-142-3p	AI597479
miR-142-3p	Ccdc75
miR-142-3p	Copg
miR-142-3p	Fem1b
miR-142-3p	Herc4
miR-142-3p	Cxadr
miR-154-3p	Tmbim6
miR-154-3p	Fn3krp
miR-154-3p	Cpox
miR-154-3p	Col1a2
miR-154-3p	Ghitm
miR-154-3p	Rps6kb1
miR-154-3p	Fcho2
miR-154-3p	Zfp367
miR-154-3p	Rrn3
miR-154-3p	Hipk1
miR-154-3p	Eif4g2
miR-154-3p	2700078E11Rik
miR-154-3p	Fn3krp
miR-154-3p	Gdi2
miR-154-3p	Arl2bp
miR-154-3p	Errfi1
miR-154-3p	Celf1
miR-154-3p	Arf4
miR-154-3p	Fryl
miR-154-3p	Aak1
miR-154-3p	Tns3
miR-154-3p	Lpin2
miR-154-3p	Gcgr
miR-154-3p	Sun1
miR-154-3p	Tmem106b
miR-154-3p	Cstf3
miR-154-3p	Anp32e
miR-154-3p	Papola
miR-154-3p	Cfhr2
miR-154-3p	Tmem184b
miR-154-3p	Zfp367
miR-154-3p	Ddhd1
miR-154-3p	Papd7
miR-154-3p	Ythdc1
miR-154-3p	Slc7a2
miR-154-3p	Arid2
miR-154-3p	Cmtm6
miR-154-3p	2610101N10Rik
miR-154-3p	Lmbrd2
miR-154-3p	Acbd5
miR-154-3p	Zfp26
miR-154-3p	Perp
miR-154-3p	Trim10
miR-154-3p	Tfpi
miR-154-3p	Slc35e2
miR-154-3p	D15Ertd621e
miR-154-3p	Gna11
miR-154-3p	Rictor
miR-154-3p	Mll5
miR-154-3p	Rhob
miR-154-3p	Tmx1
miR-154-3p	Ppip5k2
miR-154-3p	Prr11
miR-154-3p	Rint1
miR-154-3p	Mier3
miR-154-3p	Paqr9
miR-154-3p	Arhgap26
miR-154-3p	Chst2
miR-154-3p	Arpc4
miR-154-3p	Slk
miR-154-3p	Prkcb
miR-154-3p	Aff4
miR-154-3p	Zfp871
miR-154-3p	Ctdspl2
miR-154-3p	Tmcc1
miR-154-3p	Rod1
miR-154-3p	Polq
miR-154-3p	Dennd4a
miR-154-3p	Itga4
miR-154-3p	Prc1
miR-154-3p	Acbd5
miR-154-3p	Met
miR-154-3p	Crip2
miR-154-3p	Gmeb1
miR-154-3p	Yipf6
miR-154-3p	Slc38a2
miR-154-3p	Mcart1
miR-154-3p	Bmp2k
miR-154-3p	Ppara
miR-154-3p	F5
miR-154-3p	Elk4
miR-154-3p	Phospho1
miR-154-3p	Dnajc18
miR-154-3p	Ipo11
miR-154-3p	Dennd5b
miR-154-3p	Sipa1l3
miR-154-3p	Abca8b
miR-17-3p	Hipk1
miR-17-3p	Psap
miR-17-3p	Slc25a37
miR-17-3p	Col18a1
miR-17-3p	Scd2
miR-17-3p	Rnf19a
miR-17-3p	Mxd1
miR-17-3p	Hiatl1
miR-17-3p	Lgals3bp
miR-17-3p	Alkbh5
miR-17-3p	Ank1
miR-17-3p	Armc8
miR-17-3p	Slc12a7
miR-17-3p	Cybrd1
miR-17-3p	Elof1
miR-17-3p	Fam13b
miR-17-3p	Pinx1
miR-17-3p	Lin54
miR-17-3p	Calu
miR-17-3p	Hemgn
miR-17-3p	Rab43
miR-17-3p	Rock2
miR-17-3p	Phf3
miR-17-3p	Map4k5
miR-17-3p	Paqr9
miR-17-3p	Myst3
miR-17-3p	Itsn1
miR-17-3p	Tbcel
miR-17-3p	2400003C14Rik
miR-17-3p	Arhgap23
miR-17-3p	Cdk17
miR-17-3p	Wbp2
miR-17-3p	Rrm2
miR-17-3p	Arl6ip1
miR-17-3p	Capn6
miR-17-3p	Rfc1
miR-17-3p	Ipmk
miR-17-3p	Zfp236
miR-17-3p	Rnf19a
miR-17-3p	Slc6a9
miR-17-3p	Ppp6r3
miR-17-3p	Pcdh12
miR-17-3p	Hat1
miR-17-3p	Fam116a
miR-17-3p	Picalm
miR-17-3p	Agpat3
miR-17-3p	Trim25
miR-17-3p	Aars
miR-17-3p	Notch2
miR-17-3p	Zfp687
miR-17-3p	Slc43a1
miR-17-3p	Reep4
miR-17-3p	Ier5
miR-17-3p	Mob3c
miR-17-3p	Car2
miR-17-3p	Nrf1
miR-17-3p	Lpin2
miR-17-3p	Hs6st1
miR-17-3p	Eif2c1
miR-17-3p	Mcl1
miR-17-3p	Ppp2ca
miR-17-3p	Reep5
miR-17-3p	Ppp6r3
miR-17-3p	Kdm2a
miR-17-3p	Inpp5d
miR-17-3p	Mark2
miR-17-3p	Rnf8
miR-17-3p	Tek
miR-17-3p	Cramp1l
miR-17-3p	Cbx5
miR-17-3p	Spire1
miR-17-3p	Hnrnpul2
miR-17-3p	Nxt1
miR-17-3p	Ctnnb1
miR-17-3p	Klhl25
miR-17-3p	Tbpl1
miR-17-3p	Tnfrsf12a
miR-17-3p	Trak2
miR-17-3p	Ttc1
miR-17-3p	Kctd9
miR-17-3p	Ptplad1
miR-17-3p	Crk
miR-17-3p	Tmod1
miR-17-3p	Alg2
miR-17-3p	Slc40a1
miR-17-3p	Fam160b2
miR-17-3p	Eif2c2
miR-17-3p	Grap2
miR-17-3p	Whsc1
miR-17-3p	Grb10
miR-17-3p	Dhrs11
miR-17-3p	Smurf2
miR-17-3p	Kansl1
miR-17-3p	Arfgap1
miR-17-3p	Pptc7
miR-17-3p	1110003E01Rik
miR-17-3p	Rabep2
miR-17-3p	Sirt1
miR-17-3p	Cdyl
miR-17-3p	Npcd
miR-17-3p	Zbtb9
miR-17-3p	Icam1
miR-17-3p	Rad51l3
miR-17-3p	Aak1
miR-17-3p	Gopc
miR-17-3p	Ppbp
miR-17-3p	Cdc6
miR-17-3p	Psme3
miR-17-3p	Rasgef1b
miR-17-3p	Man2a1
miR-17-3p	Atp8a1
miR-17-3p	2610101N10Rik
miR-17-3p	Taf5l
miR-17-3p	Tbp
miR-17-3p	Wdr76
miR-17-3p	Stk35
miR-17-3p	Dstn
miR-17-3p	Nrf1
miR-17-3p	9530068E07Rik
miR-17-3p	Zfand6
miR-17-3p	Map2k2
miR-17-3p	Pacsin2
miR-17-3p	Igsf3
miR-17-3p	Phtf2
miR-17-3p	Tmbim6
miR-17-3p	Pptc7
miR-17-3p	Ergic2
miR-17-3p	Myo1c
miR-17-3p	Grb10
miR-17-3p	Tbl1xr1
miR-17-3p	Paqr9
miR-17-3p	A230046K03Rik
miR-17-3p	Brd1
miR-17-3p	Asb1
miR-17-3p	Brwd3
miR-17-3p	Rab35
miR-17-3p	Nap1l1
miR-17-3p	Ctdsp2
miR-17-3p	Fcho2
miR-17-3p	Itga4
miR-17-3p	Tollip
miR-17-3p	Golga4
miR-17-3p	Arhgap21
miR-17-3p	Dck
miR-17-3p	Zc3hav1l
miR-17-3p	Lrrc32
miR-17-3p	Ccl7
miR-17-3p	Qpctl
miR-17-3p	Gypc
miR-17-3p	Galnt7
miR-17-3p	Phf12
miR-17-3p	Mpdu1
miR-17-3p	Gclm
miR-17-3p	F10
miR-17-3p	Tcf19
miR-17-3p	Metap1
miR-17-3p	Oat
miR-17-3p	3110056O03Rik
miR-17-3p	Sp1
miR-17-3p	Itsn1
miR-17-3p	Amot
miR-17-3p	BC017643
miR-17-3p	Rb1
miR-17-3p	Med13l
miR-17-3p	Fam176a
miR-17-3p	Trim25
miR-17-3p	Mtif3
miR-17-3p	Cdr2
miR-17-3p	Khsrp
miR-17-3p	Mef2d
miR-17-3p	Chmp4b
miR-17-3p	Mbtps1
miR-17-3p	Fam63b
miR-17-3p	Mlec
miR-186-3p	Slc25a37
miR-186-3p	Btg2
miR-186-3p	Fam46c
miR-186-3p	1110037F02Rik
miR-186-3p	Cdkn1b
miR-186-3p	Glul
miR-186-3p	Nsmaf
miR-186-3p	Gigyf1
miR-186-3p	Atp11b
miR-186-3p	Glul
miR-186-3p	Ddx17
miR-186-3p	Cxcl12
miR-186-3p	Grb10
miR-186-3p	Ssx2ip
miR-186-3p	Fads1
miR-186-3p	Tmem86a
miR-186-3p	Foxo3
miR-186-3p	Rrm2
miR-186-3p	Ppp1r9b
miR-186-3p	Spen
miR-186-3p	Jhdm1d
miR-186-3p	Tgm2
miR-186-3p	Slc2a4
miR-186-3p	Sec61a1
miR-186-3p	Ppm1b
miR-186-3p	Sowaha
miR-186-3p	Cat
miR-186-3p	Apoc2
miR-186-3p	Smg5
miR-186-3p	Appbp2
miR-186-3p	Gnai3
miR-186-3p	Nucks1
miR-186-3p	Kbtbd8
miR-186-3p	Arrb1
miR-186-3p	Gpam
miR-186-3p	Tspan32
miR-186-3p	Brd4
miR-186-3p	Mtmr3
miR-186-3p	Prrc2c
miR-186-3p	Lrrc8a
miR-186-3p	Otud4
miR-186-3p	Blzf1
miR-186-3p	Ip6k1
miR-186-3p	Asb1
miR-186-3p	Rsbn1l
miR-186-3p	Pbld1
miR-186-3p	Mgea5
miR-186-3p	Prkacb
miR-186-3p	Zfp266
miR-186-3p	Aff1
miR-186-3p	Eif4g2
miR-186-3p	Extl3
miR-186-3p	Kctd20
miR-186-3p	Nufip2
miR-186-3p	Btaf1
miR-186-3p	Sept11
miR-186-3p	Rab3gap1
miR-186-3p	Pik3c2b
miR-186-3p	Sun1
miR-186-3p	Vopp1
miR-186-3p	Leng8
miR-186-3p	Usp31
miR-186-3p	Kcnj2
miR-186-3p	Top1
miR-186-3p	Kpna1
miR-186-3p	Eif2c3
miR-186-3p	Fads1
miR-186-3p	Nmnat3
miR-186-3p	Cdca2
miR-186-3p	Tlk1
miR-186-3p	Calu
miR-186-3p	Gnl3l
miR-186-3p	Dpy19l1
miR-186-3p	Lrba
miR-186-3p	Aff1
miR-186-3p	Ccz1
miR-186-3p	Pfas
miR-186-3p	Csf2rb2
miR-186-3p	Paqr9
miR-186-3p	Slc12a6
miR-186-3p	Runx1t1
miR-186-3p	Scaf11
miR-186-3p	Gnai3
miR-186-3p	Znrf2
miR-186-3p	Tal1
miR-186-3p	Adipor2
miR-186-3p	Mll3
miR-186-3p	Trak2
miR-186-3p	Whsc1
miR-186-3p	Cpeb3
miR-186-3p	Atxn1l
miR-186-3p	Supt16h
miR-186-3p	Prkaca
miR-186-3p	Vma21
miR-186-3p	Fbxo45
miR-186-3p	Manea
miR-186-3p	Prkcb
miR-186-3p	Msn
miR-218-5p	Top2a
miR-218-5p	Brpf3
miR-218-5p	Abcb10
miR-218-5p	Pigq
miR-218-5p	Cdkn1b
miR-218-5p	Mgll
miR-218-5p	Cbx5
miR-218-5p	Ank1
miR-218-5p	Pinx1
miR-218-5p	Manbal
miR-218-5p	Arhgef12
miR-218-5p	Slc4a1
miR-218-5p	Cpd
miR-218-5p	Dcp2
miR-218-5p	Trf
miR-218-5p	Fth1
miR-218-5p	Wnk1
miR-218-5p	Rnf139
miR-218-5p	Arl8b
miR-218-5p	Alkbh5
miR-218-5p	Psap
miR-218-5p	Gadd45a
miR-218-5p	Crot
miR-218-5p	Rnf220
miR-218-5p	Car2
miR-218-5p	Whsc1
miR-218-5p	Kbtbd2
miR-218-5p	Zfp719
miR-218-5p	Neurl4
miR-218-5p	Sdcbp
miR-218-5p	Thoc2
miR-218-5p	Ncor1
miR-218-5p	Srp14
miR-218-5p	Fzd1
miR-218-5p	Gtf3c4
miR-218-5p	Fem1b
miR-218-5p	Patl1
miR-218-5p	Sgpl1
miR-218-5p	Yeats4
miR-218-5p	Lrp1
miR-218-5p	Gnptab
miR-218-5p	Eif4ebp2
miR-218-5p	Pofut2
miR-218-5p	Pitpnm2
miR-218-5p	Nufip2
miR-218-5p	Mier3
miR-218-5p	Elk4
miR-218-5p	Snx4
miR-218-5p	Bid
miR-218-5p	Ube2z
miR-218-5p	Prrc2b
miR-218-5p	Marveld1
miR-218-5p	Ccnd2
miR-218-5p	Osbpl8
miR-218-5p	Ssr1
miR-218-5p	Lasp1
miR-218-5p	Eif5
miR-218-5p	Itm2c
miR-218-5p	Sorbs1
miR-218-5p	Mthfd2
miR-218-5p	Fcho2
miR-218-5p	Dnajc18
miR-218-5p	Tceb3
miR-218-5p	Cnnm3
miR-218-5p	Akap11
miR-218-5p	Rb1
miR-218-5p	Ifnar2
miR-218-5p	Glo1
miR-25-3p	Spna1
miR-25-3p	Mcl1
miR-25-3p	Sertad3
miR-25-3p	Smc3
miR-25-3p	Btg2
miR-25-3p	Btg2
miR-25-3p	Prc1
miR-25-3p	Btg2
miR-25-3p	Prkab1
miR-25-3p	Col1a2
miR-25-3p	Ero1l
miR-25-3p	Setd5
miR-25-3p	Hipk1
miR-25-3p	Ube2l6
miR-25-3p	Slc16a6
miR-25-3p	Mcm4
miR-25-3p	Osbpl2
miR-25-3p	Cd69
miR-25-3p	Pik3cb
miR-25-3p	Pkdcc
miR-25-3p	Braf
miR-25-3p	Edem1
miR-25-3p	Rad21
miR-25-3p	Fam55b
miR-25-3p	Akt1
miR-25-3p	Tmem188
miR-25-3p	Pnp
miR-25-3p	Arpc2
miR-25-3p	Usp14
miR-25-3p	Otud7b
miR-25-3p	Otud4
miR-25-3p	Eif4g2
miR-25-3p	Myh9
miR-25-3p	Tpm4
miR-25-3p	Wasl
miR-25-3p	Rbm47
miR-25-3p	Jdp2
miR-25-3p	Cog3
miR-25-3p	March7
miR-25-3p	Zdhhc5
miR-25-3p	Itgb1
miR-25-3p	Srsf10
miR-25-3p	Zfyve21
miR-25-3p	Morc3
miR-25-3p	Tet2
miR-25-3p	Trim25
miR-25-3p	Fcho2
miR-25-3p	Rictor
miR-25-3p	Pcgf3
miR-25-3p	Itgav
miR-25-3p	Alb
miR-25-3p	Xk
miR-25-3p	Clk3
miR-25-3p	Myo18a
miR-25-3p	Man2a1
miR-25-3p	BC024659
miR-25-3p	Mylip
miR-25-3p	Tsc22d1
miR-25-3p	Arf3
miR-25-3p	Slc9a1
miR-25-3p	Zbtb6
miR-25-3p	Necap1
miR-25-3p	Map4k4
miR-25-3p	Rassf3
miR-25-3p	Zfp652
miR-25-3p	Sdad1
miR-25-3p	Pitpnm2
miR-25-3p	Cd69
miR-25-3p	Tsc1
miR-25-3p	Klf6
miR-25-3p	Samd4
miR-25-3p	Trio
miR-25-3p	Papd7
miR-25-3p	Kctd20
miR-25-3p	Dnmt3a
miR-25-3p	Sh3pxd2a
miR-25-3p	1810026J23Rik
miR-25-3p	Golga7
miR-25-3p	Dcaf6
miR-25-3p	Rbfox2
miR-25-3p	Dfna5
miR-25-3p	Ube2w
miR-25-3p	Spryd4
miR-25-3p	8030462N17Rik
miR-25-3p	Pbld1
miR-25-3p	Sypl
miR-25-3p	Fam160b1
miR-25-3p	Mast4
miR-25-3p	Plekhm1
miR-25-3p	Lats2
miR-25-3p	Slc16a10
miR-25-3p	Pdxk
miR-25-3p	Tmx4
miR-25-3p	Depdc1b
miR-25-3p	Soat1
miR-25-3p	Ube2z
miR-25-3p	Fam20c
miR-25-3p	Xylt2
miR-25-3p	Pag1
miR-25-3p	S1pr1
miR-25-3p	Adam10
miR-25-3p	Rc3h1
miR-25-3p	Fnip1
miR-25-3p	Tinf2
miR-25-3p	Dsc2
miR-25-3p	Fkbp1a
miR-25-3p	Runx1t1
miR-25-3p	Frmd4a
miR-25-3p	Fnip2
miR-25-3p	Fam46a
miR-25-3p	Vps54
miR-25-3p	Narf
miR-25-3p	Bsdc1
miR-25-3p	Abca1
miR-25-3p	Asb1
miR-25-3p	Alg5
miR-25-3p	Rpl13
miR-25-3p	Usp28
miR-25-3p	Nufip2
miR-25-3p	Ddx3x
miR-25-3p	Osbpl8
miR-25-3p	Ykt6
miR-25-3p	Fndc3b
miR-25-3p	Daam1
miR-25-3p	Zfp236
miR-25-3p	Lin54
miR-25-3p	Fli1
miR-25-3p	Gla
miR-25-3p	Slc47a1
miR-25-3p	1810013L24Rik
miR-25-3p	Zfyve21
miR-25-3p	Rnf4
miR-25-3p	Rbm27
miR-25-3p	Napa
miR-25-3p	Trib1
miR-25-3p	Itpripl2
miR-25-3p	Ikzf1
miR-25-3p	Serpinf1
miR-25-3p	Slc38a2
miR-25-3p	Tmem127
miR-25-3p	Dkk3
miR-25-3p	Slc31a2
miR-25-3p	Nlk
miR-25-3p	Itga5
miR-322-5p	Hbb-b2
miR-322-5p	Slc25a37
miR-322-5p	Mtmr3
miR-322-5p	Synj1
miR-322-5p	Abcb10
miR-322-5p	Lbr
miR-322-5p	Snca
miR-322-5p	Adrb2
miR-322-5p	Ccnf
miR-322-5p	Otud4
miR-322-5p	Mms22l
miR-322-5p	Son
miR-322-5p	Tmem208
miR-322-5p	Arhgdia
miR-322-5p	Epb4.9
miR-322-5p	Mt2
miR-322-5p	Ppp2r1b
miR-322-5p	A930001N09Rik
miR-322-5p	Dek
miR-322-5p	Amfr
miR-322-5p	Arhgef12
miR-322-5p	Fnip1
miR-322-5p	Fam78a
miR-322-5p	Clcn3
miR-322-5p	Tfdp2
miR-322-5p	Kcnn4
miR-322-5p	Plxnb2
miR-322-5p	Tor1aip2
miR-322-5p	Derl2
miR-322-5p	Vti1b
miR-322-5p	D19Wsu162e
miR-322-5p	Fbxo3
miR-322-5p	Gabarap
miR-322-5p	Jak2
miR-322-5p	Ubp1
miR-322-5p	Rlim
miR-322-5p	Stxbp3a
miR-322-5p	Lpin2
miR-322-5p	Smek2
miR-322-5p	Dnm1l
miR-322-5p	Wipf2
miR-322-5p	Ell2
miR-322-5p	Igf2
miR-322-5p	Slc37a3
miR-322-5p	Zcchc3
miR-322-5p	Tle4
miR-322-5p	Irf2bp2
miR-322-5p	Tnrc6b
miR-322-5p	Tmbim6
miR-322-5p	Rab43
miR-322-5p	Ppap2b
miR-322-5p	Frrs1
miR-322-5p	Gm15800
miR-322-5p	Epb4.9
miR-322-5p	Ddx17
miR-322-5p	Sar1a
miR-322-5p	2700078E11Rik
miR-322-5p	Slc6a9
miR-322-5p	Tm9sf4
miR-322-5p	Ptk7
miR-322-5p	Slc25a37
miR-322-5p	Zbtb34
miR-322-5p	Nol9
miR-322-5p	Pygb
miR-322-5p	Cnst
miR-322-5p	Pla2g15
miR-322-5p	Ppap2b
miR-322-5p	Nudt4
miR-322-5p	Prkaa1
miR-322-5p	Nfya
miR-322-5p	Nucks1
miR-322-5p	Tubb5
miR-322-5p	Thbd
miR-322-5p	D4Ertd22e
miR-322-5p	Clu
miR-322-5p	Cbx5
miR-322-5p	Capns1
miR-322-5p	Nup50
miR-322-5p	Ubn2
miR-322-5p	Hmmr
miR-322-5p	Hist1h4i
miR-322-5p	Lrrc32
miR-322-5p	Slc16a6
miR-322-5p	Serinc3
miR-322-5p	Pold3
miR-322-5p	Ppbp
miR-322-5p	Spryd3
miR-322-5p	Reep5
miR-322-5p	Arhgap19
miR-322-5p	Ptpro
miR-322-5p	Cox11
miR-322-5p	Rab14
miR-322-5p	Adipor2
miR-322-5p	Myadm
miR-322-5p	2400003C14Rik
miR-322-5p	G6pdx
miR-322-5p	Usp14
miR-322-5p	Cdc25b
miR-322-5p	Kcnn4
miR-322-5p	Vcam1
miR-322-5p	Mlec
miR-322-5p	Sec61a1
miR-322-5p	Trf
miR-322-5p	Ccnd2
miR-322-5p	Ccne1
miR-322-5p	Smarcd2
miR-322-5p	Nynrin
miR-322-5p	Pcgf3
miR-322-5p	Wfs1
miR-322-5p	Necap1
miR-322-5p	St3gal5
miR-322-5p	Clint1
miR-322-5p	Tsc22d1
miR-322-5p	Zfp568
miR-322-5p	Smarcc2
miR-322-5p	Zfp106
miR-322-5p	Rassf5
miR-322-5p	Mfsd1
miR-322-5p	Rnf181
miR-322-5p	Tram1
miR-322-5p	Agps
miR-322-5p	Macf1
miR-322-5p	Fam193a
miR-322-5p	Aldoa
miR-322-5p	Tacc1
miR-322-5p	Myb
miR-322-5p	Serbp1
miR-322-5p	Atxn7l3
miR-322-5p	Trim59
miR-322-5p	Zfp828
miR-322-5p	Pdia6
miR-322-5p	Patl1
miR-322-5p	Erp29
miR-322-5p	Gars
miR-322-5p	Nrn1
miR-322-5p	Ubp1
miR-322-5p	Btg2
miR-322-5p	Ap1b1
miR-322-5p	Rfng
miR-322-5p	Pla2g6
miR-322-5p	Nusap1
miR-322-5p	Tmem154
miR-322-5p	Fosl2
miR-322-5p	Stradb
miR-322-5p	Socs7
miR-322-5p	Elp4
miR-322-5p	B4galt1
miR-322-5p	Kdm5a
miR-322-5p	Gtpbp1
miR-322-5p	Cdc123
miR-322-5p	Mlxip
miR-322-5p	Nt5dc3
miR-322-5p	Arf2
miR-322-5p	Reep1
miR-322-5p	Pcf11
miR-322-5p	Adam10
miR-322-5p	Eef2
miR-322-5p	Taok1
miR-322-5p	Ppp6r3
miR-322-5p	Gpr146
miR-322-5p	Mxd1
miR-322-5p	Calm1
miR-322-5p	Kif5b
miR-322-5p	Nop10
miR-322-5p	Fhdc1
miR-322-5p	Phlpp2
miR-322-5p	C130039O16Rik
miR-322-5p	Scd1
miR-322-5p	Tbpl1
miR-322-5p	Tsc22d1
miR-322-5p	Kat2b
miR-322-5p	Scd1
miR-322-5p	Hipk1
miR-322-5p	Ncf1
miR-322-5p	Pfkl
miR-322-5p	Dcaf7
miR-322-5p	Agap3
miR-322-5p	Adam19
miR-322-5p	Gm20604
miR-322-5p	Stk35
miR-322-5p	Zzz3
miR-322-5p	Ythdc1
miR-322-5p	Daam1
miR-322-5p	0610037P05Rik
miR-322-5p	Nbr1
miR-322-5p	Mast4
miR-322-5p	A930001N09Rik
miR-322-5p	Serinc3
miR-322-5p	Tceal8
miR-322-5p	Ccdc137
miR-322-5p	Rod1
miR-322-5p	Slfn14-ps
miR-322-5p	Ralgapa1
miR-322-5p	Prr13
miR-322-5p	Pld3
miR-322-5p	Gtf2e2
miR-322-5p	Atm
miR-322-5p	Rab32
miR-322-5p	Trim25
miR-322-5p	Cdk12
miR-322-5p	Nkiras2
miR-322-5p	Ncapg2
miR-322-5p	Zfp346
miR-322-5p	Ppig
miR-322-5p	2010011I20Rik
miR-322-5p	Txnip
miR-322-5p	Ank1
miR-322-5p	Cd97
miR-322-5p	Tor1aip2
miR-322-5p	Lrrc59
miR-322-5p	Smad7
miR-322-5p	Mier1
miR-322-5p	Reln
miR-322-5p	Adap1
miR-322-5p	Zfhx3
miR-322-5p	Ndel1
miR-322-5p	Med20
miR-322-5p	2010002N04Rik
miR-322-5p	Polr3f
miR-322-5p	Sec16a
miR-322-5p	Fam126a
miR-322-5p	P2ry4
miR-322-5p	Gna11
miR-322-5p	Sdf2
miR-322-5p	Tmem55b
miR-322-5p	Usp14
miR-322-5p	Ppp2r4
miR-322-5p	Cd59a
miR-322-5p	Hsd17b12
miR-322-5p	Elmo2
miR-322-5p	Tnfaip3
miR-322-5p	Tns3
miR-322-5p	Son
miR-322-5p	Brpf3
miR-322-5p	Lpin2
miR-322-5p	Actr1a
miR-322-5p	Ept1
miR-322-5p	Fam76b
miR-322-5p	Smcr7l
miR-322-5p	Edem1
miR-322-5p	6720456B07Rik
miR-322-5p	Rab31
miR-322-5p	Tnks2
miR-322-5p	Srp14
miR-322-5p	Tgm2
miR-322-5p	Serbp1
miR-322-5p	Acsl1
miR-322-5p	Kansl1
miR-322-5p	Sil1
miR-322-5p	Ash1l
miR-322-5p	Hp1bp3
miR-322-5p	Cd2bp2
miR-322-5p	Lamc1
miR-322-5p	Nf1
miR-322-5p	Sos2
miR-322-5p	Atp6v1a
miR-322-5p	Gpr146
miR-322-5p	Sema4b
miR-322-5p	Arih1
miR-322-5p	Cab39
miR-322-5p	Plekhm3
miR-322-5p	Btg2
miR-322-5p	Ppp1r12a
miR-322-5p	Tsc22d1
miR-322-5p	Rnf125
miR-322-5p	Pip5k1b
miR-322-5p	Phf19
miR-322-5p	Cpeb2
miR-322-5p	Sppl3
miR-322-5p	Wipi2
miR-322-5p	Adora2b
miR-322-5p	Zfand3
miR-322-5p	Sdhaf2
miR-322-5p	Mcl1
miR-322-5p	Tgfbr1
miR-322-5p	Ak2
miR-322-5p	Setd5
miR-322-5p	Atp2b4
miR-322-5p	Msi2
miR-322-5p	Wdr37
miR-322-5p	Trim21
miR-322-5p	Gm608
miR-322-5p	Inpp5e
miR-322-5p	Ptpn11
miR-322-5p	Wdr82
miR-322-5p	Cdc37
miR-322-5p	Zfp609
miR-322-5p	Armcx2
miR-322-5p	Usf1
miR-322-5p	Rai1
miR-322-5p	Smarcd2
miR-322-5p	Cep97
miR-322-5p	Fam78a
miR-322-5p	Rnf10
miR-322-5p	Rpia
miR-322-5p	Arrb1
miR-322-5p	Atm
miR-322-5p	1200009I06Rik
miR-322-5p	Ssr1
miR-322-5p	Vcl
miR-322-5p	Xpc
miR-322-5p	Chid1
miR-322-5p	Acbd3
miR-322-5p	Sel1l
miR-322-5p	Btrc
miR-322-5p	Ash1l
miR-322-5p	Mesdc2
miR-322-5p	Mff
miR-322-5p	Tmem183a
miR-322-5p	Zbtb39
miR-322-5p	Usp15
miR-322-5p	Phf23
miR-322-5p	Prkar1a
miR-322-5p	Lpin1
miR-322-5p	Klhl24
miR-322-5p	Tbp
miR-322-5p	Tbl1xr1
miR-322-5p	Sesn1
miR-322-5p	Ap2b1
miR-322-5p	Gjb2
miR-322-5p	Spata2
miR-322-5p	Rab28
miR-322-5p	Tmem209
miR-322-5p	Rnf152
miR-322-5p	Nt5dc3
miR-322-5p	Nudt4
miR-322-5p	Ncaph2
miR-322-5p	Cenpb
miR-322-5p	Erc1
miR-322-5p	Adora2a
miR-322-5p	Ppbp
miR-322-5p	Deb1
miR-322-5p	Rnf214
miR-322-5p	Heatr5a
miR-322-5p	Fam160b2
miR-322-5p	Gramd3
miR-322-5p	Zfp60
miR-322-5p	Bet1l
miR-322-5p	Nup50
miR-322-5p	1810013L24Rik
miR-322-5p	Sowahd
miR-322-5p	Khnyn
miR-322-5p	G3bp2
miR-322-5p	Nup210
miR-322-5p	Zfp809
miR-322-5p	Rab3il1
miR-322-5p	Epha7
miR-322-5p	Rhobtb1
miR-322-5p	Med1
miR-322-5p	Fam160b2
miR-322-5p	Paqr9
miR-322-5p	Ibtk
miR-322-5p	Atxn7l3b
miR-322-5p	Prr11
miR-322-5p	Ube2z
miR-322-5p	Sel1l
miR-322-5p	Socs5
miR-322-5p	Mga
miR-322-5p	Secisbp2l
miR-322-5p	Csf1
miR-322-5p	Lrrc32
miR-322-5p	Serinc1
miR-322-5p	Tnrc6b
miR-322-5p	Atp13a3
miR-322-5p	Dscr3
miR-322-5p	Clspn
miR-322-5p	Ubn2
miR-322-5p	Ippk
miR-322-5p	Ccny
miR-322-5p	Itch
miR-322-5p	Rab14
miR-322-5p	Mll3
miR-322-5p	Ihh
miR-322-5p	Rhbdf2
miR-322-5p	Sptlc1
miR-322-5p	Afap1l1
miR-322-5p	Fbxw7
miR-322-5p	Ube4b
miR-322-5p	Arrb1
miR-322-5p	Ubfd1
miR-322-5p	Sox6
miR-322-5p	Rbm6
miR-322-5p	E2f7
miR-322-5p	Zcchc24
miR-322-5p	Fam118a
miR-322-5p	Raf1
miR-322-5p	Aqp11
miR-322-5p	Siah1a
miR-322-5p	Ywhae
miR-322-5p	Copz1
miR-322-5p	Ccnd3
miR-322-5p	Pigq
miR-322-5p	Gramd3
miR-322-5p	Tmem127
miR-322-5p	Lancl2
miR-322-5p	Vps33b
miR-322-5p	Mgat4b
miR-322-5p	Myo1c
miR-322-5p	Mpp2
miR-322-5p	Sbf1
miR-322-5p	Gopc
miR-322-5p	C330019G07Rik
miR-322-5p	Wasl
miR-322-5p	Gpr132
miR-322-5p	H2afy
miR-322-5p	Trim35
miR-322-5p	Lrrc58
miR-322-5p	Fnbp1
miR-322-5p	Slmo2
miR-322-5p	Rab35
miR-322-5p	Ddx6
miR-322-5p	Ap2b1
miR-322-5p	Cd300a
miR-322-5p	Ly6e
miR-322-5p	Zbtb34
miR-322-5p	Tbc1d8
miR-322-5p	Ncstn
miR-322-5p	Slc1a4
miR-322-5p	Leprot
miR-322-5p	Sbno1
miR-322-5p	Cdt1
miR-322-5p	2610101N10Rik
miR-322-5p	Rab23
miR-322-5p	Zfp706
miR-322-5p	Bcl2l1
miR-322-5p	Gm15800
miR-322-5p	Vasp
miR-322-5p	Aph1b
miR-322-5p	Tuba4a
miR-322-5p	Sumo3
miR-322-5p	Galnt10
miR-322-5p	Crim1
miR-322-5p	Kit
miR-322-5p	Clec12a
miR-322-5p	Siah1b
miR-322-5p	Fam126a
miR-322-5p	Mlf2
miR-322-5p	Grcc10
miR-322-5p	Zcchc2
miR-322-5p	Ifnar1
miR-322-5p	Pvrl3
miR-322-5p	Spen
miR-322-5p	Maea
miR-322-5p	Eif2ak1
miR-322-5p	Etnk1
miR-322-5p	Armc8
miR-322-5p	Msn
miR-323-3p	Herpud1
miR-323-3p	Hipk1
miR-323-3p	Ppp2r1b
miR-323-3p	Ppp1r15b
miR-323-3p	Tnrc6a
miR-323-3p	Eif2c2
miR-323-3p	Slc25a37
miR-323-3p	Dpy19l1
miR-323-3p	Zfp367
miR-323-3p	Tfrc
miR-323-3p	Cat
miR-323-3p	Atp6v1b2
miR-323-3p	Atp2b4
miR-323-3p	Fbxo33
miR-323-3p	Cxcl12
miR-323-3p	Metap2
miR-323-3p	2010109K11Rik
miR-323-3p	Ptpn11
miR-323-3p	Dlc1
miR-323-3p	Lbr
miR-323-3p	Zfand5
miR-323-3p	Srsf1
miR-323-3p	Stx12
miR-323-3p	B4galt1
miR-323-3p	Hipk1
miR-323-3p	Tnrc6a
miR-323-3p	Gnai3
miR-323-3p	Usp31
miR-323-3p	A230046K03Rik
miR-323-3p	Kif2a
miR-323-3p	Psme3
miR-323-3p	Ptprd
miR-323-3p	Bmp2k
miR-323-3p	Clcn3
miR-323-3p	Stk24
miR-323-3p	Fip1l1
miR-323-3p	Ankra2
miR-323-3p	Cd164
miR-323-3p	Atl3
miR-323-3p	Rnf139
miR-323-3p	Runx1t1
miR-323-3p	Kansl1
miR-323-3p	Arpc1a
miR-323-3p	Klhl12
miR-323-3p	Klhl7
miR-323-3p	Golga7
miR-323-3p	Ncapg2
miR-323-3p	Srsf1
miR-323-3p	Cyth3
miR-323-3p	Lgals8
miR-323-3p	Rictor
miR-323-3p	C030046E11Rik
miR-323-3p	Zyg11b
miR-323-3p	Arhgef12
miR-323-3p	Usp14
miR-323-3p	Abcc1
miR-323-3p	Eif4g2
miR-323-3p	C330018D20Rik
miR-323-3p	Rc3h2
miR-323-3p	Pcyox1
miR-323-3p	Dnaja2
miR-323-3p	Erbb2ip
miR-323-3p	Usp31
miR-323-3p	Fads1
miR-323-3p	Psd
miR-323-3p	Atl3
miR-323-3p	Tm9sf3
miR-323-3p	Rnf152
miR-323-3p	Nf1
miR-323-3p	Ptpn12
miR-323-3p	Nr2c2
miR-323-3p	Fem1b
miR-323-3p	Pfas
miR-323-3p	Tgif1
miR-323-3p	Hif1an
miR-323-3p	Sowahc
miR-323-3p	Reep5
miR-323-3p	Bzw1
miR-323-3p	Ube2o
miR-323-3p	Rad21
miR-323-3p	Casp9
miR-323-3p	Sertad2
miR-323-3p	Fam178a
miR-323-3p	Clcn3
miR-323-3p	Wdr59
miR-323-3p	Ctsb
miR-323-3p	Mcl1
miR-323-3p	Atxn7l3b
miR-323-3p	Sh3gl1
miR-323-3p	Inpp5d
miR-323-3p	Fgd6
miR-323-3p	Abcb7
miR-323-3p	Rnf20
miR-323-3p	Atp6v1b2
miR-323-3p	Prr11
miR-323-3p	Ttf2
miR-323-3p	Lnx2
miR-323-3p	Srbd1
miR-323-3p	Mcfd2
miR-323-3p	Hnrnpab
miR-323-3p	Serinc5
miR-323-3p	Slmap
miR-341-3p	Slc4a1
miR-341-3p	Tmem9
miR-341-3p	Sumf2
miR-341-3p	Mal2
miR-341-3p	Tmem234
miR-342-5p	Slc25a37
miR-342-5p	Gigyf1
miR-342-5p	Apoe
miR-342-5p	Slc4a1
miR-342-5p	Cpox
miR-342-5p	Igf2
miR-342-5p	P4hb
miR-342-5p	Pnpo
miR-342-5p	Bcat2
miR-342-5p	Lman2
miR-342-5p	Apoa1
miR-342-5p	Dhcr24
miR-342-5p	Fis1
miR-342-5p	Npcd
miR-342-5p	Pfn1
miR-342-5p	Ypel3
miR-342-5p	Ppp6r1
miR-342-5p	Tfdp2
miR-342-5p	Agpat4
miR-342-5p	E130309D14Rik
miR-342-5p	D4Ertd22e
miR-342-5p	Chchd10
miR-342-5p	Socs3
miR-342-5p	2010002N04Rik
miR-342-5p	Ppox
miR-342-5p	Agfg2
miR-342-5p	Wdr37
miR-342-5p	Tsen34
miR-342-5p	Rnasel
miR-342-5p	Hmgcr
miR-342-5p	Fbxl19
miR-342-5p	Samd8
miR-342-5p	Sel1l
miR-342-5p	Col5a1
miR-342-5p	Pdgfb
miR-342-5p	Serpinf2
miR-342-5p	Abcc5
miR-342-5p	Epb4.1
miR-342-5p	Slc25a22
miR-342-5p	Stat3
miR-342-5p	Kansl1
miR-342-5p	Bhlhe40
miR-342-5p	Myo1c
miR-342-5p	Rpl7l1
miR-342-5p	Fnbp1
miR-342-5p	Ssr2
miR-342-5p	Gdi1
miR-342-5p	Gm15800
miR-342-5p	Setd8
miR-342-5p	D8Ertd738e
miR-342-5p	Mlec
miR-369-3p	Pkn2
miR-369-3p	Slc25a37
miR-369-3p	Tnrc6a
miR-369-3p	Rraga
miR-369-3p	Rnf11
miR-369-3p	Sertad2
miR-369-3p	Qk
miR-369-3p	Cdc42bpg
miR-369-3p	Itsn2
miR-369-3p	Morc3
miR-369-3p	Gse1
miR-369-3p	Stag1
miR-369-3p	Fmr1
miR-369-3p	Mid1ip1
miR-369-3p	March6
miR-369-3p	Dram2
miR-369-3p	Crcp
miR-369-3p	Arl5b
miR-369-3p	Ino80d
miR-369-3p	Serinc3
miR-369-3p	D030016E14Rik
miR-369-3p	Loxl2
miR-369-3p	Atp11c
miR-369-3p	C030046E11Rik
miR-369-3p	Fam176a
miR-369-3p	Rab8b
miR-369-3p	2310035C23Rik
miR-369-3p	Git2
miR-369-3p	Tmx1
miR-369-3p	Elf1
miR-369-3p	Akap8
miR-369-3p	Ppp1r3b
miR-369-3p	Atp7a
miR-369-3p	Trappc10
miR-369-3p	Lrp1
miR-369-3p	Mthfd2
[truncated: 1,888 more rows]

## Sheet: e18.5 targets
let-7e-5p	Igf2
let-7e-5p	Tmcc2
let-7e-5p	Pkn2
let-7e-5p	Epb4.1
let-7e-5p	Pbx2
let-7e-5p	Pcx
let-7e-5p	Arid3a
let-7e-5p	Rnf167
let-7e-5p	Ddost
let-7e-5p	Pold3
let-7e-5p	Myo7a
let-7e-5p	Btg2
let-7e-5p	Bach1
let-7e-5p	2010109K11Rik
let-7e-5p	Slc25a4
let-7e-5p	Aqp1
let-7e-5p	Fam178a
let-7e-5p	Igf2bp3
let-7e-5p	Ube2o
let-7e-5p	Tgfbr1
let-7e-5p	Nipal1
let-7e-5p	Tmem30a
let-7e-5p	Itga4
let-7e-5p	Lbh
let-7e-5p	Utrn
let-7e-5p	Sema4c
let-7e-5p	Stat3
let-7e-5p	Atxn7l3
let-7e-5p	Nap1l1
let-7e-5p	Rsad2
let-7e-5p	Tex10
let-7e-5p	Serinc3
let-7e-5p	Peg10
let-7e-5p	2810474O19Rik
let-7e-5p	Rgs16
let-7e-5p	Pbx1
let-7e-5p	Map3k3
let-7e-5p	Mapk6
let-7e-5p	Cd86
let-7e-5p	Spn
let-7e-5p	Sspn
let-7e-5p	C230081A13Rik
let-7e-5p	Uggt1
let-7e-5p	Aff1
let-7e-5p	Tmppe
let-7e-5p	Cyb561d1
let-7e-5p	Ermap
let-7e-5p	Znf512b
let-7e-5p	Vipr1
let-7e-5p	Chst14
let-7e-5p	Smarcad1
let-7e-5p	Tmem201
let-7e-5p	Cebpd
let-7e-5p	Exoc8
let-7e-5p	Wdr26
let-7e-5p	Ostf1
let-7e-5p	Gcnt1
let-7e-5p	Ypel2
let-7e-5p	Stx3
let-7e-5p	Ccdc141
let-7e-5p	Slc24a6
let-7e-5p	Thbs1
let-7e-5p	Egln2
let-7e-5p	Galnt7
let-7e-5p	Pnpo
let-7e-5p	Tomm70a
let-7e-5p	0910001L09Rik
let-7e-5p	Dlc1
let-7e-5p	Etnk2
let-7e-5p	Gcnt4
let-7e-5p	Zdhhc12
let-7e-5p	Nup50
let-7e-5p	Calu
let-7e-5p	Mga
let-7e-5p	4933403F05Rik
let-7e-5p	Pgpep1
let-7e-5p	Slc22a23
let-7e-5p	Zfp568
let-7e-5p	Rbm38
let-7e-5p	Arid3b
let-7e-5p	Elf4
let-7e-5p	Psme3
let-7e-5p	Rpusd2
let-7e-5p	Setd5
let-7e-5p	Arid3a
let-7e-5p	Gigyf1
let-7e-5p	Lrrc59
let-7e-5p	Rnf7
let-7e-5p	Lamp2
let-7e-5p	Crp
let-7e-5p	Itgb3
let-7e-5p	Gprc5c
let-7e-5p	Igf2bp1
let-7e-5p	Tbc1d13
let-7e-5p	Adra2b
let-7e-5p	Prpf38b
let-7e-5p	Zfp607
let-7e-5p	Cc2d1a
let-7e-5p	Letmd1
let-7e-5p	Hmgcl
let-7e-5p	Cald1
let-7e-5p	Znrf2
let-7e-5p	Cnst
let-7e-5p	Stat2
let-7e-5p	Lin28b
let-7e-5p	Taok1
let-7e-5p	Abcb11
let-7e-5p	Lin28a
let-7e-5p	Cldn12
let-7e-5p	Myadm
let-7e-5p	Mum1l1
let-7e-5p	Cd164
let-7e-5p	Map3k1
let-7e-5p	Fam43a
let-7e-5p	Chac1
let-7e-5p	Il1a
let-7e-5p	Ptprd
let-7e-5p	Sh2b3
let-7e-5p	Col1a2
let-7e-5p	Repin1
let-7i-5p	Igf2
let-7i-5p	Tmcc2
let-7i-5p	Pkn2
let-7i-5p	Epb4.1
let-7i-5p	Pbx2
let-7i-5p	Pcx
let-7i-5p	Arid3a
let-7i-5p	Rnf167
let-7i-5p	Ddost
let-7i-5p	Pold3
let-7i-5p	Myo7a
let-7i-5p	Btg2
let-7i-5p	Bach1
let-7i-5p	2010109K11Rik
let-7i-5p	Slc25a4
let-7i-5p	Aqp1
let-7i-5p	Fam178a
let-7i-5p	Igf2bp3
let-7i-5p	Ube2o
let-7i-5p	Tgfbr1
let-7i-5p	Nipal1
let-7i-5p	Tmem30a
let-7i-5p	Itga4
let-7i-5p	Lbh
let-7i-5p	Utrn
let-7i-5p	Sema4c
let-7i-5p	Stat3
let-7i-5p	Atxn7l3
let-7i-5p	Nap1l1
let-7i-5p	Rsad2
let-7i-5p	Tex10
let-7i-5p	Serinc3
let-7i-5p	Peg10
let-7i-5p	2810474O19Rik
let-7i-5p	Rgs16
let-7i-5p	Pbx1
let-7i-5p	Map3k3
let-7i-5p	Mapk6
let-7i-5p	Cd86
let-7i-5p	Spn
let-7i-5p	Sspn
let-7i-5p	C230081A13Rik
let-7i-5p	Uggt1
let-7i-5p	Aff1
let-7i-5p	Tmppe
let-7i-5p	Cyb561d1
let-7i-5p	Ermap
let-7i-5p	Znf512b
let-7i-5p	Vipr1
let-7i-5p	Chst14
let-7i-5p	Smarcad1
let-7i-5p	Tmem201
let-7i-5p	Cebpd
let-7i-5p	Exoc8
let-7i-5p	Wdr26
let-7i-5p	Ostf1
let-7i-5p	Gcnt1
let-7i-5p	Ypel2
let-7i-5p	Stx3
let-7i-5p	Ccdc141
let-7i-5p	Slc24a6
let-7i-5p	Thbs1
let-7i-5p	Egln2
let-7i-5p	Galnt7
let-7i-5p	Pnpo
let-7i-5p	Tomm70a
let-7i-5p	0910001L09Rik
let-7i-5p	Dlc1
let-7i-5p	Etnk2
let-7i-5p	Gcnt4
let-7i-5p	Zdhhc12
let-7i-5p	Nup50
let-7i-5p	Calu
let-7i-5p	Mga
let-7i-5p	4933403F05Rik
let-7i-5p	Pgpep1
let-7i-5p	Slc22a23
let-7i-5p	Zfp568
let-7i-5p	Rbm38
let-7i-5p	Arid3b
let-7i-5p	Elf4
let-7i-5p	Psme3
let-7i-5p	Rpusd2
let-7i-5p	Setd5
let-7i-5p	Arid3a
let-7i-5p	Gigyf1
let-7i-5p	Lrrc59
let-7i-5p	Rnf7
let-7i-5p	Lamp2
let-7i-5p	Crp
let-7i-5p	Itgb3
let-7i-5p	Gprc5c
let-7i-5p	Igf2bp1
let-7i-5p	Tbc1d13
let-7i-5p	Adra2b
let-7i-5p	Prpf38b
let-7i-5p	Zfp607
let-7i-5p	Cc2d1a
let-7i-5p	Letmd1
let-7i-5p	Hmgcl
let-7i-5p	Cald1
let-7i-5p	Znrf2
let-7i-5p	Cnst
let-7i-5p	Stat2
let-7i-5p	Lin28b
let-7i-5p	Taok1
let-7i-5p	Abcb11
let-7i-5p	Cldn12
let-7i-5p	Myadm
let-7i-5p	Mum1l1
let-7i-5p	Cd164
let-7i-5p	Map3k1
let-7i-5p	Fam43a
let-7i-5p	Chac1
let-7i-5p	Il1a
let-7i-5p	Ptprd
let-7i-5p	Sh2b3
let-7i-5p	Col1a2
let-7i-5p	Repin1
miR-106b-5p	Trf
miR-106b-5p	Slc16a6
miR-106b-5p	Ltf
miR-106b-5p	Txnip
miR-106b-5p	Trip11
miR-106b-5p	Zfp871
miR-106b-5p	Tnrc6a
miR-106b-5p	2010109K11Rik
miR-106b-5p	Ddx6
miR-106b-5p	Arhgef18
miR-106b-5p	2210018M11Rik
miR-106b-5p	Eif4g2
miR-106b-5p	Maml1
miR-106b-5p	Kit
miR-106b-5p	Slc4a1
miR-106b-5p	Hist1h3g
miR-106b-5p	Map3k9
miR-106b-5p	Atxn1l
miR-106b-5p	Slc40a1
miR-106b-5p	Msl1
miR-106b-5p	D4Wsu53e
miR-106b-5p	Pdia3
miR-106b-5p	Wdr1
miR-106b-5p	Slc2a4
miR-106b-5p	Tsc22d3
miR-106b-5p	Anxa1
miR-106b-5p	Kdelr2
miR-106b-5p	Rbl1
miR-106b-5p	Atp2b4
miR-106b-5p	Bet1l
miR-106b-5p	Plekho2
miR-106b-5p	Mtpn
miR-106b-5p	Ints2
miR-106b-5p	Gpr146
miR-106b-5p	Polq
miR-106b-5p	Nrip1
miR-106b-5p	Zfp238
miR-106b-5p	Mbtps1
miR-106b-5p	Tor1b
miR-106b-5p	Tmem86a
miR-106b-5p	Aff4
miR-106b-5p	Tgoln1
miR-106b-5p	Wee1
miR-106b-5p	Cecr2
miR-106b-5p	Cdk7
miR-106b-5p	Il20rb
miR-106b-5p	Atl3
miR-106b-5p	Ubfd1
miR-106b-5p	Tnrc6b
miR-106b-5p	Pkd1
miR-106b-5p	Pbxip1
miR-106b-5p	E130309D14Rik
miR-106b-5p	Cyyr1
miR-106b-5p	Eri1
miR-106b-5p	Usp32
miR-106b-5p	Nat15
miR-106b-5p	Fbxl5
miR-106b-5p	Rabgap1
miR-106b-5p	Xk
miR-106b-5p	Fnbp4
miR-106b-5p	Rassf2
miR-106b-5p	Arid4b
miR-106b-5p	March8
miR-106b-5p	Snap29
miR-106b-5p	Ccna2
miR-106b-5p	Mll3
miR-106b-5p	Ano6
miR-106b-5p	Impdh1
miR-106b-5p	Dync1li2
miR-106b-5p	Dapk2
miR-106b-5p	Erc1
miR-106b-5p	Rsf1
miR-106b-5p	Kdm2a
miR-106b-5p	Fbxo25
miR-106b-5p	Kif23
miR-106b-5p	Foxq1
miR-106b-5p	Rbbp7
miR-106b-5p	Elk4
miR-106b-5p	Tmx4
miR-106b-5p	Btg2
miR-106b-5p	Chek2
miR-106b-5p	Agfg2
miR-106b-5p	Magi3
miR-106b-5p	Grlf1
miR-106b-5p	Slc22a23
miR-106b-5p	Rock1
miR-106b-5p	Jag1
miR-106b-5p	Tbc1d12
miR-106b-5p	Trp53inp1
miR-106b-5p	2310044H10Rik
miR-106b-5p	Klhl24
miR-106b-5p	Znfx1
miR-106b-5p	E2f2
miR-106b-5p	Ubc
miR-106b-5p	Fam84b
miR-106b-5p	Ankrd13c
miR-106b-5p	Crk
miR-106b-5p	E2f1
miR-106b-5p	Tmbim6
miR-106b-5p	Slc30a7
miR-106b-5p	Vegfa
miR-106b-5p	Faf2
miR-106b-5p	Zfp9
miR-106b-5p	Lilrb3
miR-106b-5p	Znfx1
miR-106b-5p	Aak1
miR-106b-5p	Slc4a1
miR-106b-5p	Rhob
miR-106b-5p	D030056L22Rik
miR-106b-5p	Ulk1
miR-106b-5p	Dnm1l
miR-106b-5p	Lhx6
miR-106b-5p	Cdc25a
miR-106b-5p	Zfp609
miR-106b-5p	Chd1
miR-106b-5p	Ddx6
miR-106b-5p	Enpp5
miR-106b-5p	Slc30a9
miR-106b-5p	Fgfr1op2
miR-106b-5p	Cep120
miR-106b-5p	Ssh2
miR-106b-5p	Rdh12
miR-106b-5p	B230219D22Rik
miR-106b-5p	Stat3
miR-106b-5p	Sfmbt1
miR-106b-5p	Snx30
miR-106b-5p	Lbp
miR-106b-5p	Fbxw11
miR-106b-5p	Polr3g
miR-106b-5p	Atg2a
miR-106b-5p	Lims1
miR-106b-5p	D15Ertd621e
miR-106b-5p	Prex1
miR-106b-5p	Ppp1r3b
miR-106b-5p	Fbxo28
miR-106b-5p	Nufip2
miR-106b-5p	Fbxl3
miR-106b-5p	St3gal1
miR-106b-5p	Crybg3
miR-106b-5p	Chmp4c
miR-106b-5p	Tal1
miR-106b-5p	Ogfrl1
miR-106b-5p	Thra
miR-106b-5p	Hn1
miR-106b-5p	Slc12a7
miR-106b-5p	Ankrd52
miR-106b-5p	Pik3r1
miR-106b-5p	Socs6
miR-106b-5p	Suv420h1
miR-106b-5p	Kcnb1
miR-106b-5p	Klhdc5
miR-106b-5p	Mat2a
miR-106b-5p	Agfg1
miR-106b-5p	Klhl20
miR-106b-5p	Derl2
miR-106b-5p	Plekhm1
miR-106b-5p	AW555464
miR-106b-5p	Kctd12
miR-106b-5p	Prlr
miR-106b-5p	Maf1
miR-106b-5p	Fam43a
miR-106b-5p	Rab22a
miR-106b-5p	Pde5a
miR-106b-5p	Rps6ka1
miR-106b-5p	Gng12
miR-106b-5p	Tmem123
miR-106b-5p	Ano10
miR-106b-5p	Cr1l
miR-106b-5p	Midn
miR-106b-5p	Ppp3r1
miR-106b-5p	Irf1
miR-106b-5p	5730494M16Rik
miR-106b-5p	Znfx1
miR-106b-5p	Ube2j1
miR-106b-5p	Cpeb2
miR-106b-5p	Slain2
miR-106b-5p	Rnh1
miR-106b-5p	Dnm2
miR-106b-5p	Trak1
miR-106b-5p	2310030G06Rik
miR-106b-5p	Rab8b
miR-106b-5p	Aifm1
miR-106b-5p	Snx12
miR-106b-5p	Ube2w
miR-106b-5p	Grem2
miR-106b-5p	Rufy2
miR-106b-5p	Rab5b
miR-106b-5p	Ezh1
miR-106b-5p	Pxk
miR-106b-5p	Azin1
miR-106b-5p	Lmf2
miR-106b-5p	Suv420h1
miR-106b-5p	Golga2
miR-106b-5p	Ppih
miR-106b-5p	Aff1
miR-106b-5p	Aacs
miR-106b-5p	Ephb4
miR-106b-5p	Zfp518b
miR-106b-5p	Phip
miR-106b-5p	Fancb
miR-106b-5p	Gpm6b
miR-106b-5p	Slc19a2
miR-106b-5p	Pip4k2c
miR-106b-5p	Mars
miR-106b-5p	Ormdl3
miR-106b-5p	Kpna3
miR-106b-5p	Poglut1
miR-106b-5p	Seh1l
miR-106b-5p	Dnajc18
miR-106b-5p	Camk1d
miR-106b-5p	Rragd
miR-106b-5p	Dnajb5
miR-106b-5p	Mtpn
miR-106b-5p	Akap13
miR-130a-3p	Ifnar2
miR-130a-3p	Asb1
miR-130a-3p	Trf
miR-130a-3p	Fosl2
miR-130a-3p	Txnip
miR-130a-3p	Lifr
miR-130a-3p	Gpx1
miR-130a-3p	Rab43
miR-130a-3p	Tnrc6a
miR-130a-3p	Ddx6
miR-130a-3p	2210018M11Rik
miR-130a-3p	Eif4g2
miR-130a-3p	Maml1
miR-130a-3p	Ctbp1
miR-130a-3p	Map3k9
miR-130a-3p	Atxn1l
miR-130a-3p	Clu
miR-130a-3p	Camsap3
miR-130a-3p	Furin
miR-130a-3p	Cpox
miR-130a-3p	Slc40a1
miR-130a-3p	D4Wsu53e
miR-130a-3p	Arl6ip1
miR-130a-3p	Cyp3a13
miR-130a-3p	8430427H17Rik
miR-130a-3p	Syngr2
miR-130a-3p	Pvrl2
miR-130a-3p	Mark3
miR-130a-3p	Lrp6
miR-130a-3p	Tnrc6a
miR-130a-3p	Spg20
miR-130a-3p	Wdr1
miR-130a-3p	Hspa5
miR-130a-3p	Grb10
miR-130a-3p	Eif4ebp2
miR-130a-3p	Cyp20a1
miR-130a-3p	Lbr
miR-130a-3p	Lmbr1l
miR-130a-3p	Arhgap29
miR-130a-3p	Fam63b
miR-130a-3p	Rbm47
miR-130a-3p	Plekho2
miR-130a-3p	Phf12
miR-130a-3p	Degs1
miR-130a-3p	Polq
miR-130a-3p	Hif1an
miR-130a-3p	Adi1
miR-130a-3p	Zfp238
miR-130a-3p	Baz2a
miR-130a-3p	Kpnb1
miR-130a-3p	Slc16a6
miR-130a-3p	Errfi1
miR-130a-3p	Fam20b
miR-130a-3p	Ccng1
miR-130a-3p	AI837181
miR-130a-3p	Atl3
miR-130a-3p	Aldh3a2
miR-130a-3p	Celf1
miR-130a-3p	Hspbap1
miR-130a-3p	Pkd1
miR-130a-3p	Qk
miR-130a-3p	Pbxip1
miR-130a-3p	Cpeb2
miR-130a-3p	Ddit4
miR-130a-3p	Cyyr1
miR-130a-3p	C1galt1
miR-130a-3p	Col4a1
miR-130a-3p	Tnrc6c
miR-130a-3p	Tipin
miR-130a-3p	Hectd1
miR-130a-3p	Ptpn21
miR-130a-3p	Sema4c
miR-130a-3p	Irf1
miR-130a-3p	Usp32
miR-130a-3p	Fbxl5
miR-130a-3p	Cds2
miR-130a-3p	Xk
miR-130a-3p	Llgl1
miR-130a-3p	Eif2ak1
miR-130a-3p	Ifitm6
miR-130a-3p	Itpkb
miR-130a-3p	Tgfbr1
miR-130a-3p	Dcaf8
miR-130a-3p	Gnaq
miR-130a-3p	Rassf2
miR-130a-3p	Pea15a
miR-130a-3p	Arid4b
miR-130a-3p	Rab11b
miR-130a-3p	Ireb2
miR-130a-3p	Mllt6
miR-130a-3p	Snap29
miR-130a-3p	Nfya
miR-130a-3p	E2f4
miR-130a-3p	Maf
miR-130a-3p	Eif4h
miR-130a-3p	Mast3
miR-130a-3p	Erc1
miR-130a-3p	Impdh1
miR-130a-3p	Atad2b
miR-130a-3p	Atg14
miR-130a-3p	Zeb2
miR-130a-3p	Cxcl12
miR-130a-3p	Map1lc3b
miR-130a-3p	Zfp568
miR-130a-3p	Nrarp
miR-130a-3p	Hivep2
miR-130a-3p	Nsd1
miR-130a-3p	Fam84b
miR-130a-3p	Rsf1
miR-130a-3p	1110021J02Rik
miR-130a-3p	Kdm2a
miR-130a-3p	Ino80
miR-130a-3p	Ncdn
miR-130a-3p	Arfgef1
miR-130a-3p	Ube3b
miR-130a-3p	Fbxo25
miR-130a-3p	Kif23
miR-130a-3p	Foxq1
miR-130a-3p	Lnp
miR-130a-3p	Vangl1
miR-130a-3p	Creb3l2
miR-130a-3p	Eogt
miR-130a-3p	Gxylt1
miR-130a-3p	Sepp1
miR-130a-3p	Zfp236
miR-130a-3p	Kif5b
miR-130a-3p	Chek2
miR-130a-3p	Grlf1
miR-130a-3p	Dirc2
miR-130a-3p	Ctsz
miR-130a-3p	Etf1
miR-130a-3p	Rnf11
miR-130a-3p	Slc38a3
miR-130a-3p	Tbc1d12
miR-130a-3p	Ifitm6
miR-130a-3p	Atg9a
miR-130a-3p	Aqp9
miR-130a-3p	Celf1
miR-130a-3p	Ubc
miR-130a-3p	Epb4.9
miR-130a-3p	Klf12
miR-130a-3p	Abca1
miR-130a-3p	Rnf34
miR-130a-3p	Ltf
miR-130a-3p	Lnpep
miR-130a-3p	E2f1
miR-130a-3p	Picalm
miR-130a-3p	Fam43a
miR-130a-3p	Pde10a
miR-130a-3p	Smug1
miR-130a-3p	Dyrk1b
miR-130a-3p	Ypel3
miR-130a-3p	Tmbim6
miR-130a-3p	Dpp3
miR-130a-3p	Slc2a1
miR-130a-3p	Setd5
miR-130a-3p	Ywhaq
miR-130a-3p	Ccnf
miR-130a-3p	Grb10
miR-130a-3p	Edc3
miR-130a-3p	Rcc2
miR-130a-3p	Pcgf5
miR-130a-3p	Mlec
miR-130a-3p	Erlin2
miR-130a-3p	Dcp2
miR-130a-3p	Lilrb3
miR-130a-3p	Znfx1
miR-130a-3p	Tmem63b
miR-130a-3p	Fam98a
miR-130a-3p	Mtus1
miR-130a-3p	Dennd1b
miR-130a-3p	Rictor
miR-130a-3p	Akap13
miR-130a-3p	Cpox
miR-130a-3p	Bcl2l11
miR-130a-3p	Nfia
miR-130a-3p	Hfe2
miR-130a-3p	Nsd1
miR-130a-3p	Btg2
miR-130a-3p	Hiatl1
miR-130a-3p	Pdia3
miR-130a-3p	Fgfr1op2
miR-130a-3p	Cep120
miR-130a-3p	B230219D22Rik
miR-130a-3p	Stat3
miR-130a-3p	Sfmbt1
miR-130a-3p	Osbpl11
miR-130a-3p	Pigq
miR-130a-3p	Dynll2
miR-130a-3p	Cdr2
miR-130a-3p	Ltf
miR-130a-3p	Fbxw11
miR-130a-3p	Rffl
miR-130a-3p	Lgals8
miR-130a-3p	Tnrc6b
miR-130a-3p	Clta
miR-130a-3p	Wnk1
miR-130a-3p	Adam10
miR-130a-3p	Hprt
miR-130a-3p	Adcy6
miR-130a-3p	Atg2a
miR-130a-3p	Pex19
miR-130a-3p	Cp
miR-130a-3p	Phlpp2
miR-130a-3p	Atrx
miR-130a-3p	Stxbp5
miR-130a-3p	Prex1
miR-130a-3p	Tmem128
miR-130a-3p	Ppp1r3b
miR-130a-3p	Otud4
miR-130a-3p	Crybg3
miR-130a-3p	Tmed7
miR-130a-3p	Sdc4
miR-130a-3p	Chmp4c
miR-130a-3p	E2f2
miR-130a-3p	Vamp5
miR-130a-3p	Adcy7
miR-130a-3p	Ccr2
miR-130a-3p	Thra
miR-130a-3p	D11Wsu99e
miR-130a-3p	Slc12a7
miR-130a-3p	Smcr7l
miR-130a-3p	2310061I04Rik
miR-130a-3p	Ddah1
miR-130a-3p	Dhx36
miR-130a-3p	B4galt1
miR-130a-3p	Spen
miR-130a-3p	Mlec
miR-130a-3p	Ppp6r1
miR-130a-3p	Myo9a
miR-130a-3p	Hs6st1
miR-130a-3p	Kpnb1
miR-130a-3p	Atxn1
miR-130a-3p	Chd1
miR-130a-3p	Socs6
miR-130a-3p	Rtn3
miR-130a-3p	Atrn
miR-130a-3p	C330006A16Rik
miR-130a-3p	Fam46c
miR-130a-3p	Sowahb
miR-130a-3p	Serpine1
miR-130a-3p	Klhdc5
miR-130a-3p	Nup62-il4i1
miR-130a-3p	Maf
miR-130a-3p	Gpkow
miR-130a-3p	Elf4
miR-130a-3p	Stradb
miR-130a-3p	Ino80d
miR-130a-3p	Klhl20
miR-130a-3p	Dync1h1
miR-130a-3p	1110018G07Rik
miR-130a-3p	Kctd12
miR-130a-3p	Prlr
miR-130a-3p	Maf1
miR-130a-3p	Ep300
miR-130a-3p	Tmem87b
miR-130a-3p	Notch2
miR-130a-3p	Pde5a
miR-130a-3p	Prkab1
miR-130a-3p	Mphosph9
miR-130a-3p	Gga2
miR-130a-3p	Ldlr
miR-130a-3p	Dedd
miR-130a-3p	Larp4b
miR-130a-3p	Xpo7
miR-130a-3p	Myo10
miR-130a-3p	Letmd1
miR-130a-3p	Brwd1
miR-130a-3p	Nfya
miR-130a-3p	Epc1
miR-130a-3p	Celf1
miR-130a-3p	Pofut1
miR-130a-3p	Raly
miR-130a-3p	Ralgapa2
miR-130a-3p	Eps15
miR-130a-3p	Lmtk2
miR-130a-3p	G3bp2
miR-130a-3p	Kbtbd2
miR-130a-3p	Hook3
miR-130a-3p	Dnm2
miR-130a-3p	Pfkfb4
miR-130a-3p	2310030G06Rik
miR-130a-3p	Rnf7
miR-130a-3p	Zdhhc9
miR-130a-3p	Tmsb4x
miR-130a-3p	Parp1
miR-130a-3p	Inhbb
miR-130a-3p	Rufy2
miR-130a-3p	Egfr
miR-130a-3p	Mnt
miR-130a-3p	Hspa4
miR-130a-3p	Ezh1
miR-130a-3p	Pxk
miR-130a-3p	Bach1
miR-130a-3p	Il10rb
miR-130a-3p	Mlst8
miR-130a-3p	Iws1
miR-130a-3p	Rab27b
miR-130a-3p	Prpf18
miR-130a-3p	Rab14
miR-130a-3p	Rc3h2
miR-130a-3p	Pde4b
miR-130a-3p	Faah
miR-130a-3p	Ephb4
miR-130a-3p	Ttyh3
miR-130a-3p	Pon2
miR-130a-3p	Rbbp6
miR-130a-3p	Zfhx3
miR-130a-3p	Fancb
miR-130a-3p	Map4k4
miR-130a-3p	Slc19a2
miR-130a-3p	Akap7
miR-130a-3p	Socs2
miR-130a-3p	Adam19
miR-130a-3p	C1qtnf1
miR-130a-3p	Dgke
miR-130a-3p	Lrrc14
miR-130a-3p	Eif2c2
miR-130a-3p	Npcd
miR-130a-3p	Osbpl11
miR-130a-3p	Slx4
miR-130a-3p	Sik1
miR-130a-3p	Camk1d
miR-130a-3p	Gpcpd1
miR-130a-3p	Pabpc4l
miR-130a-3p	Dennd4c
miR-130a-3p	Mcart1
miR-130a-3p	Ppp1r9a
miR-130a-3p	Zfp800
miR-130a-3p	Akap13
miR-130a-3p	Usp47
miR-130a-3p	Kat8
miR-130a-3p	Klf13
miR-135a-5p	Kctd12
miR-135a-5p	Aff1
miR-135a-5p	Igf2
miR-135a-5p	Pnpo
miR-135a-5p	Grb10
miR-135a-5p	Larp1
miR-135a-5p	Fas
miR-135a-5p	Utrn
miR-135a-5p	Papola
miR-135a-5p	Lmo2
miR-135a-5p	Arid2
miR-135a-5p	Atxn1
miR-135a-5p	Ttc7
miR-135a-5p	Olr1
miR-135a-5p	Zc3h4
miR-135a-5p	Lpin2
miR-135a-5p	4933426M11Rik
miR-135a-5p	Pikfyve
miR-135a-5p	Pitpnm2
miR-135a-5p	Tsc22d2
miR-135a-5p	Hnf4a
miR-135a-5p	Zbtb7a
miR-135a-5p	Hp
miR-135a-5p	Fn1
miR-135a-5p	Agt
miR-135a-5p	D17Wsu92e
miR-135a-5p	Necap1
miR-135a-5p	Klhdc10
miR-135a-5p	Selk
miR-135a-5p	Ppap2b
miR-135a-5p	Uros
miR-135a-5p	Rad51c
miR-135a-5p	Spata13
miR-135a-5p	Txnl1
miR-135a-5p	Phkb
miR-135a-5p	Hnf4a
miR-135a-5p	H6pd
miR-135a-5p	Siglece
miR-135a-5p	Car2
miR-135a-5p	Mcl1
miR-135a-5p	Sqstm1
miR-135a-5p	Hadh
miR-135a-5p	Cdk17
miR-135a-5p	Atox1
miR-135a-5p	Taf2
miR-135a-5p	Cblb
miR-135a-5p	Ddx23
miR-135a-5p	Atl3
miR-135a-5p	Ubp1
miR-135a-5p	Osbpl8
miR-135a-5p	Slc14a1
miR-135a-5p	Usp46
miR-135a-5p	Nfat5
miR-135a-5p	Elovl2
miR-135a-5p	Msl2
miR-135a-5p	Spop
miR-135a-5p	Zfp598
miR-135a-5p	Ccdc32
miR-135a-5p	4732418C07Rik
miR-135a-5p	Klhl25
miR-135a-5p	Csnk1d
miR-135a-5p	Foxn2
miR-135a-5p	Tmed7
miR-135a-5p	Elmo2
miR-135a-5p	Sephs2
miR-139-3p	Ltf
miR-139-3p	Fhdc1
miR-139-3p	Rab43
miR-139-3p	Akap13
miR-139-3p	4931406P16Rik
miR-139-3p	Plekhf2
miR-139-3p	Ifngr1
miR-139-3p	Agpat1
miR-139-3p	Cxcl12
miR-139-3p	Arpc1a
miR-139-3p	Lpin2
miR-139-3p	Sertad3
miR-139-3p	Tmem2
miR-139-3p	Eif4ebp2
miR-139-3p	Zfp36
miR-139-3p	B4galt1
miR-139-3p	2010109K11Rik
miR-139-3p	Dcaf8
miR-139-3p	Smarcc2
miR-139-3p	Map3k11
miR-139-3p	Tbc1d20
miR-139-3p	Sdc4
miR-139-3p	Hnrnpab
miR-139-3p	1300018I17Rik
miR-139-3p	Sppl3
miR-139-3p	Fam20b
miR-139-3p	Rnd3
miR-139-3p	Lpin2
miR-139-3p	Dcaf8
miR-139-3p	6430548M08Rik
miR-139-3p	Atf6
miR-139-3p	Ppp1r9b
miR-139-3p	Aacs
miR-139-3p	Tnfrsf1a
miR-139-3p	Ghitm
miR-139-3p	Pygl
miR-139-3p	Smarca2
miR-139-3p	Egr1
miR-139-3p	Clu
miR-139-3p	Fkbp9
miR-139-3p	Nucks1
miR-139-3p	Slc9a8
miR-139-3p	Plxnb2
miR-139-3p	Asah1
miR-139-3p	Rad9
miR-139-3p	Ppp1r3b
miR-139-3p	Snx18
miR-139-3p	0610011L14Rik
miR-139-3p	Hs3st3b1
miR-139-3p	Bdh1
miR-139-3p	Setd2
miR-139-3p	Txnip
miR-139-3p	Kit
miR-139-3p	Slc25a23
miR-139-3p	Slc2a1
miR-139-3p	Cdk16
miR-139-3p	Aqp1
miR-139-3p	Trak2
miR-139-3p	Hif3a
miR-139-3p	Actb
miR-139-3p	2310022B05Rik
miR-139-3p	Casc3
miR-139-3p	Glul
miR-139-3p	Trp53inp2
miR-139-3p	Lyz2
miR-139-3p	Ubr2
miR-139-3p	Rhbdf2
miR-139-3p	Bcl2l1
miR-139-3p	Trp53inp2
miR-139-3p	Tmem128
miR-139-3p	Cxcl12
miR-139-3p	Mcmbp
miR-139-3p	Mafg
miR-139-3p	Slc38a2
miR-139-3p	Setd5
miR-139-3p	Gns
miR-139-3p	Mgat1
miR-139-3p	Slc25a37
miR-139-3p	Klf3
miR-139-3p	Irf9
miR-139-3p	Rab43
miR-139-3p	Akap13
miR-139-3p	Ip6k1
miR-139-3p	Znrf3
miR-139-3p	Adra2b
miR-139-3p	Abhd2
miR-139-3p	Pard3
miR-139-3p	Dcbld1
miR-139-3p	Fnip1
miR-139-3p	Card10
miR-139-3p	Asrgl1
miR-139-3p	Serinc2
miR-139-3p	Pxn
miR-139-3p	Alkbh4
miR-139-3p	Mtdh
miR-139-3p	Trib1
miR-139-3p	Spryd3
miR-139-3p	Aldh18a1
miR-139-3p	Hdgf
miR-139-3p	Hp1bp3
miR-139-3p	1190007F08Rik
miR-139-3p	Setd8
miR-139-3p	Tbcel
miR-139-3p	Pbx1
miR-139-3p	Cited2
miR-139-3p	Igf1
miR-139-3p	Rexo1
miR-139-3p	Elmo2
miR-139-3p	Zfp217
miR-139-3p	Tbcel
miR-149-5p	Igf2
miR-149-5p	Ahsg
miR-149-5p	Apoa1
miR-149-5p	Txnip
miR-149-5p	Hspa9
miR-149-5p	Pkdcc
miR-149-5p	Dck
miR-149-5p	Dhcr24
miR-149-5p	Apoe
miR-149-5p	Igfbp3
miR-149-5p	Ept1
miR-149-5p	Myh9
miR-149-5p	Cyp2j5
miR-149-5p	Pnpo
miR-149-5p	Lmbr1l
miR-149-5p	Syngr2
miR-149-5p	Nav2
miR-149-5p	Aff1
miR-149-5p	Grb10
miR-149-5p	Snx5
miR-149-5p	Cxcl12
miR-149-5p	Lgals3bp
miR-149-5p	Aldob
miR-149-5p	Cpsf4
miR-149-5p	Cpd
miR-149-5p	Apob
miR-149-5p	Ddit4
miR-149-5p	Tmbim6
miR-149-5p	Grb10
miR-149-5p	Mat2a
miR-149-5p	Gadd45gip1
miR-149-5p	Xk
miR-149-5p	Phactr2
miR-149-5p	Chmp7
miR-149-5p	Lats1
miR-149-5p	Acox1
miR-149-5p	Coro1c
miR-149-5p	Nr2c2
miR-149-5p	Ctnnb1
miR-149-5p	Twsg1
miR-149-5p	Cpn2
miR-149-5p	Ireb2
miR-149-5p	Tgfbr3
miR-149-5p	Zfp710
miR-149-5p	Utp6
miR-149-5p	2210021J22Rik
miR-149-5p	Zfp568
miR-149-5p	Gse1
miR-149-5p	Lims1
miR-149-5p	Cbx5
miR-149-5p	Wwtr1
miR-149-5p	Rp2h
miR-149-5p	2310022B05Rik
miR-149-5p	Capns1
miR-149-5p	Lgmn
miR-149-5p	Grlf1
miR-149-5p	Cul4b
miR-149-5p	Klhdc3
miR-149-5p	Tbc1d16
miR-149-5p	Plxna2
miR-149-5p	Rad9
miR-149-5p	Med13l
miR-149-5p	Gpr107
miR-149-5p	Arhgef11
miR-149-5p	Zcchc10
miR-149-5p	Cdr2l
miR-149-5p	Esam
miR-149-5p	Atxn1
miR-149-5p	Ube2l6
miR-149-5p	Kif1b
miR-149-5p	Cxcl12
miR-149-5p	Thbs1
miR-149-5p	Ankle2
miR-149-5p	D230025D16Rik
miR-149-5p	Eif4ebp2
miR-149-5p	2810403A07Rik
miR-149-5p	Ulk1
miR-149-5p	Amd1
miR-149-5p	Acss1
miR-149-5p	Nr1d2
miR-149-5p	Bcl2l2
miR-149-5p	Epb4.1
miR-149-5p	Btg2
miR-149-5p	Ampd3
miR-149-5p	Rbm38
miR-149-5p	Adam10
miR-149-5p	Acly
miR-149-5p	Cpox
miR-149-5p	Znrf2
miR-149-5p	Nufip2
miR-149-5p	Tmbim6
miR-149-5p	Syngr2
miR-149-5p	Smcr8
miR-149-5p	Ghitm
miR-149-5p	Epb4.1
miR-149-5p	Sdad1
miR-149-5p	Itpripl2
miR-149-5p	Tat
miR-149-5p	Cyb5r1
miR-149-5p	Cdc25b
miR-149-5p	Gbp7
miR-149-5p	Setd7
miR-149-5p	Ing4
miR-149-5p	Furin
miR-149-5p	Rnf150
miR-149-5p	Atp11b
miR-149-5p	Ece1
miR-149-5p	Aff1
miR-149-5p	Rell1
miR-149-5p	Cxcl12
miR-149-5p	Agt
miR-149-5p	Cdk19
miR-149-5p	Tiparp
miR-149-5p	Dck
miR-149-5p	Avl9
miR-149-5p	Tgoln1
miR-149-5p	Lbh
miR-149-5p	Stam2
miR-149-5p	Hipk1
miR-149-5p	Hadh
miR-149-5p	B4galt1
miR-149-5p	Prkar2a
miR-149-5p	Slc25a38
miR-149-5p	St3gal4
miR-149-5p	Tirap
miR-149-5p	Ihh
miR-149-5p	Zfp704
miR-149-5p	Slc2a1
miR-149-5p	Ddost
miR-149-5p	Akt1s1
miR-149-5p	Arrb1
miR-149-5p	Dok4
miR-149-5p	Rab3d
miR-155-5p	Picalm
miR-155-5p	Abcb10
miR-155-5p	D4Wsu53e
miR-155-5p	Pemt
miR-155-5p	Bard1
miR-155-5p	Ncoa3
miR-155-5p	Glo1
miR-155-5p	Mtus1
miR-155-5p	Rab6a
miR-155-5p	Lpl
miR-155-5p	Kbtbd2
miR-155-5p	Lemd3
miR-155-5p	Galnt7
miR-155-5p	Lmbrd1
miR-155-5p	Mylk
miR-155-5p	Txndc15
miR-155-5p	Rgl2
miR-155-5p	Lifr
miR-155-5p	Apoa5
miR-155-5p	Tbc1d8b
miR-155-5p	Usp33
miR-155-5p	Zfp568
miR-155-5p	Crebbp
miR-155-5p	2010109K11Rik
miR-155-5p	Sort1
miR-155-5p	Zfp609
miR-155-5p	Foxq1
miR-155-5p	Midn
miR-155-5p	Zfp192
miR-155-5p	Akap10
miR-155-5p	Ms4a1
miR-155-5p	Picalm
miR-20b-5p	Trf
miR-20b-5p	Slc16a6
miR-20b-5p	Ltf
miR-20b-5p	Txnip
miR-20b-5p	Trip11
miR-20b-5p	Zfp871
miR-20b-5p	Tnrc6a
miR-20b-5p	2010109K11Rik
miR-20b-5p	Ddx6
miR-20b-5p	Arhgef18
miR-20b-5p	2210018M11Rik
miR-20b-5p	Eif4g2
miR-20b-5p	Maml1
miR-20b-5p	Kit
miR-20b-5p	Slc4a1
miR-20b-5p	Hist1h3g
miR-20b-5p	Map3k9
miR-20b-5p	Atxn1l
miR-20b-5p	Slc40a1
miR-20b-5p	Msl1
miR-20b-5p	D4Wsu53e
miR-20b-5p	Pdia3
miR-20b-5p	Wdr1
miR-20b-5p	Slc2a4
miR-20b-5p	Tsc22d3
miR-20b-5p	Anxa1
miR-20b-5p	Kdelr2
miR-20b-5p	Rbl1
miR-20b-5p	Atp2b4
miR-20b-5p	Bet1l
miR-20b-5p	Plekho2
miR-20b-5p	Mtpn
miR-20b-5p	Ints2
miR-20b-5p	Gpr146
miR-20b-5p	Polq
miR-20b-5p	Nrip1
miR-20b-5p	Zfp238
miR-20b-5p	Mbtps1
miR-20b-5p	Tor1b
miR-20b-5p	Tmem86a
miR-20b-5p	Aff4
miR-20b-5p	Tgoln1
miR-20b-5p	Wee1
miR-20b-5p	Cecr2
miR-20b-5p	Cdk7
miR-20b-5p	Il20rb
miR-20b-5p	Atl3
miR-20b-5p	Ubfd1
miR-20b-5p	Tnrc6b
miR-20b-5p	Pkd1
miR-20b-5p	Pbxip1
miR-20b-5p	E130309D14Rik
miR-20b-5p	Cyyr1
miR-20b-5p	Eri1
miR-20b-5p	Usp32
miR-20b-5p	Nat15
miR-20b-5p	Fbxl5
miR-20b-5p	Rabgap1
miR-20b-5p	Xk
miR-20b-5p	Fnbp4
miR-20b-5p	Rassf2
miR-20b-5p	Arid4b
miR-20b-5p	March8
miR-20b-5p	Snap29
miR-20b-5p	Ccna2
miR-20b-5p	Mll3
miR-20b-5p	Ano6
miR-20b-5p	Impdh1
miR-20b-5p	Dync1li2
miR-20b-5p	Dapk2
miR-20b-5p	Erc1
miR-20b-5p	Rsf1
miR-20b-5p	Kdm2a
miR-20b-5p	Fbxo25
miR-20b-5p	Kif23
miR-20b-5p	Foxq1
miR-20b-5p	Rbbp7
miR-20b-5p	Elk4
miR-20b-5p	Tmx4
miR-20b-5p	Btg2
miR-20b-5p	Chek2
miR-20b-5p	Agfg2
miR-20b-5p	Magi3
miR-20b-5p	Grlf1
miR-20b-5p	Slc22a23
miR-20b-5p	Rock1
miR-20b-5p	Jag1
miR-20b-5p	Tbc1d12
miR-20b-5p	Trp53inp1
miR-20b-5p	2310044H10Rik
miR-20b-5p	Klhl24
miR-20b-5p	Znfx1
miR-20b-5p	E2f2
miR-20b-5p	Ubc
miR-20b-5p	Fam84b
miR-20b-5p	Ankrd13c
miR-20b-5p	E2f1
miR-20b-5p	Tmbim6
miR-20b-5p	Slc30a7
miR-20b-5p	Vegfa
miR-20b-5p	Faf2
miR-20b-5p	Zfp9
miR-20b-5p	Lilrb3
miR-20b-5p	Znfx1
miR-20b-5p	Aak1
miR-20b-5p	Slc4a1
miR-20b-5p	Rhob
miR-20b-5p	D030056L22Rik
miR-20b-5p	Ulk1
miR-20b-5p	Dnm1l
miR-20b-5p	Lhx6
miR-20b-5p	Cdc25a
miR-20b-5p	Zfp609
miR-20b-5p	Chd1
miR-20b-5p	Ddx6
miR-20b-5p	Enpp5
miR-20b-5p	Slc30a9
miR-20b-5p	Fgfr1op2
miR-20b-5p	Cep120
miR-20b-5p	Ssh2
miR-20b-5p	Rdh12
miR-20b-5p	B230219D22Rik
miR-20b-5p	Stat3
miR-20b-5p	Sfmbt1
miR-20b-5p	Snx30
miR-20b-5p	Lbp
miR-20b-5p	Fbxw11
miR-20b-5p	Polr3g
miR-20b-5p	Atg2a
miR-20b-5p	Lims1
miR-20b-5p	D15Ertd621e
miR-20b-5p	Prex1
miR-20b-5p	Ppp1r3b
miR-20b-5p	Fbxo28
miR-20b-5p	Nufip2
miR-20b-5p	Fbxl3
miR-20b-5p	St3gal1
miR-20b-5p	Crybg3
miR-20b-5p	Chmp4c
miR-20b-5p	Tal1
miR-20b-5p	Ogfrl1
miR-20b-5p	Thra
miR-20b-5p	Hn1
miR-20b-5p	Slc12a7
miR-20b-5p	Ankrd52
miR-20b-5p	Pik3r1
miR-20b-5p	Socs6
miR-20b-5p	Suv420h1
miR-20b-5p	Kcnb1
miR-20b-5p	Klhdc5
miR-20b-5p	Mat2a
miR-20b-5p	Agfg1
miR-20b-5p	Klhl20
miR-20b-5p	Derl2
miR-20b-5p	Plekhm1
miR-20b-5p	AW555464
miR-20b-5p	Kctd12
miR-20b-5p	Prlr
miR-20b-5p	Maf1
miR-20b-5p	Fam43a
miR-20b-5p	Rab22a
miR-20b-5p	Pde5a
miR-20b-5p	Rps6ka1
miR-20b-5p	Gng12
miR-20b-5p	Tmem123
miR-20b-5p	Ano10
miR-20b-5p	Cr1l
miR-20b-5p	Midn
miR-20b-5p	Ppp3r1
miR-20b-5p	Irf1
miR-20b-5p	5730494M16Rik
miR-20b-5p	Znfx1
miR-20b-5p	Ube2j1
miR-20b-5p	Cpeb2
miR-20b-5p	Slain2
miR-20b-5p	Rnh1
miR-20b-5p	Dnm2
miR-20b-5p	Trak1
miR-20b-5p	2310030G06Rik
miR-20b-5p	Rab8b
miR-20b-5p	Aifm1
miR-20b-5p	Snx12
miR-20b-5p	Ube2w
miR-20b-5p	Grem2
miR-20b-5p	Rufy2
miR-20b-5p	Rab5b
miR-20b-5p	Ezh1
miR-20b-5p	Pxk
miR-20b-5p	Azin1
miR-20b-5p	Lmf2
miR-20b-5p	Suv420h1
miR-20b-5p	Golga2
miR-20b-5p	Ppih
miR-20b-5p	Aff1
miR-20b-5p	Aacs
miR-20b-5p	Ephb4
miR-20b-5p	Zfp518b
miR-20b-5p	Phip
miR-20b-5p	Fancb
miR-20b-5p	Gpm6b
miR-20b-5p	Slc19a2
miR-20b-5p	Pip4k2c
miR-20b-5p	Mars
miR-20b-5p	Ormdl3
miR-20b-5p	Kpna3
miR-20b-5p	Poglut1
miR-20b-5p	Seh1l
miR-20b-5p	Dnajc18
miR-20b-5p	Camk1d
miR-20b-5p	Rragd
miR-20b-5p	Dnajb5
miR-20b-5p	Mtpn
miR-20b-5p	Akap13
miR-223-3p	C1galt1c1
miR-223-3p	Slc25a37
miR-223-3p	Ctsd
miR-223-3p	Rbm27
miR-223-3p	Sik2
miR-223-3p	Apoh
miR-223-3p	Myo1c
miR-223-3p	Fcer1g
miR-223-3p	Abca1
miR-223-3p	Fasn
miR-223-3p	Top2a
miR-223-3p	Rhob
miR-223-3p	Kcnk6
miR-223-3p	Ddit4
miR-223-3p	Picalm
miR-223-3p	Ctsz
miR-223-3p	Ifnar2
miR-223-3p	Slc40a1
miR-223-3p	Uspl1
miR-223-3p	Slc29a1
miR-223-3p	Pum1
miR-223-3p	Spg20
miR-223-3p	Txnip
miR-223-3p	Hipk1
miR-223-3p	Plg
miR-223-3p	Myst3
miR-223-3p	Lbr
miR-223-3p	Actb
miR-223-3p	Larp1
miR-223-3p	Smg1
miR-223-3p	Egln3
miR-223-3p	Epas1
miR-223-3p	Brpf3
miR-223-3p	Vamp3
miR-223-3p	Lbr
miR-223-3p	Scd2
miR-223-3p	Pkp2
miR-223-3p	Mt2
miR-223-3p	Kif23
miR-223-3p	Mbnl1
miR-223-3p	Lats2
miR-223-3p	Ppp2r1b
miR-223-3p	Fbxw7
miR-223-3p	1600014C10Rik
miR-223-3p	Srf
miR-223-3p	Trp53
miR-223-3p	Slc31a2
miR-223-3p	Mad2l1
miR-223-3p	Klf6
miR-223-3p	Polr3f
miR-223-3p	Met
miR-223-3p	Tmem167b
miR-223-3p	Nek2
miR-223-3p	Igf2bp1
miR-223-3p	Iars
miR-223-3p	Irf6
miR-223-3p	Rhog
miR-223-3p	Brwd1
miR-223-3p	E2f4
miR-223-3p	Dusp1
miR-223-3p	Lmo2
miR-223-3p	Nfya
miR-223-3p	Osbp
miR-223-3p	Sec62
miR-223-3p	Atxn1l
miR-223-3p	Kremen1
miR-223-3p	Rictor
miR-223-3p	Brd3
miR-223-3p	Maea
miR-223-3p	Smad3
miR-223-3p	Pus1
miR-223-3p	Fam3c
miR-223-3p	Uba3
miR-223-3p	Fam126a
miR-223-3p	Bcl2l1
miR-223-3p	Sec16a
miR-223-3p	Ankfy1
miR-223-3p	Rnf11
miR-223-3p	Herc1
miR-223-3p	Eif2c1
miR-223-3p	Rhob
miR-223-3p	Phf20l1
miR-223-3p	Mdn1
miR-223-3p	Cd69
miR-223-3p	Armcx1
miR-223-3p	Fbxl20
miR-223-3p	Rcn2
miR-223-3p	Ssh2
miR-223-3p	Ube3b
miR-223-3p	Stk25
miR-223-3p	Specc1
miR-223-3p	Dnajc27
miR-223-3p	Arhgef3
miR-223-3p	Manea
miR-223-3p	Rabgef1
miR-223-3p	Zfp236
miR-223-3p	Cul4b
miR-223-3p	Map4k4
miR-223-3p	Slbp
miR-223-3p	Scaf11
miR-223-3p	Tom1l2
miR-223-3p	Pfn1
miR-223-3p	Sh2b3
miR-223-3p	Dek
miR-223-3p	Tsn
miR-223-3p	Zhx2
miR-223-3p	Rnf214
miR-223-3p	Mcm10
miR-223-3p	Sertad2
miR-223-3p	AI182371
miR-223-3p	Nup210
miR-223-3p	Spcs3
miR-223-3p	Gtf3c2
miR-223-3p	Cs
miR-223-3p	Bbx
miR-223-3p	Dyrk1b
miR-223-3p	Mob1b
miR-223-3p	Abl2
miR-223-3p	Pafah1b2
miR-223-3p	Snx18
miR-223-3p	Igf1r
miR-223-3p	Frmd4a
miR-223-3p	Znfx1
miR-223-3p	Nup62-il4i1
miR-223-3p	Fkbp8
miR-223-3p	Dnmt3a
miR-223-3p	Phf8
miR-223-3p	Ddit4
miR-223-3p	Pgrmc1
miR-223-3p	Itgal
miR-223-3p	Parp9
miR-223-3p	Scd2
miR-223-3p	Cyb5
miR-223-3p	Mlst8
miR-223-3p	Bcl10
miR-223-3p	Tbc1d14
miR-223-3p	Sft2d2
miR-223-3p	Rffl
miR-223-3p	Papola
miR-223-3p	Itgb1
miR-223-3p	2410004B18Rik
miR-223-3p	Ppp1r3b
miR-223-3p	Mal2
miR-223-3p	Xiap
miR-223-3p	G0s2
miR-223-3p	Ldlr
miR-223-3p	Spata13
miR-223-3p	Fignl2
miR-223-3p	Acap2
miR-223-3p	Purb
miR-223-3p	Rhbdf2
miR-223-3p	Nfkbie
miR-223-3p	Csf2ra
miR-223-3p	Mll1
miR-223-3p	Tmbim6
miR-223-3p	Smcr8
miR-223-3p	BC018507
miR-223-3p	Seh1l
miR-223-3p	Rbm45
miR-223-3p	Cep68
miR-223-3p	Chd2
miR-223-3p	Fam63b
miR-223-3p	Rptor
miR-223-3p	Tm9sf3
miR-223-3p	Mastl
miR-223-3p	Xpc
miR-223-3p	Cd151
miR-223-3p	Ccnt2
miR-223-3p	4930427A07Rik
miR-223-3p	Akt1
miR-223-3p	Gfod1
miR-223-3p	Igf1r
miR-223-3p	Slc1a4
miR-223-3p	Zfp367
miR-223-3p	Acat2
miR-223-3p	Galnt7
miR-223-3p	Clasp2
miR-223-3p	Rnpepl1
miR-223-3p	Tns3
miR-223-3p	Bdp1
miR-223-3p	Atrn
miR-223-3p	Lbp
miR-223-3p	Lass2
miR-223-3p	Stim2
miR-223-3p	Lrrc8d
miR-223-3p	Slc7a5
miR-223-3p	Kdm6a
miR-223-3p	Inpp4a
miR-223-3p	Cdk17
miR-223-3p	Pcyt2
miR-223-3p	Pdia6
miR-223-3p	F2r
miR-223-3p	Mbnl1
miR-223-3p	Psmd9
miR-223-3p	Prom1
miR-223-3p	Rab4b
miR-223-3p	March1
miR-223-3p	Ldlr
miR-223-3p	Reps2
miR-223-3p	Acsl3
miR-223-3p	Mknk2
miR-223-3p	Tmtc2
miR-223-3p	Gna13
miR-223-3p	Rab10
miR-223-3p	Hbp1
miR-223-3p	Prkar2b
miR-223-3p	Ddx17
miR-223-3p	Minpp1
miR-223-3p	Golga1
miR-223-3p	Tnfaip8l2
miR-223-3p	Dhcr24
miR-223-3p	H6pd
miR-223-3p	Cdkn1b
miR-223-3p	Plxnd1
miR-223-3p	Tubgcp3
miR-223-3p	Rfwd2
miR-223-3p	Cnst
miR-223-3p	Prdx6
miR-223-3p	Irak3
miR-223-3p	Egfr
miR-223-3p	Kctd5
miR-223-3p	Zfp871
miR-223-3p	Syvn1
miR-223-3p	Hp1bp3
miR-223-3p	Zyg11b
miR-223-3p	Fryl
miR-223-3p	0610030E20Rik
miR-223-3p	Adcy7
miR-223-3p	Fto
miR-223-3p	Csnk1g1
miR-223-3p	Ccdc12
miR-223-3p	Pde6d
miR-223-3p	G0s2
miR-223-3p	Foxo3
miR-223-3p	Slc39a3
miR-223-3p	Frs2
miR-223-3p	Cmpk2
miR-223-3p	Pacs2
miR-223-3p	Rasa1
miR-223-3p	Lrrc16b
miR-223-3p	Xrcc6
miR-223-3p	Arid2
miR-223-3p	Ppard
miR-223-3p	Ptpn1
miR-223-3p	Elmo2
miR-223-3p	Arnt
miR-223-3p	Mysm1
miR-223-3p	Ppbp
miR-223-3p	Tspan9
miR-223-3p	Ap3s2
miR-223-3p	Hmgxb4
miR-223-3p	Ccr1
miR-24-3p	Gigyf1
miR-24-3p	Afp
miR-24-3p	Gigyf1
miR-24-3p	Hyou1
miR-24-3p	Pkdcc
miR-24-3p	Zc3h11a
miR-24-3p	Gadd45a
miR-24-3p	Adpgk
miR-24-3p	1600012H06Rik
miR-24-3p	Slc4a1
miR-24-3p	Crp
miR-24-3p	Larp1
miR-24-3p	Lmbr1l
miR-24-3p	Prss8
miR-24-3p	Fasn
miR-24-3p	Nav2
miR-24-3p	Smarcc2
miR-24-3p	B4galt1
miR-24-3p	Grem2
miR-24-3p	Slc4a1
miR-24-3p	1600014C10Rik
miR-24-3p	Il6ra
miR-24-3p	Cbx4
miR-24-3p	Xk
miR-24-3p	Apob
miR-24-3p	Hmgcs2
miR-24-3p	Ubap2
miR-24-3p	Chmp7
miR-24-3p	Trappc4
miR-24-3p	Pex26
miR-24-3p	Amfr
miR-24-3p	Pea15a
miR-24-3p	Zfp710
miR-24-3p	Gmfb
miR-24-3p	H2afx
miR-24-3p	Lsm4
miR-24-3p	Lims1
miR-24-3p	Prdx2
miR-24-3p	Rnf216
miR-24-3p	Add1
miR-24-3p	Mob3a
miR-24-3p	4931406P16Rik
miR-24-3p	Tbc1d2b
miR-24-3p	Egfr
miR-24-3p	Plxna2
miR-24-3p	Tmem201
miR-24-3p	Ube2h
miR-24-3p	Slc10a3
miR-24-3p	Thap3
miR-24-3p	Sertad2
miR-24-3p	Uros
miR-24-3p	Atp1b1
miR-24-3p	N4bp2l2
miR-24-3p	Ccdc6
miR-24-3p	Nudt19
miR-24-3p	Rad51c
miR-24-3p	Gtpbp1
miR-24-3p	Gca
miR-24-3p	Cyp2a12
miR-24-3p	Lrrc3
miR-24-3p	Dyrk2
miR-24-3p	Moap1
miR-24-3p	2810403A07Rik
miR-24-3p	Cideb
miR-24-3p	Nup50
miR-24-3p	Zfp568
miR-24-3p	Bcl2l2
miR-24-3p	Lhfp
miR-24-3p	Ap3s2
miR-24-3p	P4hb
miR-24-3p	Epb4.1
miR-24-3p	Parp12
miR-24-3p	Btg2
miR-24-3p	Xpo1
miR-24-3p	Xpo7
miR-24-3p	Cep120
miR-24-3p	Med13l
miR-24-3p	Zfp213
miR-24-3p	Ndufb8
miR-24-3p	Ampd3
miR-24-3p	Lrrc32
miR-24-3p	Kdm5c
miR-24-3p	Gba2
miR-24-3p	Rab17
miR-24-3p	Nfe2l1
miR-24-3p	Ept1
miR-24-3p	Mex3d
miR-24-3p	Stx11
miR-24-3p	Slc25a45
miR-24-3p	Chd2
miR-24-3p	Nacc1
miR-24-3p	Tmcc2
miR-24-3p	Nr5a2
miR-24-3p	Dbnl
miR-24-3p	Ghitm
miR-24-3p	Tmem173
miR-24-3p	Sdad1
miR-24-3p	Itpripl2
miR-24-3p	Grap
miR-24-3p	Amz2
miR-24-3p	Ahsg
miR-24-3p	Setd7
miR-24-3p	Nt5dc3
miR-24-3p	Slc25a39
miR-24-3p	Plekhm1
miR-24-3p	Cpeb3
miR-24-3p	Tmem87b
miR-24-3p	Hspg2
miR-24-3p	Scarb1
miR-24-3p	Tnks
miR-24-3p	Dstyk
miR-24-3p	BC030476
miR-24-3p	Tnrc6b
miR-24-3p	Riok3
miR-24-3p	Lass6
miR-24-3p	Avl9
miR-24-3p	Cdkn1b
miR-24-3p	Ap1g1
miR-24-3p	Ddx3x
miR-24-3p	Psme3
miR-24-3p	Nfe2l1
miR-24-3p	Med6
miR-24-3p	Arf3
miR-24-3p	Itpr3
miR-24-3p	Ccdc32
miR-24-3p	Rapgef2
miR-24-3p	4732418C07Rik
miR-24-3p	C230096C10Rik
miR-24-3p	Sbno1
miR-24-3p	Abtb1
miR-24-3p	Csrnp1
miR-24-3p	Ezh1
miR-24-3p	Tex2
miR-24-3p	Cebpe
miR-24-3p	Tuba1b
miR-24-3p	Plcxd2
miR-24-3p	Tmed7
miR-24-3p	March5
miR-24-3p	Zfp217
miR-24-3p	Setd7
miR-24-3p	Ddost
miR-24-3p	Sirt2
miR-296-5p	Igf2
miR-296-5p	Igf2
miR-296-5p	Adrb2
miR-296-5p	Slc4a1
miR-296-5p	Tnrc6a
miR-296-5p	Gigyf1
miR-296-5p	Ctbp1
miR-296-5p	Btg2
miR-296-5p	Pim1
miR-296-5p	Scd2
miR-296-5p	Serpinf2
miR-296-5p	Ube2l6
miR-296-5p	Lgals3bp
miR-296-5p	Ccdc97
miR-296-5p	Rhob
miR-296-5p	Fosl2
miR-296-5p	Cxcl12
miR-296-5p	Gm16515
miR-296-5p	Ccdc21
miR-296-5p	Chd4
miR-296-5p	Prrc2b
miR-296-5p	Rell1
miR-296-5p	Glud1
miR-296-5p	Rassf3
miR-296-5p	Ormdl3
miR-296-5p	Pptc7
miR-296-5p	Cerk
miR-296-5p	Chst14
miR-296-5p	Rab1b
miR-296-5p	Aqp8
miR-296-5p	Atg4d
miR-296-5p	Lnpep
miR-296-5p	Neurl1b
miR-296-5p	Tal1
miR-296-5p	Dyrk1b
miR-296-5p	Nono
miR-296-5p	Bcl2l1
miR-296-5p	Cant1
miR-296-5p	Cyb5r3
miR-296-5p	Rbm38
miR-296-5p	Zbtb39
miR-296-5p	Phactr2
miR-296-5p	Mink1
miR-296-5p	Ubr1
miR-296-5p	Cebpa
miR-296-5p	Rpain
miR-296-5p	Gas7
miR-296-5p	Tsta3
miR-296-5p	Xbp1
miR-296-5p	Cds2
miR-296-5p	Gnai2
miR-296-5p	D10Jhu81e
miR-296-5p	Cdkn2aipnl
miR-296-5p	Gstz1
miR-296-5p	St6gal1
miR-296-5p	Spen
miR-296-5p	Rnf169
miR-296-5p	Lbp
miR-296-5p	Pex26
miR-296-5p	Ppp1r3b
miR-296-5p	Rhobtb1
miR-296-5p	Zfp651
miR-296-5p	Sowaha
miR-296-5p	Slc22a23
miR-296-5p	Plcxd2
miR-296-5p	Kif11
miR-296-5p	Slc31a2
miR-296-5p	Cxcl12
miR-296-5p	Cecr2
miR-296-5p	Zbtb7a
miR-296-5p	Strada
miR-296-5p	Rnf144a
miR-296-5p	Hmga1
miR-296-5p	Midn
miR-296-5p	Lmnb1
miR-296-5p	Smox
miR-296-5p	Clk2
miR-296-5p	S100a16
miR-296-5p	Ubap2l
miR-296-5p	Tpcn1
miR-296-5p	Tmc7
miR-331-3p	Hipk1
miR-331-3p	Ifnar2
miR-331-3p	Ahsg
miR-331-3p	Myb
miR-331-3p	Btg2
miR-331-3p	Col18a1
miR-331-3p	Slc25a37
miR-331-3p	Net1
miR-331-3p	Scd2
miR-331-3p	Lmbr1l
miR-331-3p	Sfr1
miR-331-3p	Aldob
miR-331-3p	Pom121
miR-331-3p	Lman1
miR-331-3p	Psme3
miR-331-3p	Il6st
miR-331-3p	Sh3gl1
miR-331-3p	Kdelr1
miR-331-3p	Il1rap
miR-331-3p	Macf1
miR-331-3p	Tfdp2
miR-331-3p	Cd47
miR-331-3p	Sema4c
miR-331-3p	Zcchc24
miR-331-3p	Chmp7
miR-331-3p	Fam129b
miR-331-3p	Itga4
miR-331-3p	E2f2
miR-331-3p	Arhgap11a
miR-331-3p	Utp6
miR-331-3p	Ccdc127
miR-331-3p	Ptov1
miR-331-3p	Cbx5
miR-331-3p	Cish
miR-331-3p	Gcc1
miR-331-3p	Tnxb
miR-331-3p	Cyb561d2
miR-331-3p	Slc38a3
miR-331-3p	Mknk1
miR-331-3p	Aqp1
miR-331-3p	BC037034
miR-331-3p	Epb4.9
miR-331-3p	Arrb1
miR-331-3p	Slc35e1
miR-331-3p	Cnst
miR-331-3p	Fasn
miR-331-3p	Dyrk1b
miR-331-3p	Mgll
miR-331-3p	Hs6st1
miR-331-3p	Tmed9
miR-331-3p	Syne2
miR-331-3p	Dapp1
miR-331-3p	Suv420h2
miR-331-3p	C130074G19Rik
miR-331-3p	Slc39a14
miR-331-3p	Ndel1
miR-331-3p	Abca1
miR-331-3p	Kdm4a
miR-331-3p	Xpo7
miR-331-3p	Slc35a2
miR-331-3p	Gne
miR-331-3p	Gls2
miR-331-3p	B3gnt2
miR-331-3p	Adar
miR-331-3p	Tbc1d10b
miR-331-3p	Plxnd1
miR-331-3p	Fam46a
miR-331-3p	Eif4ebp2
miR-331-3p	Ovca2
miR-331-3p	Dusp3
miR-331-3p	Arhgap27
miR-331-3p	B230219D22Rik
miR-331-3p	Celf2
miR-331-3p	Xkr8
miR-331-3p	Helb
miR-331-3p	Tmem184b
miR-331-3p	4930455C21Rik
miR-331-3p	Tspan18
miR-331-3p	Ddx3x
miR-331-3p	Mknk2
miR-331-3p	Ormdl3
miR-331-3p	Rnf157
miR-331-3p	2010109K11Rik
miR-331-3p	Snx15
miR-331-3p	St6galnac6
miR-331-3p	Fhdc1
miR-331-3p	Ugcg
miR-331-3p	Epb4.1
miR-331-3p	Rmnd5a
miR-331-3p	Prkar2a
miR-331-3p	Arhgap23
miR-331-3p	Gpr137c
miR-331-3p	Pik3ca
miR-331-3p	Fbxl19
miR-33-5p	Ahsg
miR-33-5p	Ifnar2
miR-33-5p	Zfp217
miR-33-5p	Gxylt1
miR-33-5p	Lcn2
miR-33-5p	Map3k9
miR-33-5p	Pdia3
miR-33-5p	Mark3
miR-33-5p	Ezh2
miR-33-5p	2010011I20Rik
miR-33-5p	Csnk1d
miR-33-5p	Dyrk1a
miR-33-5p	Slc12a6
miR-33-5p	Epb4.1
miR-33-5p	Tmbim6
miR-33-5p	Polq
miR-33-5p	Zfp280b
miR-33-5p	Errfi1
miR-33-5p	Antxr1
miR-33-5p	Gxylt1
miR-33-5p	Arl6ip1
miR-33-5p	Mll3
miR-33-5p	Igf2bp1
miR-33-5p	Fbxo21
miR-33-5p	Zfp708
miR-33-5p	Trim59
miR-33-5p	Elovl6
miR-33-5p	Pdxk
miR-33-5p	Ireb2
miR-33-5p	Otud1
miR-33-5p	Igfbp5
miR-33-5p	Dcbld1
miR-33-5p	Insr
miR-33-5p	Arfgef1
miR-33-5p	Fbxo25
miR-33-5p	Kif23
miR-33-5p	Qk
miR-33-5p	Lrrc8d
miR-33-5p	Smug1
miR-33-5p	Ikbkg
miR-33-5p	Pck1
miR-33-5p	Dcp2
miR-33-5p	Gigyf1
miR-33-5p	Pja2
miR-33-5p	Rnf11
miR-33-5p	Mapk1ip1l
miR-33-5p	Dennd1b
miR-33-5p	Adam10
miR-33-5p	Aptx
miR-33-5p	Bcl2l2
miR-33-5p	Tbc1d2b
miR-33-5p	Sox11
miR-33-5p	Maged2
miR-33-5p	Enpp5
miR-33-5p	Psme3
miR-33-5p	Slc19a2
miR-33-5p	Trak2
miR-33-5p	Lgals8
miR-33-5p	Pim3
miR-33-5p	Fam49b
miR-33-5p	Kpna4
miR-33-5p	Klhdc10
miR-33-5p	Rtn4
miR-33-5p	Ppp1r3b
miR-33-5p	Smad5
miR-33-5p	Zscan29
miR-33-5p	Fchsd2
miR-33-5p	Dhx36
miR-33-5p	Sorbs1
miR-33-5p	Ttc14
miR-33-5p	Arhgef12
miR-33-5p	Gpkow
miR-33-5p	Dennd1b
miR-33-5p	Hipk1
miR-33-5p	Ncapg2
miR-33-5p	Rod1
miR-33-5p	Lamc1
miR-33-5p	Rufy2
miR-33-5p	Abat
miR-33-5p	Pim1
miR-33-5p	Greb1l
miR-33-5p	Prpf18
miR-33-5p	Ssr2
miR-33-5p	B4galt1
miR-33-5p	Kif1b
miR-33-5p	Psd3
miR-33-5p	Nrk
miR-33-5p	Sel1l
miR-33-5p	Edn1
miR-33-5p	Mfsd1
miR-33-5p	Picalm
miR-345-3p	Rsad2
[truncated: 940 more rows]

## Sheet: P7 targets
let-7d-3p	Btg2
let-7d-3p	Ubxn7
let-7d-3p	Ptplb
let-7d-3p	Fzd5
let-7d-3p	Vti1a
let-7d-3p	Itga1
let-7d-3p	Fam84b
let-7d-3p	Gnaq
let-7d-3p	Dach1
let-7d-3p	Grin2b
let-7d-3p	C1qtnf1
let-7d-3p	Golph3
let-7d-3p	Pnn
let-7d-3p	Tmem110
let-7d-3p	Chchd4
let-7d-3p	Glce
let-7d-3p	Col4a3bp
let-7d-5p	Igf2
let-7d-5p	Pkn2
let-7d-5p	Tnfrsf1b
let-7d-5p	Serinc3
let-7d-5p	Pbx2
let-7d-5p	Ddost
let-7d-5p	Tbc1d13
let-7d-5p	Btg2
let-7d-5p	Tmppe
let-7d-5p	Fga
let-7d-5p	Hmgcl
let-7d-5p	Sema4c
let-7d-5p	Vipr1
let-7d-5p	Tmem201
let-7d-5p	Pcx
let-7d-5p	Ptprd
let-7d-5p	Zfp568
let-7d-5p	Rgs16
let-7d-5p	Fignl2
let-7d-5p	Epb4.1
let-7d-5p	2010109K11Rik
let-7d-5p	Rbm38
let-7d-5p	Slc25a13
let-7d-5p	Arid3a
let-7d-5p	Pold3
let-7d-5p	Pigs
let-7d-5p	Chst14
let-7d-5p	Nipal1
let-7d-5p	Rnf7
let-7d-5p	Crp
let-7d-5p	Tmem2
let-7d-5p	Stab2
let-7d-5p	Rgs16
let-7d-5p	Letmd1
let-7d-5p	Ifnar1
let-7d-5p	Col3a1
let-7d-5p	Uggt1
let-7d-5p	Rnf167
let-7d-5p	Trappc1
let-7d-5p	Fam43a
let-7d-5p	Ccbl2
let-7d-5p	Tnrc6b
let-7d-5p	C2
let-7d-5p	Adipor2
let-7d-5p	Gramd1c
let-7d-5p	Gxylt1
let-7d-5p	Pld3
let-7d-5p	Zfp217
let-7d-5p	Egln2
let-7d-5p	Znf512b
let-7d-5p	Tbkbp1
let-7d-5p	Dnajc27
let-7d-5p	Supt6h
let-7d-5p	Sigmar1
let-7d-5p	Zfp710
let-7d-5p	Itga4
let-7d-5p	Dkk3
let-7d-5p	Mest
let-7d-5p	Trim21
let-7d-5p	Cebpd
let-7d-5p	Fam118a
let-7d-5p	Pgpep1
let-7d-5p	Spryd4
let-7d-5p	Dusp1
let-7d-5p	Slc24a6
let-7d-5p	Hic1
let-7d-5p	Dcaf15
let-7d-5p	Aqp1
let-7d-5p	Wasl
let-7d-5p	Ctsl
let-7d-5p	Ppp1r15b
let-7d-5p	Plcxd2
let-7d-5p	Znf512b
let-7d-5p	Apoc4
let-7d-5p	Kdm3a
let-7d-5p	Prpf38b
let-7d-5p	Rab11fip4
let-7d-5p	Itgb3
let-7d-5p	Csnk2a2
let-7d-5p	Atg9a
let-7d-5p	Prelp
let-7d-5p	Map3k1
let-7d-5p	H6pd
let-7d-5p	Abcb11
let-7d-5p	Uhrf2
let-7d-5p	Fign
let-7d-5p	Morc4
let-7d-5p	Tbc1d16
let-7d-5p	Igfbp4
let-7d-5p	Calu
let-7d-5p	Col6a3
let-7d-5p	Zfp36l1
let-7d-5p	Ctsl
let-7d-5p	Bach1
let-7d-5p	Lrrc59
let-7d-5p	Dcp1a
let-7d-5p	Repin1
let-7d-5p	Chd4
let-7d-5p	Pkn2
let-7d-5p	Zfp568
let-7d-5p	Tjp1
let-7d-5p	Adam15
let-7d-5p	BC003266
let-7d-5p	Fnip1
let-7d-5p	Klhl6
let-7d-5p	Arid3a
let-7d-5p	Rsc1a1
let-7d-5p	Sh2b3
let-7d-5p	2810474O19Rik
let-7d-5p	Igf2r
let-7d-5p	Tgfbr1
let-7d-5p	Col4a2
let-7d-5p	Lbh
let-7d-5p	Tmem214
let-7d-5p	Scd2
let-7d-5p	Golga7
let-7d-5p	Ppp1r3b
let-7d-5p	Mrpl50
let-7d-5p	Col1a2
let-7d-5p	Golm1
let-7d-5p	Lama1
let-7d-5p	Hif1an
let-7d-5p	Acss1
let-7d-5p	Med8
let-7d-5p	Sigmar1
let-7d-5p	Eogt
let-7d-5p	Dot1l
let-7d-5p	Lrfn4
let-7d-5p	Rgp1
let-7d-5p	Tes
let-7d-5p	Pfkfb1
let-7d-5p	Bcl2l1
let-7d-5p	Mtor
let-7d-5p	Cald1
let-7d-5p	Fuca2
let-7d-5p	Usp49
let-7d-5p	Acer2
let-7d-5p	Stim1
let-7d-5p	Slc25a22
let-7d-5p	Ppapdc1b
let-7d-5p	Arid3a
let-7d-5p	Tmed10
let-7d-5p	Parvg
let-7d-5p	Eif2c2
let-7d-5p	Loxl3
let-7d-5p	Nkap
let-7d-5p	Smcr7
let-7d-5p	Whsc1
let-7d-5p	Whsc1l1
let-7d-5p	Otud4
let-7d-5p	Rnf150
let-7d-5p	Eif4ebp2
let-7d-5p	Nkiras2
let-7d-5p	Arhgef15
let-7d-5p	Apbb3
let-7d-5p	1600014C10Rik
let-7d-5p	Nhsl2
let-7d-5p	Tmcc2
let-7d-5p	Ankfy1
let-7d-5p	Slc22a23
let-7d-5p	Adra2b
let-7d-5p	Mob3c
let-7d-5p	Trnt1
let-7d-5p	Igf2bp3
let-7d-5p	Rsf1
let-7d-5p	Asah1
let-7d-5p	Fndc3a
let-7d-5p	Golph3
let-7d-5p	Tgfbr3
let-7d-5p	Foxp2
let-7d-5p	Atf7ip
let-7d-5p	Med29
let-7d-5p	Exoc8
let-7d-5p	Lpgat1
let-7d-5p	Abi3
let-7d-5p	Cacfd1
let-7d-5p	Tcf7l1
let-7d-5p	Mxd1
let-7d-5p	Pold3
let-7d-5p	Grik2
let-7d-5p	Tnrc6c
let-7d-5p	Gpaa1
let-7d-5p	Dgcr2
let-7d-5p	Sepx1
let-7d-5p	Tbc1d24
let-7d-5p	Bbs5
let-7d-5p	Gdap2
let-7d-5p	Slc31a2
let-7d-5p	0610007L01Rik
let-7d-5p	Zfp248
let-7d-5p	Bcam
let-7d-5p	Cdr2l
let-7d-5p	Limd2
let-7d-5p	Pxk
let-7d-5p	Rrp12
let-7d-5p	Myl9
let-7d-5p	Pag1
let-7d-5p	Cnr2
let-7d-5p	Acot11
let-7d-5p	Csnk1g1
let-7d-5p	Cd164
let-7d-5p	Lrig3
let-7d-5p	Stat2
let-7d-5p	Cnih
let-7d-5p	Cbx5
let-7d-5p	4933403F05Rik
let-7d-5p	Gnaq
let-7d-5p	Thbs1
let-7d-5p	Ctdspl2
let-7d-5p	Nr6a1
let-7d-5p	Spty2d1
let-7d-5p	Arrdc4
let-7d-5p	Zc3h11a
let-7d-5p	Ercc6
let-7d-5p	Ttc9c
let-7d-5p	Snx5
let-7d-5p	Runx1t1
let-7d-5p	Sepn1
let-7d-5p	Cldn12
let-7d-5p	Idh2
let-7d-5p	Glyctk
let-7d-5p	Taf9b
let-7d-5p	Nrp2
let-7d-5p	Map3k3
let-7d-5p	Adra1b
let-7d-5p	Akap6
let-7d-5p	Gtf2a1
let-7d-5p	Nid1
let-7d-5p	Bin3
let-7d-5p	Zfp763
let-7d-5p	Galnt1
let-7d-5p	Ebf4
let-7d-5p	Ngf
let-7d-5p	Mlec
let-7d-5p	Erlin2
let-7d-5p	Utrn
let-7d-5p	Cap2
let-7d-5p	4732471D19Rik
let-7d-5p	Brwd1
let-7d-5p	Naa40
let-7d-5p	Angptl2
let-7d-5p	Frem2
let-7d-5p	Hsd3b3
let-7d-5p	Vangl1
let-7d-5p	Gab2
let-7d-5p	Clpb
let-7d-5p	Plekhb2
let-7d-5p	Tspan31
let-7d-5p	Atp6v0a1
let-7d-5p	Tgds
let-7d-5p	5031439G07Rik
let-7d-5p	Arhgap19
let-7d-5p	Slc7a11
let-7d-5p	Fnip2
let-7d-5p	Macf1
let-7d-5p	Dlc1
let-7d-5p	Ddx26b
let-7d-5p	Ankrd52
let-7d-5p	Pias4
let-7d-5p	Msrb3
let-7d-5p	Msi2
let-7d-5p	Pctp
let-7d-5p	Unc5a
let-7d-5p	Ctsb
let-7d-5p	Ccdc25
let-7d-5p	Loxl2
let-7d-5p	Eif2c2
let-7d-5p	Mkl2
let-7d-5p	0610009O20Rik
let-7d-5p	Lrig2
let-7d-5p	Plxna4
let-7d-5p	Fam83g
let-7d-5p	Arsg
let-7d-5p	Nup50
let-7d-5p	St3gal1
let-7d-5p	A830007P12Rik
let-7d-5p	Clec4a1
let-7d-5p	Zfp709
let-7d-5p	Galnt7
let-7d-5p	Psd3
let-7d-5p	Fam96a
let-7d-5p	Cldn2
let-7d-5p	Smcr8
let-7d-5p	Smcr8
let-7d-5p	Lasp1
let-7d-5p	Slc4a7
let-7d-5p	Scara3
let-7d-5p	Dcbld2
let-7d-5p	Gabpa
let-7d-5p	Zfp516
let-7d-5p	Znrf2
let-7d-5p	Cxcl12
let-7d-5p	Pla2g15
let-7d-5p	Mapk6
let-7d-5p	1810031K17Rik
let-7d-5p	Esyt1
let-7d-5p	Pigw
let-7d-5p	Parp9
let-7d-5p	Arl5a
let-7d-5p	Notch2
let-7d-5p	Cdk6
let-7d-5p	Dmtf1
let-7d-5p	Il17ra
let-7d-5p	Wasl
let-7d-5p	Zfp607
let-7d-5p	Rad54l2
let-7d-5p	Cd84
let-7d-5p	Tmem198b
let-7d-5p	Adamts6
let-7d-5p	Nr1d2
let-7d-5p	Rrp7a
let-7d-5p	Pdpk1
let-7d-5p	Atp8b4
let-7d-5p	Tes
let-7d-5p	Reep1
let-7d-5p	Bckdk
let-7d-5p	Tmem219
let-7d-5p	Arhgap32
let-7d-5p	Ankrd49
let-7d-5p	Crtam
let-7d-5p	Ddx10
let-7d-5p	C230081A13Rik
let-7d-5p	Midn
let-7d-5p	Mnt
let-7d-5p	Acox1
let-7d-5p	Pxdn
let-7d-5p	Calm1
let-7d-5p	Tmprss2
let-7d-5p	Rab40c
let-7d-5p	Rnf165
let-7d-5p	Abl1
let-7d-5p	Nr6a1
let-7d-5p	Sumf2
let-7d-5p	Tmed5
let-7d-5p	0610030E20Rik
let-7d-5p	Lipt2
let-7d-5p	Tm6sf2
let-7d-5p	Nrg4
let-7d-5p	4930523C07Rik
let-7d-5p	E2f7
let-7d-5p	Ints2
let-7d-5p	Csrnp2
let-7d-5p	Tapbp
let-7d-5p	Crb3
let-7d-5p	Spnb3
let-7d-5p	Crb2
let-7d-5p	Cat
let-7d-5p	Slc26a6
let-7d-5p	Atxn7l3b
let-7d-5p	Tmem110
let-7d-5p	Fbxo32
let-7d-5p	Acer2
let-7d-5p	1110054O05Rik
let-7d-5p	Gys1
let-7d-5p	Chd9
let-7d-5p	Pdcd7
let-7d-5p	Lamp2
let-7d-5p	Zfp354a
let-7d-5p	Smyd4
let-7d-5p	Smurf2
let-7d-5p	Gga3
let-7d-5p	Reep4
let-7d-5p	Dhx36
let-7d-5p	Gigyf1
let-7d-5p	Tet3
let-7d-5p	Spcs3
let-7d-5p	Slc38a7
let-7d-5p	Acat1
let-7d-5p	Adrb1
let-7d-5p	Lin7c
let-7d-5p	Ogfr
let-7d-5p	Brd3
let-7d-5p	Pappa
let-7d-5p	Tet3
let-7d-5p	Eef2k
miR-107-3p	Ppap2b
miR-107-3p	Clu
miR-107-3p	Ctsd
miR-107-3p	Clcn3
miR-107-3p	Btg2
miR-107-3p	A930001N09Rik
miR-107-3p	G6pc
miR-107-3p	Fosl2
miR-107-3p	Rgs16
miR-107-3p	Thbd
miR-107-3p	Itgb1
miR-107-3p	Cmtm6
miR-107-3p	Alb
miR-107-3p	Sparc
miR-107-3p	Gm6484
miR-107-3p	Cd97
miR-107-3p	Tor1aip2
miR-107-3p	Cxcl12
miR-107-3p	Irf2bp2
miR-107-3p	0610037P05Rik
miR-107-3p	Dll1
miR-107-3p	Tmem2
miR-107-3p	Ddx3y
miR-107-3p	Baz2a
miR-107-3p	Rbfox2
miR-107-3p	Nup50
miR-107-3p	Zcchc3
miR-107-3p	Fbxo3
miR-107-3p	Hhex
miR-107-3p	B4galt7
miR-107-3p	Hbb-b2
miR-107-3p	Reln
miR-107-3p	Fhdc1
miR-107-3p	Pla2g15
miR-107-3p	Otud4
miR-107-3p	Uspl1
miR-107-3p	Shisa5
miR-107-3p	Sema4b
miR-107-3p	Sh3pxd2a
miR-107-3p	Tet3
miR-107-3p	BC003266
miR-107-3p	Cds2
miR-107-3p	Mtif3
miR-107-3p	Mef2d
miR-107-3p	Lrrc32
miR-107-3p	Ctsd
miR-107-3p	Prkar1a
miR-107-3p	Pdia6
miR-107-3p	Gpr146
miR-107-3p	Ipmk
miR-107-3p	Ctbp1
miR-107-3p	Igfbp1
miR-107-3p	Mtmr3
miR-107-3p	Igfbp4
miR-107-3p	Sptlc1
miR-107-3p	Igfbp3
miR-107-3p	Pnp2
miR-107-3p	Sdc4
miR-107-3p	0610007P14Rik
miR-107-3p	Son
miR-107-3p	Zfp362
miR-107-3p	Kpna1
miR-107-3p	C330006A16Rik
miR-107-3p	Zranb2
miR-107-3p	Fam134a
miR-107-3p	2010106G01Rik
miR-107-3p	Pld3
miR-107-3p	Pskh1
miR-107-3p	Hsd17b12
miR-107-3p	Rabac1
miR-107-3p	Stradb
miR-107-3p	Rab10
miR-107-3p	Perp
miR-107-3p	Zbtb39
miR-107-3p	Epb4.9
miR-107-3p	Sema4a
miR-107-3p	2510009E07Rik
miR-107-3p	Epb4.1
miR-107-3p	A930001N09Rik
miR-107-3p	Dido1
miR-107-3p	Syvn1
miR-107-3p	Armcx2
miR-107-3p	Epas1
miR-107-3p	Fads2
miR-107-3p	Trpm7
miR-107-3p	Mlycd
miR-107-3p	Pfn1
miR-107-3p	Txnip
miR-107-3p	Mms22l
miR-107-3p	Aldoa
miR-107-3p	Wdr37
miR-107-3p	Cdc37l1
miR-107-3p	Dolpp1
miR-107-3p	Sar1a
miR-107-3p	Sel1l
miR-107-3p	Larp4b
miR-107-3p	Aqp11
miR-107-3p	Smad7
miR-107-3p	Lbr
miR-107-3p	Zfhx3
miR-107-3p	Mcm4
miR-107-3p	Kit
miR-107-3p	Sipa1l2
miR-107-3p	Dlg5
miR-107-3p	Tmem87b
miR-107-3p	Mov10
miR-107-3p	Tmem55b
miR-107-3p	Efr3a
miR-107-3p	Atxn7l3b
miR-107-3p	Rab31
miR-107-3p	Sec61a1
miR-107-3p	Cant1
miR-107-3p	Vcl
miR-107-3p	Vegfa
miR-107-3p	Sdc4
miR-107-3p	Cyp2e1
miR-107-3p	Atxn1l
miR-107-3p	Serbp1
miR-107-3p	Cldn2
miR-107-3p	Gna11
miR-107-3p	Myo1c
miR-107-3p	Tmem127
miR-107-3p	Chd2
miR-107-3p	Cd164
miR-107-3p	Acox1
miR-107-3p	Rhbdf2
miR-107-3p	Mapre1
miR-107-3p	Eps15
miR-107-3p	Arhgef12
miR-107-3p	Atxn7l3b
miR-107-3p	Lifr
miR-107-3p	Slc13a3
miR-107-3p	Slc13a3
miR-107-3p	Snx30
miR-107-3p	Mob3b
miR-107-3p	Akap11
miR-107-3p	Elmo2
miR-107-3p	Kcnn4
miR-107-3p	Acsl1
miR-107-3p	Stat2
miR-107-3p	Tsta3
miR-107-3p	Tnfrsf21
miR-107-3p	Tgfbr1
miR-107-3p	Fbxw5
miR-107-3p	Tm9sf4
miR-107-3p	Dnajc5
miR-107-3p	Mms19
miR-107-3p	Thbd
miR-107-3p	Eif2c1
miR-107-3p	Helz
miR-107-3p	Daam1
miR-107-3p	Card10
miR-107-3p	Col5a1
miR-107-3p	Ube4b
miR-107-3p	N4bp1
miR-107-3p	Idh3a
miR-107-3p	Paqr9
miR-107-3p	Dagla
miR-107-3p	Wasl
miR-107-3p	Arih1
miR-107-3p	Mbnl3
miR-107-3p	Tsc22d1
miR-107-3p	Zbtb9
miR-107-3p	Rnf125
miR-107-3p	Zbtb5
miR-107-3p	Csrp1
miR-107-3p	Ahr
miR-107-3p	Ippk
miR-107-3p	Tnrc6b
miR-107-3p	Gramd3
miR-107-3p	Zfp518b
miR-107-3p	St3gal5
miR-107-3p	Cxcl12
miR-107-3p	Zfp568
miR-107-3p	Abhd2
miR-107-3p	Fkrp
miR-107-3p	Rassf5
miR-107-3p	Fam49b
miR-107-3p	Bet1l
miR-107-3p	Slc1a4
miR-107-3p	Gigyf1
miR-107-3p	Stk11
miR-107-3p	Sirt6
miR-107-3p	Psme3
miR-107-3p	Tmem184b
miR-107-3p	Slc22a15
miR-107-3p	Mafk
miR-107-3p	Frrs1
miR-107-3p	Efna1
miR-107-3p	Reep1
miR-107-3p	Rab43
miR-107-3p	Tpp1
miR-107-3p	Tram1
miR-107-3p	Mpdu1
miR-107-3p	Ivd
miR-107-3p	Rgp1
miR-107-3p	Nbr1
miR-107-3p	Fam160b2
miR-107-3p	Exoc6b
miR-107-3p	Efha2
miR-107-3p	Irf2bp2
miR-107-3p	Zdhhc9
miR-107-3p	Ino80d
miR-107-3p	Nufip2
miR-107-3p	Sil1
miR-107-3p	Stk35
miR-107-3p	Fam78a
miR-107-3p	Lrig2
miR-107-3p	Tmem222
miR-107-3p	Sds
miR-107-3p	C330019G07Rik
miR-107-3p	Gns
miR-107-3p	Traf3
miR-107-3p	Sdhaf2
miR-107-3p	Agps
miR-107-3p	Ttyh3
miR-107-3p	Sar1a
miR-107-3p	Ube2g2
miR-107-3p	Tmtc2
miR-107-3p	Rffl
miR-107-3p	Nynrin
miR-107-3p	Cbx7
miR-107-3p	Rapgef2
miR-107-3p	6720456B07Rik
miR-107-3p	Bcl2l13
miR-107-3p	Plxna1
miR-107-3p	Icos
miR-107-3p	Ahctf1
miR-107-3p	Fzr1
miR-107-3p	5031439G07Rik
miR-107-3p	1810013L24Rik
miR-107-3p	Rftn1
miR-107-3p	Hmgcs2
miR-107-3p	Znrf2
miR-107-3p	Il18bp
miR-107-3p	Nsd1
miR-107-3p	Mxd3
miR-107-3p	Pcdh17
miR-107-3p	Rnf19a
miR-107-3p	Senp5
miR-107-3p	Btaf1
miR-107-3p	Zbtb34
miR-107-3p	Zc3h4
miR-107-3p	Zfp592
miR-107-3p	Foxa3
miR-107-3p	Zcchc14
miR-107-3p	Arhgap32
miR-107-3p	Tmcc2
miR-107-3p	Sdf2
miR-107-3p	Hist1h2bc
miR-107-3p	E2f3
miR-107-3p	Acap2
miR-107-3p	Csnk1g3
miR-107-3p	Wwp1
miR-107-3p	Rsc1a1
miR-107-3p	Mlxip
miR-107-3p	Mtpn
miR-107-3p	Raf1
miR-107-3p	Erlin2
miR-107-3p	Rap2c
miR-107-3p	Mnt
miR-107-3p	Grb2
miR-107-3p	Colec11
miR-107-3p	1110018G07Rik
miR-107-3p	Gpld1
miR-107-3p	AW549877
miR-107-3p	Shoc2
miR-107-3p	Ldlrap1
miR-107-3p	Ung
miR-107-3p	Gigyf1
miR-107-3p	Adipor2
miR-107-3p	Bgn
miR-107-3p	Synrg
miR-107-3p	Tmed8
miR-107-3p	Usp25
miR-107-3p	Mrps6
miR-107-3p	Sufu
miR-107-3p	Ndor1
miR-107-3p	BC006779
miR-107-3p	Man1a2
miR-107-3p	Lphn2
miR-107-3p	Tmem64
miR-107-3p	Echdc2
miR-107-3p	Pi4k2b
miR-107-3p	Capza2
miR-107-3p	Pvrl1
miR-107-3p	Rnasel
miR-107-3p	Cs
miR-107-3p	Myb
miR-107-3p	Vash1
miR-107-3p	Tmed9
miR-107-3p	Ubr5
miR-107-3p	Tob2
miR-107-3p	Mll2
miR-107-3p	Slc11a2
miR-107-3p	5730403B10Rik
miR-107-3p	Dnm1l
miR-107-3p	Trp53inp2
miR-107-3p	Tmem144
miR-107-3p	Lphn2
miR-107-3p	Rasgef1b
miR-107-3p	Smurf1
miR-107-3p	Arhgef7
miR-107-3p	Atxn1l
miR-107-3p	Ldlr
miR-107-3p	Esam
miR-107-3p	AW551984
miR-107-3p	Mff
miR-107-3p	Cab39
miR-107-3p	Clint1
miR-107-3p	Npcd
miR-107-3p	Nfam1
miR-107-3p	App
miR-107-3p	Abl1
miR-107-3p	Ankrd50
miR-107-3p	Dhx36
miR-107-3p	Lrrc47
miR-107-3p	Ftsj2
miR-107-3p	Mboat7
miR-107-3p	Fkbp8
miR-107-3p	Rab3a
miR-107-3p	Ogt
miR-107-3p	Larp1
miR-107-3p	Flot2
miR-107-3p	Sgsm2
miR-107-3p	Gm11545
miR-107-3p	Stxbp6
miR-107-3p	Cdca4
miR-107-3p	Blk
miR-107-3p	Eif4b
miR-107-3p	Cldn1
miR-107-3p	Atp13a3
miR-107-3p	Ergic1
miR-107-3p	Stub1
miR-107-3p	Nfya
miR-107-3p	Pdzd8
miR-107-3p	2010317E24Rik
miR-107-3p	B4galt1
miR-107-3p	Preb
miR-107-3p	Bckdha
miR-107-3p	Iqgap1
miR-107-3p	Coq9
miR-107-3p	Ciapin1
miR-107-3p	2400003C14Rik
miR-107-3p	Ddx6
miR-107-3p	Cxx1c
miR-107-3p	Plxna2
miR-107-3p	Steap3
miR-107-3p	Lats1
miR-107-3p	Mmd
miR-107-3p	Mpdu1
miR-107-3p	Emb
miR-107-3p	Ero1l
miR-107-3p	Atp6v1a
miR-107-3p	Arfgap2
miR-107-3p	5730508B09Rik
miR-107-3p	Foxk1
miR-107-3p	Foxj2
miR-107-3p	Grcc10
miR-107-3p	Akap13
miR-107-3p	Arhgap32
miR-107-3p	2610101N10Rik
miR-107-3p	Als2
miR-107-3p	Hsd17b7
miR-107-3p	Pea15a
miR-107-3p	Rdh9
miR-107-3p	Dnmt3a
miR-107-3p	Snx13
miR-107-3p	Spin1
miR-107-3p	Rps19bp1
miR-107-3p	Mylk
miR-107-3p	Zfp516
miR-107-3p	Entpd7
miR-107-3p	Fam164a
miR-107-3p	Wdtc1
miR-107-3p	Nrbp1
miR-107-3p	Wfs1
miR-107-3p	Tmem150a
miR-107-3p	Sspn
miR-107-3p	Tex261
miR-107-3p	Raf1
miR-107-3p	Rbbp6
miR-107-3p	Klf13
miR-107-3p	Il16
miR-107-3p	Pold3
miR-107-3p	Relt
miR-107-3p	Atxn1l
miR-107-3p	Cadm1
miR-107-3p	Parp16
miR-107-3p	Zfp445
miR-107-3p	Plekhb2
miR-107-3p	Kansl3
miR-107-3p	Ccr7
miR-107-3p	Tmed8
miR-107-3p	Elovl2
miR-107-3p	Ptp4a3
miR-107-3p	A930001N09Rik
miR-107-3p	Zfp871
miR-107-3p	Cpsf7
miR-107-3p	Ide
miR-107-3p	Sorbs1
miR-107-3p	Vav2
miR-107-3p	Nras
miR-107-3p	Dbt
miR-107-3p	Il6ra
miR-107-3p	Cttnbp2nl
miR-107-3p	Csf1
miR-107-3p	Sgms2
miR-107-3p	Fbxo21
miR-107-3p	Eif2ak1
miR-107-3p	Tgfbr3
miR-107-3p	Ywhag
miR-107-3p	Slc35b4
miR-107-3p	Slc2a3
miR-107-3p	BC021891
miR-107-3p	Rdx
miR-107-3p	Ngp
miR-107-3p	Fem1b
miR-107-3p	Pea15a
miR-107-3p	Zmym2
miR-107-3p	Tnrc6b
miR-107-3p	Fez2
miR-107-3p	Sart1
miR-107-3p	Rprd1b
miR-107-3p	Sec16a
miR-107-3p	Hdgf
miR-107-3p	Trim59
miR-107-3p	Tgfbr1
miR-107-3p	Pitpnb
miR-107-3p	Clec12a
miR-107-3p	Ypel3
miR-107-3p	Cotl1
miR-107-3p	Zdhhc7
miR-107-3p	2310046O06Rik
miR-107-3p	Armc8
miR-107-3p	Nucks1
miR-107-3p	Slc19a2
miR-107-3p	Cep350
miR-107-3p	Ccdc6
miR-107-3p	Ankrd52
miR-107-3p	Rab32
miR-107-3p	Tbpl1
miR-107-3p	Pdxk
miR-107-3p	Aff4
miR-107-3p	Msi2
miR-107-3p	Lpin1
miR-107-3p	Epb4.9
miR-107-3p	Ankrd33b
miR-107-3p	Prkce
miR-107-3p	Cfb
miR-107-3p	Txnl1
miR-107-3p	Dnajc10
miR-107-3p	Ganc
miR-107-3p	Camsap1
miR-107-3p	Lrig2
miR-107-3p	March8
miR-107-3p	Tmc3
miR-107-3p	Cd2bp2
miR-107-3p	Agpat6
miR-107-3p	Eps15l1
miR-107-3p	Ddx6
miR-107-3p	Phf3
miR-107-3p	Tns1
miR-107-3p	Usp37
miR-107-3p	Igf1
miR-107-3p	C1qtnf2
miR-107-3p	Mgat1
miR-107-3p	Fbxl20
miR-107-3p	Rock2
miR-107-3p	Larp4b
miR-107-3p	Spnb3
miR-107-3p	Poll
miR-107-3p	2700078E11Rik
miR-107-3p	Bcl2l11
miR-107-3p	Zfp334
miR-107-3p	Dennd2c
miR-107-3p	Zfp292
miR-107-3p	Micall2
miR-107-3p	Nup210
miR-107-3p	Egln2
miR-107-3p	Mfge8
miR-107-3p	Gpr124
miR-107-3p	Tacc1
miR-107-3p	Pi15
miR-107-3p	Rev3l
miR-107-3p	3110056O03Rik
miR-107-3p	Nudt4
miR-107-3p	Pitpna
miR-107-3p	Cdk12
miR-107-3p	Gna13
miR-107-3p	Hmmr
miR-107-3p	Kpnb1
miR-107-3p	Klc1
miR-107-3p	Phf2
miR-107-3p	Polr3a
miR-107-3p	Lifr
miR-107-3p	Nckap1l
miR-107-3p	Npcd
miR-107-3p	Ubxn7
miR-107-3p	Cggbp1
miR-107-3p	Cpeb3
miR-107-3p	Polr3f
miR-107-3p	Stx16
miR-107-3p	Pigk
miR-107-3p	Hipk1
miR-107-3p	Tmem55a
miR-107-3p	Mycl1
miR-107-3p	Fam193a
miR-107-3p	1810013D10Rik
miR-107-3p	Ttc28
miR-107-3p	Iffo1
miR-107-3p	Cops7a
miR-107-3p	Pepd
miR-107-3p	Prkrir
miR-107-3p	Chd2
miR-107-3p	Wdr82
miR-107-3p	Ip6k1
miR-107-3p	Pja1
miR-107-3p	6330578E17Rik
miR-107-3p	Ihh
miR-107-3p	Ptpn4
miR-107-3p	Rnft1
miR-107-3p	Purb
miR-107-3p	Snx11
miR-107-3p	Rnf144a
miR-107-3p	Bicd2
miR-107-3p	Fam113b
miR-107-3p	Ifnar1
miR-107-3p	Rab11fip3
miR-107-3p	Riok3
miR-107-3p	Trp53inp2
miR-107-3p	2410001C21Rik
miR-107-3p	Qser1
miR-107-3p	Tmem154
miR-107-3p	Notch2
miR-107-3p	Kbtbd2
miR-107-3p	Rpia
miR-107-3p	Arhgef7
miR-107-3p	Tm2d2
miR-107-3p	Rnf150
miR-107-3p	Lphn1
miR-107-3p	Abcb10
miR-107-3p	Pml
miR-107-3p	Nuak2
miR-107-3p	Tmem183a
miR-107-3p	Fbxo28
miR-107-3p	Hhat
miR-107-3p	Pdxk
miR-107-3p	Lemd3
miR-107-3p	Cd300a
miR-107-3p	4933426M11Rik
miR-107-3p	Egln3
miR-107-3p	Ptpn21
miR-107-3p	Fbln5
miR-107-3p	Erc2
miR-107-3p	Wisp1
miR-107-3p	Parvb
miR-107-3p	Slc25a23
miR-107-3p	Ppp6r3
miR-107-3p	Pigt
miR-107-3p	Dnajc1
miR-107-3p	Spen
miR-107-3p	Mfn2
miR-107-3p	Tmem33
miR-107-3p	Nr2c2
miR-107-3p	Gm5113
miR-107-3p	Rab4b
miR-107-3p	Gpr124
miR-107-3p	Cmtm8
miR-107-3p	Ubxn4
miR-107-3p	Nav1
miR-107-3p	Mmgt2
miR-107-3p	Poldip2
miR-107-3p	Phf15
miR-107-3p	Loxl2
miR-107-3p	Adamts5
miR-107-3p	Man2a1
miR-107-3p	Ralbp1
miR-107-3p	D19Wsu162e
miR-107-3p	Abtb2
miR-107-3p	Zer1
miR-107-3p	Slc25a25
miR-107-3p	Zbtb34
miR-107-3p	Mtap9
miR-107-3p	Sec24b
miR-107-3p	Pde4b
miR-107-3p	4930420K17Rik
miR-107-3p	9630033F20Rik
miR-107-3p	Zfp710
miR-107-3p	6430548M08Rik
miR-107-3p	Snrk
miR-107-3p	Il1r1
miR-107-3p	Fam117b
miR-107-3p	Ap2b1
miR-107-3p	Gpatch8
miR-107-3p	Dync1h1
miR-107-3p	Ell2
miR-107-3p	Mmrn2
miR-107-3p	Nupl1
miR-107-3p	Dach1
miR-107-3p	Lpp
miR-107-3p	Cd200r1
miR-107-3p	Ppp4r1
miR-107-3p	Glo1
miR-107-3p	Fads1
miR-107-3p	Actr1a
miR-107-3p	Nelf
miR-107-3p	Stard7
miR-107-3p	Ccdc141
miR-107-3p	Pla2g12a
miR-107-3p	Bsdc1
miR-107-3p	C230096C10Rik
miR-107-3p	Ube3c
miR-107-3p	Paqr3
miR-107-3p	Erp29
miR-107-3p	Arhgef5
miR-107-3p	Zfp444
miR-107-3p	Igf2
miR-107-3p	Nap1l4
miR-107-3p	Gpd1l
miR-107-3p	Tsc22d3
miR-107-3p	Rc3h1
miR-107-3p	Sar1a
miR-107-3p	Cobl
miR-107-3p	Top2a
miR-107-3p	Pecam1
miR-107-3p	Pacs2
miR-107-3p	Vti1b
miR-107-3p	Dusp22
miR-107-3p	1110007C09Rik
miR-107-3p	Peli2
miR-107-3p	Kcnk5
miR-107-3p	Ppp3cb
miR-107-3p	Cpsf1
miR-107-3p	Spryd3
miR-107-3p	Pcyt1a
miR-107-3p	Thbs2
miR-107-3p	Dab2ip
miR-107-3p	Mga
miR-107-3p	Tpx2
miR-107-3p	Cdc123
miR-107-3p	Nr6a1
miR-107-3p	Kpna4
miR-107-3p	Atp8b2
miR-107-3p	Ubr4
miR-107-3p	Casz1
miR-107-3p	Zkscan1
miR-107-3p	Herc3
miR-107-3p	Tmem43
miR-107-3p	Inpp5f
miR-107-3p	Sae1
miR-107-3p	Vipr1
miR-107-3p	Dcaf8
miR-107-3p	Smg7
miR-107-3p	Rab1
miR-107-3p	Flt4
miR-107-3p	C1qtnf1
miR-107-3p	Slc25a37
miR-107-3p	Brd1
miR-107-3p	Klhl24
miR-107-3p	Cxadr
miR-107-3p	B430306N03Rik
miR-107-3p	Ddr1
miR-107-3p	Sap130
miR-107-3p	Sf1
miR-107-3p	Abtb2
miR-107-3p	Ttpal
miR-107-3p	Anapc1
miR-107-3p	Zbtb10
miR-107-3p	Rab35
miR-107-3p	Hip1r
miR-107-3p	Gpr146
miR-107-3p	Lrp6
miR-107-3p	Nup62-il4i1
miR-107-3p	Snrk
miR-107-3p	Acat1
miR-107-3p	Dynlt3
miR-107-3p	Fam123b
miR-107-3p	Rgl1
miR-107-3p	Lats1
miR-107-3p	Usp15
miR-107-3p	Slc16a6
miR-107-3p	Pik3cg
miR-107-3p	Irf4
miR-107-3p	Mcat
miR-107-3p	Plxnb2
miR-107-3p	Fbxl17
miR-107-3p	Tmem2
miR-107-3p	Itgav
miR-107-3p	0610011L14Rik
miR-107-3p	Sgms2
miR-107-3p	Ubap1
miR-107-3p	Hadha
miR-107-3p	Ptpro
miR-107-3p	Zfp568
miR-107-3p	Sh3rf1
miR-107-3p	Atxn1l
miR-107-3p	Cbfa2t3
miR-107-3p	Cdc25a
miR-10a-5p	Ept1
miR-10a-5p	Slc12a7
miR-10a-5p	Fga
miR-10a-5p	Btg2
miR-10a-5p	Igfbp2
miR-10a-5p	Ifnar2
miR-10a-5p	Gprc5c
miR-10a-5p	Igf1r
miR-10a-5p	Hfe2
miR-10a-5p	Ppp1r15b
miR-10a-5p	Nup210
miR-10a-5p	Sdc4
miR-10a-5p	Angptl4
miR-10a-5p	Shisa5
miR-10a-5p	Sema4c
miR-10a-5p	AI182371
miR-10a-5p	Sigirr
miR-10a-5p	Thbs1
miR-10a-5p	Znf512b
miR-10a-5p	Cadm1
miR-10a-5p	Adra1d
miR-10a-5p	Ctdspl
miR-10a-5p	Grb10
miR-10a-5p	Myst2
miR-10a-5p	Ccbp2
miR-10a-5p	Mpdu1
miR-10a-5p	P2ry6
miR-10a-5p	Hspb8
miR-10a-5p	Gata3
miR-10a-5p	Arpc1a
miR-10a-5p	Lamp1
miR-10a-5p	Igf2r
miR-10a-5p	H6pd
miR-10a-5p	Acvr1b
miR-10a-5p	Tmed9
miR-10a-5p	Apoc4
miR-10a-5p	Edem1
miR-10a-5p	Pdcd6ip
miR-10a-5p	Abl2
miR-10a-5p	Pip4k2c
miR-10a-5p	Apoa5
miR-10a-5p	Adcy6
miR-10a-5p	Hspa5
miR-10a-5p	Tmem55b
miR-10a-5p	Ltbr
miR-10a-5p	Dhcr24
miR-10a-5p	Alpl
miR-10a-5p	Snca
miR-10a-5p	B230208H17Rik
miR-10a-5p	Ppap2b
miR-10a-5p	Epb4.1
miR-10a-5p	Zkscan1
miR-10a-5p	Steap4
miR-10a-5p	Rab43
miR-10a-5p	Mllt6
miR-10a-5p	Zfp367
miR-10a-5p	A930001N09Rik
miR-10a-5p	Rbx1
miR-10a-5p	Atl3
miR-10a-5p	Gm4980
miR-10a-5p	Sephs2
miR-10a-5p	Cflar
miR-10a-5p	March8
miR-10a-5p	Fn1
miR-10a-5p	Hif1an
miR-10a-5p	Zmat3
miR-10a-5p	Il10ra
miR-10a-5p	Dpp9
miR-10a-5p	Zmiz1
miR-10a-5p	Trp53inp1
miR-10a-5p	Hs6st1
miR-10a-5p	Igfbp4
miR-10a-5p	Vegfa
miR-10a-5p	Prss8
miR-10a-5p	Fyco1
miR-10a-5p	Hs6st1
miR-10a-5p	Banf1
miR-10a-5p	Rab43
miR-10a-5p	Crk
miR-10a-5p	Zfp187
miR-10a-5p	Gata4
miR-10a-5p	Klhl21
miR-10a-5p	Xkr8
miR-10a-5p	Pisd
miR-10a-5p	Mll1
miR-10a-5p	4933426M11Rik
miR-10a-5p	Abcc10
miR-10a-5p	Cds2
miR-10a-5p	B4galt5
miR-10a-5p	D330012F22Rik
miR-10a-5p	Itgb1
miR-10a-5p	Rlim
miR-10a-5p	Ifnar1
miR-10a-5p	Etv5
miR-10a-5p	Kank1
miR-10a-5p	Gltpd2
miR-10a-5p	Arrdc3
miR-10a-5p	Lman2
miR-10a-5p	Nedd8
miR-10a-5p	Pqlc2
miR-10a-5p	Immt
miR-10a-5p	Apoa5
miR-10a-5p	Smarcc1
miR-10a-5p	Fzd6
miR-10a-5p	Itprip
miR-10a-5p	Pear1
miR-10a-5p	Gls2
miR-10a-5p	Mllt1
miR-10a-5p	Surf4
miR-10a-5p	Flt1
miR-10a-5p	Rhoa
miR-10a-5p	F11r
miR-10a-5p	Dusp3
miR-10a-5p	Tbc1d22b
miR-10a-5p	Stom
miR-10a-5p	Slc13a3
miR-10a-5p	Wwtr1
miR-10a-5p	Fgl2
miR-10a-5p	Sec63
miR-10a-5p	Itgb2
miR-10a-5p	Rdh9
miR-10a-5p	Naglu
miR-10a-5p	Ndrg2
miR-10a-5p	Slc25a28
miR-10a-5p	Ldlrad3
miR-10a-5p	Igsf3
miR-10a-5p	Tmem200b
miR-10a-5p	Rnf11
miR-10a-5p	Prickle2
miR-10a-5p	Il16
miR-10a-5p	Rhou
miR-10a-5p	Rgs16
miR-10a-5p	Dcaf7
miR-10a-5p	Sgpp1
miR-10a-5p	Fam160b1
miR-10a-5p	Angptl2
miR-10a-5p	Zer1
miR-10a-5p	Acer2
miR-10a-5p	Amz1
miR-10a-5p	Gabarapl1
miR-10a-5p	Ppm1k
miR-10a-5p	Dohh
miR-10a-5p	Ifngr2
miR-10a-5p	Tbc1d13
miR-10a-5p	Efna1
miR-10a-5p	Leprot
miR-10a-5p	2410002F23Rik
miR-10a-5p	Abhd2
miR-10a-5p	Sec11a
miR-10a-5p	Slc39a3
miR-10a-5p	Tmem132e
miR-10a-5p	Mudeng
miR-10a-5p	6330416G13Rik
miR-10a-5p	6330416G13Rik
miR-10a-5p	Mll5
miR-10a-5p	Dhcr7
miR-10a-5p	Ank1
miR-10a-5p	Hic1
miR-10a-5p	Tbkbp1
miR-10a-5p	Nfam1
miR-10a-5p	Acer2
miR-10a-5p	Bpgm
miR-10a-5p	Fbxl14
miR-10a-5p	Gm4980
miR-10a-5p	Tspyl4
miR-10a-5p	Bcr
miR-10a-5p	Hlf
miR-10a-5p	Tnfaip2
miR-10a-5p	Zfyve1
miR-10a-5p	Gfra2
miR-10a-5p	Slc11a2
miR-10a-5p	Ifnar1
miR-10a-5p	Mga
miR-10a-5p	Mapre1
miR-10a-5p	Atf2
miR-10a-5p	Cdc42se1
miR-10a-5p	Ugt2b35
miR-10a-5p	Twf2
miR-10a-5p	Ube2a
miR-10a-5p	Efnb1
miR-10a-5p	Ace2
miR-10a-5p	Pbx1
miR-10a-5p	Trim25
miR-10a-5p	Clmn
miR-10a-5p	Celf1
miR-10a-5p	Nrp2
miR-10a-5p	Nat15
miR-10a-5p	Arhgap19
miR-10a-5p	Cds2
miR-10a-5p	Macf1
miR-10a-5p	C77080
miR-10a-5p	Gpr133
miR-10a-5p	Etv6
miR-10a-5p	Bckdha
miR-10a-5p	Man2a2
miR-10a-5p	Pou2f1
miR-10a-5p	Marcks
miR-10a-5p	Med20
miR-10a-5p	Lbh
miR-10a-5p	Frmd8
miR-10a-5p	Prrc2b
miR-10a-5p	Gigyf1
miR-10a-5p	2410075B13Rik
miR-10a-5p	Lipa
miR-10a-5p	Hnf4a
miR-10a-5p	Slc35c1
miR-10a-5p	Ssr3
miR-10a-5p	Tprkb
miR-10a-5p	Spib
miR-10a-5p	Dcun1d2
miR-10a-5p	Csgalnact1
miR-10a-5p	Slc35e1
miR-10a-5p	Ccpg1
miR-10a-5p	St8sia4
miR-10a-5p	Ppm1h
miR-10a-5p	Ap3d1
miR-10a-5p	Lmnb2
miR-10a-5p	Specc1
miR-10a-5p	Chdh
miR-10a-5p	Ubxn7
miR-10a-5p	Cblb
miR-10a-5p	Usp45
miR-10a-5p	Arrb1
miR-10a-5p	Mll1
miR-10a-5p	Abcb7
miR-10a-5p	Bap1
miR-10a-5p	Mob3c
miR-10a-5p	Kdelr2
miR-10a-5p	C1s
miR-10a-5p	Zcchc14
miR-10a-5p	Fbxw11
miR-10a-5p	2310067B10Rik
miR-10a-5p	Traf7
miR-10a-5p	Suv420h1
miR-10a-5p	Sox6
miR-10a-5p	Foxo4
miR-122-5p	Igf2
miR-122-5p	Rxra
miR-122-5p	Apoa1
miR-122-5p	Ccne2
miR-122-5p	Ctdsp2
miR-122-5p	Tnfrsf1b
miR-122-5p	G6pc
miR-122-5p	Bcat2
miR-122-5p	Slc7a2
miR-122-5p	Plxnb2
miR-122-5p	Scarb1
miR-122-5p	Rab43
miR-122-5p	Ltf
miR-122-5p	Igf2
miR-122-5p	Lgals3bp
miR-122-5p	Slc38a4
miR-122-5p	Bdh1
miR-122-5p	Zfp106
miR-122-5p	Foxq1
miR-122-5p	Fosl2
miR-122-5p	Tmem147
miR-122-5p	Adam10
miR-122-5p	Dhcr24
miR-122-5p	Araf
miR-122-5p	Tmed9
miR-122-5p	Il1rn
miR-122-5p	Leprotl1
miR-122-5p	Tmem2
miR-122-5p	Ctbp1
miR-122-5p	Cxcl12
miR-122-5p	Furin
miR-122-5p	Cat
miR-122-5p	Tmem201
miR-122-5p	Gmfb
miR-122-5p	Arl8b
miR-122-5p	Col18a1
miR-122-5p	Slc10a7
miR-122-5p	Itih4
miR-122-5p	Cyp8b1
miR-122-5p	Degs1
miR-122-5p	B4galt1
miR-122-5p	Sgpl1
miR-122-5p	Nudt2
miR-122-5p	2900026A02Rik
miR-122-5p	Rgs16
miR-122-5p	Camsap3
miR-122-5p	Igf2
miR-122-5p	Chchd3
miR-122-5p	Sar1a
miR-122-5p	Hfe2
miR-122-5p	Lemd3
miR-122-5p	Epas1
miR-122-5p	Tnks2
miR-122-5p	Klb
miR-122-5p	Snx17
miR-122-5p	Fam100a
miR-122-5p	Ncoa3
miR-122-5p	Stat2
miR-122-5p	Trp53inp2
miR-122-5p	B230208H17Rik
miR-122-5p	Ankrd13c
miR-122-5p	Cyp3a13
miR-122-5p	Pde3b
miR-122-5p	Gm16515
miR-122-5p	Ctdspl2
miR-122-5p	Arhgap29
miR-122-5p	Magi3
miR-122-5p	Hipk1
miR-122-5p	Trim44
miR-122-5p	Idh3a
miR-122-5p	Rad50
miR-122-5p	Sort1
miR-122-5p	Prrc2b
miR-122-5p	Pxn
miR-122-5p	Mllt1
miR-122-5p	Eif4h
miR-122-5p	Cideb
miR-122-5p	Sbk1
miR-122-5p	Mob3b
miR-122-5p	Ldlrap1
miR-122-5p	Cisd2
miR-122-5p	Akap13
miR-122-5p	Gcnt2
miR-122-5p	Pdlim7
miR-122-5p	S1pr3
miR-122-5p	Msl1
miR-122-5p	Ehd3
miR-122-5p	Clic4
miR-122-5p	Tpm4
miR-122-5p	Cideb
miR-122-5p	Ano6
miR-122-5p	Tmem51
miR-122-5p	Iqce
miR-122-5p	BC003266
miR-122-5p	Zfp668
miR-122-5p	Hook3
miR-122-5p	Dock5
miR-122-5p	Rbm47
miR-122-5p	Smarcc2
miR-122-5p	Mal2
miR-122-5p	Ypel2
miR-122-5p	Slco1b2
miR-122-5p	Arv1
miR-122-5p	Tgoln1
miR-122-5p	Ccbl2
miR-122-5p	Sptlc1
miR-122-5p	Cops7b
miR-122-5p	C2
miR-122-5p	Otud4
miR-122-5p	Gm608
miR-122-5p	Hnrnpu
miR-122-5p	Ddah1
miR-122-5p	4831426I19Rik
miR-122-5p	Hhat
miR-122-5p	Tmem143
miR-122-5p	Ctsh
miR-122-5p	Mcart1
miR-122-5p	2400001E08Rik
miR-122-5p	Dio1
miR-122-5p	Cdc14b
miR-122-5p	Hnf1a
miR-122-5p	Echdc1
miR-122-5p	Lima1
miR-122-5p	H1f0
miR-122-5p	Whsc1l1
miR-122-5p	Bmpr1a
miR-122-5p	Il6ra
miR-122-5p	Mcart1
miR-122-5p	2310022B05Rik
miR-122-5p	Zbtb44
miR-122-5p	Fosl2
miR-122-5p	Gigyf1
miR-122-5p	Cox4i1
miR-122-5p	Pllp
miR-122-5p	Vipar
miR-122-5p	Eif2ak1
miR-122-5p	Kctd15
miR-122-5p	Ddx39b
miR-122-5p	Prdm15
miR-122-5p	Cda
miR-122-5p	Cml2
miR-122-5p	Slc29a3
miR-122-5p	Ocln
miR-122-5p	Rab1b
miR-122-5p	Prmt5
miR-122-5p	B4galt1
miR-122-5p	Sesn2
miR-122-5p	Bloc1s3
miR-122-5p	Mll1
miR-122-5p	Fcna
miR-122-5p	Bak1
miR-122-5p	Fam63b
miR-122-5p	Agpat1
miR-122-5p	Igf1
miR-122-5p	Cpd
miR-122-5p	Ppp1r9a
miR-122-5p	Grem2
miR-122-5p	Wfdc3
miR-122-5p	Plod1
miR-122-5p	Zfp568
miR-122-5p	Zbtb39
miR-122-5p	Dusp3
miR-122-5p	Flnb
miR-122-5p	Slc20a1
miR-122-5p	Chd2
miR-122-5p	Slc38a7
miR-122-5p	Irf6
miR-122-5p	Mavs
miR-122-5p	Tbc1d10b
miR-122-5p	Scamp2
miR-122-5p	Hist1h1c
miR-122-5p	Zkscan1
miR-122-5p	Gng12
miR-122-5p	Slc4a1
miR-122-5p	Sort1
miR-122-5p	Hp1bp3
miR-122-5p	Pip4k2c
miR-122-5p	Med1
miR-122-5p	Ppp2r2a
miR-122-5p	Akap11
miR-122-5p	Pigq
miR-122-5p	Cybasc3
miR-122-5p	Tgfbr1
miR-122-5p	Alpl
miR-122-5p	Fmo2
miR-122-5p	Zbtb39
miR-122-5p	Maf1
miR-122-5p	Sema4g
miR-122-5p	Mest
miR-122-5p	Aqp11
miR-122-5p	Prkar2a
miR-122-5p	Atp1b1
miR-122-5p	Hist1h2bl
miR-122-5p	Lifr
miR-122-5p	Fbxw5
miR-122-5p	Pms2
miR-122-5p	Lpcat3
miR-122-5p	Kank2
miR-122-5p	Pqbp1
miR-122-5p	Tbc1d1
miR-122-5p	Rbm4b
miR-122-5p	Slc24a6
miR-122-5p	Nucb1
miR-122-5p	Idh3a
miR-122-5p	Gns
miR-122-5p	Pdgfrb
miR-122-5p	Mlxip
miR-122-5p	Cbx5
miR-122-5p	Atp8b1
miR-122-5p	Ptpn2
miR-122-5p	Baz2a
miR-122-5p	Rod1
miR-122-5p	Abcb8
miR-122-5p	Atp2b4
miR-122-5p	Fam20b
miR-122-5p	Rap2a
miR-122-5p	Hnf4a
miR-122-5p	Atp6v1b2
miR-122-5p	Gadd45b
miR-122-5p	Acvr1
miR-122-5p	Iffo2
miR-122-5p	Maf
miR-122-5p	Agphd1
miR-122-5p	Zfp275
miR-122-5p	Atp2b4
miR-122-5p	Tmed10
miR-122-5p	Srebf2
miR-122-5p	Pdgfb
miR-122-5p	Fto
miR-122-5p	Elane
miR-122-5p	Cs
miR-122-5p	Zmiz1
miR-122-5p	Dcp2
miR-122-5p	Ralgapa2
miR-122-5p	Foxo1
miR-122-5p	Anp32e
miR-122-5p	Snx27
miR-122-5p	Slc1a5
miR-122-5p	Edc3
miR-122-5p	Ccng1
miR-122-5p	Dnase1l3
miR-122-5p	Fam160b2
miR-122-5p	Smarcd1
miR-122-5p	Mllt4
miR-122-5p	Cks1b
miR-122-5p	Fam132a
miR-122-5p	Exoc6b
miR-122-5p	Tfdp2
miR-122-5p	Birc3
miR-122-5p	Mll1
miR-122-5p	Phf15
miR-122-5p	Zfp169
miR-122-5p	Cd320
miR-122-5p	Zfp871
miR-122-5p	Mllt1
miR-122-5p	Wdr47
miR-122-5p	Tnrc6a
miR-122-5p	Ppp2r3a
miR-122-5p	Foxa1
miR-122-5p	Zfp169
miR-122-5p	Fam108b
miR-122-5p	Pi4k2a
miR-122-5p	Fermt3
miR-122-5p	Mrps26
miR-122-5p	Dhx36
miR-122-5p	Sepn1
miR-122-5p	S1pr2
miR-122-5p	Cflar
miR-122-5p	Peli2
miR-122-5p	Tnrc6b
miR-122-5p	Dazap2
miR-122-5p	Plec
miR-122-5p	Klhl22
miR-122-5p	Arvcf
miR-122-5p	2010003K11Rik
miR-122-5p	Obfc1
miR-122-5p	Dennd4b
miR-122-5p	Mob3b
miR-122-5p	Rab3d
miR-122-5p	Rgl1
miR-122-5p	Fzr1
miR-122-5p	Rapgef6
miR-122-5p	Fam134c
miR-122-5p	Gramd4
miR-122-5p	Arf3
miR-122-5p	Cd320
miR-122-5p	Rftn1
miR-122-5p	Gys1
miR-122-5p	Gde1
miR-122-5p	Spp2
miR-122-5p	Usp37
miR-122-5p	Reep6
miR-122-5p	Ebpl
miR-122-5p	Hspbap1
miR-122-5p	Arl2
miR-122-5p	Tpd52l2
miR-122-5p	Hfe2
miR-122-5p	Wbscr27
miR-122-5p	Ing3
miR-122-5p	Cxcl12
miR-122-5p	Leng8
miR-122-5p	Pdp2
miR-122-5p	Ces2g
miR-122-5p	Abi2
miR-122-5p	Atf6
miR-122-5p	P4ha1
miR-122-5p	Ppp1r12a
miR-122-5p	Exoc2
miR-122-5p	6720456H20Rik
miR-122-5p	Fam168a
miR-122-5p	Magt1
miR-122-5p	Sqstm1
miR-122-5p	Npepps
miR-122-5p	Zfp740
miR-122-5p	Ncdn
miR-122-5p	Eif4h
miR-122-5p	Ube2q2
miR-122-5p	Ino80d
miR-122-5p	Zbtb4
miR-122-5p	Alkbh1
miR-122-5p	Slc35a4
miR-122-5p	Atl3
miR-122-5p	Rgp1
miR-122-5p	Nadk
miR-122-5p	Apobec1
miR-122-5p	Stk25
miR-122-5p	Cd24a
miR-122-5p	Gm12250
miR-122-5p	Sftpa1
miR-122-5p	Dnajc3
miR-122-5p	Epb4.9
miR-122-5p	Tob2
miR-122-5p	Pldn
miR-122-5p	Dhrs3
miR-122-5p	Kif1b
miR-122-5p	Abcf2
miR-122-5p	Gc
miR-122-5p	Dmpk
miR-122-5p	Ptdss2
miR-122-5p	Zfp507
miR-122-5p	Prss53
miR-122-5p	Pgpep1
miR-122-5p	Rcor1
miR-122-5p	Triobp
miR-122-5p	Prr13
miR-122-5p	Lass5
miR-122-5p	AI480653
miR-122-5p	Slc35a4
miR-122-5p	Tmem62
miR-122-5p	Cbfa2t2
miR-122-5p	Ostc
miR-122-5p	Il28ra
miR-122-5p	Tmem125
miR-122-5p	Clic4
miR-122-5p	Tsc22d3
miR-122-5p	Ptbp1
miR-122-5p	Rtn4rl1
miR-122-5p	Tom1l2
miR-122-5p	Kctd17
miR-122-5p	Tubb5
miR-122-5p	Usp6nl
miR-122-5p	Kpna6
miR-122-5p	Prdm16
miR-122-5p	Serpine1
miR-122-5p	Tmem43
miR-122-5p	Bcl2l13
miR-122-5p	Fbxo46
miR-122-5p	Bckdha
miR-122-5p	Gripap1
miR-122-5p	Orc2
miR-122-5p	Mapkapk2
miR-122-5p	Akap10
miR-122-5p	Jup
miR-122-5p	Cbx4
miR-122-5p	Tnfaip2
miR-122-5p	Tm9sf2
miR-122-5p	Tbc1d22b
miR-122-5p	Ogg1
miR-122-5p	Lsm4
miR-122-5p	Aqp9
miR-122-5p	Klhdc8a
miR-122-5p	Rc3h1
miR-122-5p	Tgfbrap1
miR-122-5p	Lamc1
miR-122-5p	Ctdsp2
miR-122-5p	Ccnjl
miR-122-5p	Tom1l2
miR-122-5p	Fam134c
miR-122-5p	Hist1h2be
miR-122-5p	Dlgap5
miR-122-5p	Dexi
miR-122-5p	Ralgapb
miR-122-5p	Ncoa3
miR-122-5p	Fktn
miR-122-5p	Gfpt1
miR-122-5p	Brpf1
miR-122-5p	Cml2
miR-122-5p	Arhgef7
miR-122-5p	Galnt2
miR-122-5p	Tbcel
miR-122-5p	Hdac4
miR-122-5p	Fbxo28
miR-122-5p	Ikbip
miR-122-5p	Pa2g4
miR-122-5p	Rpp14
miR-122-5p	Arf3
miR-122-5p	Mllt1
miR-122-5p	Cpeb3
miR-122-5p	Slc12a6
miR-122-5p	Prpf18
miR-122-5p	Ndrg3
miR-122-5p	Tmem245
miR-122-5p	Aff1
miR-122-5p	Apbb2
miR-122-5p	Slc7a1
miR-122-5p	Slc2a3
miR-122-5p	Dpp8
miR-122-5p	Gnat1
miR-122-5p	Grem2
miR-122-5p	Tmtc3
miR-122-5p	Rnf215
miR-122-5p	Git1
miR-122-5p	Mfsd2b
miR-122-5p	Ipo5
miR-122-5p	Ppp2r1a
miR-122-5p	Lclat1
miR-122-5p	Fbxl17
miR-122-5p	Tmem20
miR-122-5p	Yme1l1
miR-122-5p	Rae1
miR-122-5p	8430427H17Rik
miR-122-5p	Nfia
miR-122-5p	Htatip2
miR-122-5p	Galnt2
miR-122-5p	Usp40
miR-122-5p	Ankrd52
miR-122-5p	Tmem104
miR-122-5p	Cbx2
miR-122-5p	Arhgdia
miR-122-5p	Tmem18
miR-122-5p	Ap3m1
miR-122-5p	Sp1
miR-122-5p	6030458C11Rik
miR-122-5p	BC032203
miR-122-5p	Malt1
miR-122-5p	Hif1an
miR-122-5p	Adrbk1
miR-122-5p	Ganc
miR-122-5p	Fam78a
miR-122-5p	Rnf38
miR-122-5p	Ept1
miR-122-5p	Med28
miR-122-5p	Atp6v0a2
miR-122-5p	2900026A02Rik
miR-122-5p	Iqgap1
miR-122-5p	Lpar2
miR-122-5p	Zfp266
miR-122-5p	Tmed3
miR-122-5p	Ddc
miR-122-5p	Papola
miR-122-5p	Abhd4
miR-122-5p	Gtf2f2
miR-122-5p	Slc11a2
miR-122-5p	Cbs
miR-122-5p	Srf
miR-122-5p	Cables1
miR-122-5p	Ocstamp
miR-122-5p	Aacs
miR-122-5p	Cxcl10
miR-122-5p	Nrf1
miR-122-5p	Cxcl12
miR-122-5p	Itpripl2
miR-122-5p	Clcn3
miR-122-5p	2310022B05Rik
miR-122-5p	Eda
miR-122-5p	Phka1
miR-122-5p	Syne1
miR-122-5p	Ptprb
miR-122-5p	Zbtb4
miR-122-5p	Cd300a
miR-122-5p	Kpnb1
miR-122-5p	Gcap14
miR-122-5p	Ptp4a3
miR-122-5p	Nudt3
miR-122-5p	Gpr107
miR-122-5p	Snap23
miR-122-5p	Ralgapb
miR-122-5p	Man1a2
miR-122-5p	Tgfbr1
miR-122-5p	Atpif1
miR-122-5p	Zfp12
miR-122-5p	G3bp2
miR-122-5p	Plbd2
miR-122-5p	Thumpd3
miR-122-5p	Plxna1
miR-122-5p	Zfp865
miR-122-5p	Atp6v1h
miR-122-5p	Irs1
miR-122-5p	Tiprl
miR-122-5p	Wars
miR-122-5p	Chdh
miR-122-5p	Mtmr9
miR-122-5p	Carhsp1
miR-122-5p	Zfp229
miR-122-5p	Fahd1
miR-122-5p	Rab11fip3
miR-122-5p	H2-T24
miR-122-5p	Gramd3
miR-122-5p	Mapre1
miR-122-5p	Slc12a5
miR-122-5p	Naaa
miR-122-5p	Zfp592
miR-122-5p	Tmem41b
miR-122-5p	Rbpms
miR-122-5p	Hmg20a
miR-122-5p	Cdk16
miR-122-5p	Camsap2
miR-122-5p	Fam20b
miR-122-5p	Pwp1
miR-122-5p	Mrpl12
miR-122-5p	Ap3b1
miR-122-5p	Ccnb1
miR-122-5p	Nfam1
miR-122-5p	Fam89b
miR-122-5p	Mark2
miR-122-5p	Tars2
miR-122-5p	Col5a3
miR-122-5p	Pafah1b2
miR-122-5p	Tor3a
miR-122-5p	Mtap7
miR-122-5p	Adcy1
miR-122-5p	Timm22
miR-122-5p	Gata4
miR-122-5p	Vps37c
miR-122-5p	Med22
miR-122-5p	Prosapip1
miR-122-5p	Snip1
miR-122-5p	Kdm4a
miR-122-5p	Slc25a34
miR-122-5p	Gpr125
miR-122-5p	Aak1
miR-122-5p	Cxcl12
miR-122-5p	Pole4
miR-122-5p	Dusp11
miR-122-5p	Stim1
miR-122-5p	Orai3
miR-122-5p	Prrg2
miR-122-5p	Xylb
miR-122-5p	Cgnl1
miR-122-5p	Klf16
miR-122-5p	Nfic
miR-122-5p	Sgsh
miR-122-5p	B4galt5
miR-122-5p	Pigv
miR-122-5p	Sri
miR-122-5p	Fbxo21
miR-122-5p	Igf1r
miR-122-5p	Polm
miR-122-5p	Sptlc2
miR-122-5p	Snap29
miR-122-5p	Enpp5
miR-122-5p	Rab40c
miR-122-5p	Mapk4
miR-122-5p	Cds2
miR-122-5p	Trim44
miR-122-5p	Vps72
miR-122-5p	1110065P20Rik
miR-122-5p	Gltp
miR-122-5p	Srrm4
miR-122-5p	Atp5j2
miR-122-5p	Zc3h18
miR-122-5p	Ubp1
miR-122-5p	Cdk16
miR-122-5p	Pbx1
miR-122-5p	Arid3a
miR-122-5p	Gas2l3
miR-122-5p	Mdm2
miR-122-5p	Rab37
miR-122-5p	Cdca4
miR-122-5p	Dusp1
miR-122-5p	Mapre2
miR-122-5p	Nedd4l
miR-122-5p	Wbp1
miR-122-5p	Nktr
miR-122-5p	Ube4a
miR-122-5p	Xrcc5
miR-122-5p	D2hgdh
miR-122-5p	Dcbld1
miR-122-5p	Mylip
miR-122-5p	Zfp148
miR-122-5p	Popdc2
miR-122-5p	Socs1
miR-122-5p	Etf1
miR-122-5p	Chmp4b
miR-122-5p	Cept1
miR-122-5p	Foxj2
miR-122-5p	Scn4b
miR-126-5p	Eif4ebp2
miR-126-5p	Grb10
miR-126-5p	Mt1
miR-126-5p	H2-D1
miR-126-5p	Cyp3a13
miR-126-5p	Mknk2
miR-126-5p	Adam9
miR-126-5p	Sp3
miR-126-5p	Slc35c1
miR-126-5p	Colec10
miR-126-5p	Agrn
miR-126-5p	Arid1a
miR-126-5p	Maf
miR-126-5p	Tmed7
miR-126-5p	Thbd
miR-126-5p	Sdpr
miR-126-5p	Rod1
miR-126-5p	Gxylt1
miR-126-5p	Hpn
miR-126-5p	Irgm2
miR-126-5p	Rasd1
miR-126-5p	Hoxb2
miR-126-5p	Rcbtb1
miR-126-5p	Nr3c1
miR-126-5p	Tmem167
miR-126-5p	Tet2
miR-126-5p	Cpeb2
miR-126-5p	Magt1
miR-126-5p	Cd2ap
miR-126-5p	Tmem2
miR-126-5p	Adamts5
miR-126-5p	Slc16a10
miR-126-5p	2410017P09Rik
miR-126-5p	Cox17
miR-126-5p	Ppap2b
miR-126-5p	Hecw2
miR-126-5p	Tbl1xr1
miR-126-5p	Chic1
miR-126-5p	BC048403
miR-126-5p	Avpr1a
miR-126-5p	Pfas
miR-126-5p	Acox3
miR-126-5p	Arrdc3
miR-126-5p	Fam134c
miR-126-5p	Cisd2
miR-126-5p	Srd5a3
miR-126-5p	Narg2
miR-126-5p	Rev3l
miR-126-5p	Mdh1
miR-126-5p	Mast4
miR-126-5p	Stk24
miR-126-5p	Mfap2
miR-126-5p	Gng12
miR-126-5p	Clcn3
miR-126-5p	Gabarap
miR-126-5p	Bhmt2
miR-126-5p	Samd8
miR-126-5p	Gata3
miR-126-5p	H2afz
miR-126-5p	Kras
miR-126-5p	Rfwd2
miR-126-5p	Akap11
miR-126-5p	5730403B10Rik
miR-126-5p	Rtn3
miR-126-5p	Fktn
miR-126-5p	Srp72
miR-126-5p	Phip
miR-126-5p	Eif2ak4
miR-126-5p	Dbt
miR-126-5p	Kctd12b
miR-126-5p	Golph3
miR-126-5p	Cdc42ep1
miR-126-5p	Iigp1
miR-126-5p	Rab32
miR-126-5p	Wdr37
miR-126-5p	Il17rb
[truncated: 7,863 more rows]

## Sheet: Ad targets
let-7a-5p	Tnfrsf1b
let-7a-5p	Sigmar1
let-7a-5p	Serinc3
let-7a-5p	Ptprd
let-7a-5p	Ddost
let-7a-5p	Slc25a13
let-7a-5p	Adipor2
let-7a-5p	Rnf167
let-7a-5p	Vipr1
let-7a-5p	Lamp2
let-7a-5p	Atg9a
let-7a-5p	Nipal1
let-7a-5p	Zfp568
let-7a-5p	Igf1
let-7a-5p	Mosc1
let-7a-5p	Crp
let-7a-5p	Pbx2
let-7a-5p	Tat
let-7a-5p	Tbkbp1
let-7a-5p	Lrrc59
let-7a-5p	Gramd3
let-7a-5p	Ppp1r3b
let-7a-5p	Gprc5c
let-7a-5p	Fignl2
let-7a-5p	Etnk2
let-7a-5p	Rgp1
let-7a-5p	C8a
let-7a-5p	Stat3
let-7a-5p	Slc9a9
let-7a-5p	Rnf7
let-7a-5p	Uggt1
let-7a-5p	2010109K11Rik
let-7a-5p	Bach1
let-7a-5p	Aldh6a1
let-7a-5p	Hmgcl
let-7a-5p	Lpgat1
let-7a-5p	Plcxd2
let-7a-5p	Sigmar1
let-7a-5p	Tmem56
let-7a-5p	Rgs16
let-7a-5p	Aqp1
let-7a-5p	Psd3
let-7a-5p	Pld3
let-7a-5p	Pkn2
let-7a-5p	Map3k3
let-7a-5p	B3gat3
let-7a-5p	Calu
let-7a-5p	Cdc14b
let-7a-5p	Fam178a
let-7a-5p	Ido2
let-7a-5p	Ahctf1
let-7a-5p	H6pd
let-7a-5p	Stat2
let-7a-5p	Ugt3a2
let-7a-5p	Hsd3b3
let-7a-5p	Cald1
let-7a-5p	Map3k1
let-7a-5p	Col4a2
let-7a-5p	Slc37a4
let-7a-5p	Dgcr2
let-7a-5p	Fas
let-7a-5p	Rab11fip4
let-7a-5p	Zswim6
let-7a-5p	Hif1an
let-7a-5p	Gxylt1
let-7a-5p	Golph3
let-7a-5p	Gramd1c
let-7a-5p	Chdh
let-7a-5p	Scd1
let-7a-5p	Acat1
let-7a-5p	Acer2
let-7a-5p	Tmem201
let-7a-5p	Tmppe
let-7a-5p	Itgb3
let-7a-5p	Zfp516
let-7a-5p	Nlk
let-7a-5p	Tmem2
let-7a-5p	Fign
let-7a-5p	Arid3a
let-7a-5p	Slc16a10
let-7a-5p	Acer2
let-7a-5p	Zfp664
let-7a-5p	Acvr2a
let-7a-5p	Slc35a4
let-7a-5p	Sema4c
let-7a-5p	Igfbp4
let-7a-5p	Rsad2
let-7a-5p	Slc25a45
let-7a-5p	Spryd4
let-7a-5p	Proz
let-7a-5p	Ikbkg
let-7a-5p	Hsd3b3
let-7a-5p	Tgfbr3
let-7a-5p	Thrsp
let-7a-5p	Tbc1d13
let-7a-5p	Dnajc1
let-7a-5p	Cpeb2
let-7a-5p	Slco1a4
let-7a-5p	Eef2k
let-7a-5p	Apoc4
let-7a-5p	Cflar
let-7a-5p	Wdr18
let-7a-5p	Slc24a6
let-7a-5p	Ptprb
let-7a-5p	Galnt1
let-7a-5p	1600014C10Rik
let-7a-5p	Lrig3
let-7a-5p	Zdhhc24
let-7a-5p	Glyctk
let-7a-5p	Tmem198b
let-7a-5p	Prdx6
let-7a-5p	Scara3
let-7a-5p	Gpaa1
let-7a-5p	Trabd
let-7a-5p	Nr6a1
let-7a-5p	Tgs1
let-7a-5p	Med13l
let-7a-5p	Arpp19
let-7a-5p	Ap3m1
let-7a-5p	Abcc5
let-7a-5p	Tmed5
let-7a-5p	Phc2
let-7a-5p	Spon2
let-7a-5p	Erlin2
let-7a-5p	Gfm2
let-7a-5p	Ifnar1
let-7a-5p	Wasl
let-7a-5p	Cish
let-7a-5p	Nap1l1
let-7a-5p	Ntn1
let-7a-5p	Gcnt4
let-7a-5p	Slc38a9
let-7a-5p	Adamts12
let-7a-5p	Zfp324
let-7a-5p	Trim41
let-7a-5p	Lbh
let-7a-5p	Zfp871
let-7a-5p	Uhrf2
let-7a-5p	Nras
let-7a-5p	Pkn2
let-7a-5p	1110037F02Rik
let-7a-5p	Tmem214
let-7a-5p	Btg2
let-7a-5p	Gas1
let-7a-5p	Ppt2
let-7a-5p	Tgfbr1
let-7a-5p	Slc10a7
let-7a-5p	Clasp2
let-7a-5p	Rad54l2
let-7a-5p	Lpgat1
let-7a-5p	Tor1aip1
let-7a-5p	Smcr8
let-7a-5p	Tmprss2
let-7a-5p	Tulp4
let-7a-5p	Prpf38b
let-7a-5p	Sh2b3
let-7a-5p	Whsc1l1
let-7a-5p	Nploc4
let-7a-5p	Fbxo32
let-7a-5p	Dyrk1a
let-7a-5p	Ccbl2
let-7a-5p	Mtor
let-7a-5p	Phf14
let-7a-5p	Rgs16
let-7a-5p	Polr3g
let-7a-5p	Tnrc6b
let-7a-5p	Fpr1
let-7a-5p	Tnks2
let-7a-5p	Nr6a1
let-7a-5p	Sumf2
let-7a-5p	Sepp1
let-7a-5p	Ifnar1
let-7a-5p	Parp14
let-7a-5p	Ppp2r1a
let-7a-5p	Pold3
let-7a-5p	Cldn2
let-7a-5p	Slc22a23
let-7a-5p	Arc
let-7a-5p	Galm
let-7a-5p	Gc
let-7a-5p	Repin1
let-7a-5p	Sacm1l
let-7a-5p	Pnkd
let-7a-5p	Stat2
let-7a-5p	Lman2
let-7a-5p	Efr3a
let-7a-5p	Fignl2
let-7a-5p	Gm608
let-7a-5p	Ubxn6
let-7a-5p	Tjp1
let-7a-5p	Stab2
let-7a-5p	Wnt9a
let-7a-5p	Pigs
let-7a-5p	Lasp1
let-7a-5p	Golga7
let-7a-5p	Spnb2
let-7a-5p	Kank3
let-7a-5p	Bcl2l1
let-7a-5p	Zfp697
let-7a-5p	Slc6a6
let-7a-5p	Shank2
let-7a-5p	Agap1
let-7a-5p	Pctp
let-7a-5p	Prrc1
let-7a-5p	Abcb11
let-7a-5p	Gpcpd1
let-7a-5p	Gbp7
let-7a-5p	Foxo3
let-7a-5p	Nr4a1
let-7a-5p	Ehhadh
let-7a-5p	Man2a1
let-7a-5p	Riok3
let-7a-5p	Pofut1
let-7a-5p	Zfp275
let-7a-5p	Lpp
let-7a-5p	Ngf
let-7a-5p	Ncoa3
let-7a-5p	Notch2
let-7a-5p	Acox1
let-7a-5p	Pla1a
let-7a-5p	Mdfi
let-7a-5p	Gfpt1
let-7a-5p	Slc26a6
let-7a-5p	Zfp142
let-7a-5p	Stat3
let-7a-5p	Marveld2
let-7a-5p	AW549877
let-7a-5p	Dusp1
let-7a-5p	Onecut2
let-7a-5p	Elac1
let-7a-5p	Fndc3b
let-7a-5p	Rnf38
let-7a-5p	2810474O19Rik
let-7a-5p	Nlrc5
let-7a-5p	Dnajc18
let-7a-5p	Cd164
let-7a-5p	Onecut2
let-7a-5p	Gls
let-7a-5p	Ccnd2
let-7a-5p	Tm6sf2
let-7a-5p	Ap1g1
let-7a-5p	Dusp7
let-7a-5p	Ccng1
let-7a-5p	Jam2
let-7a-5p	Gpd2
let-7a-5p	Egln2
let-7a-5p	Sema4g
let-7a-5p	Cyb561d1
let-7a-5p	Qars
let-7a-5p	Itgb3
let-7a-5p	Tppp
let-7a-5p	Fnip2
let-7a-5p	Prelp
let-7a-5p	Midn
let-7a-5p	Usp22
let-7a-5p	Cep120
let-7a-5p	Ppargc1b
let-7a-5p	Dpp3
let-7a-5p	Ogdh
let-7a-5p	Dcaf15
let-7b-5p	Tnfrsf1b
let-7b-5p	Sigmar1
let-7b-5p	Serinc3
let-7b-5p	Ptprd
let-7b-5p	Ddost
let-7b-5p	Slc25a13
let-7b-5p	Adipor2
let-7b-5p	Rnf167
let-7b-5p	Vipr1
let-7b-5p	Lamp2
let-7b-5p	Atg9a
let-7b-5p	Nipal1
let-7b-5p	Zfp568
let-7b-5p	Igf1
let-7b-5p	Mosc1
let-7b-5p	Crp
let-7b-5p	Pbx2
let-7b-5p	Tat
let-7b-5p	Trappc1
let-7b-5p	Tbkbp1
let-7b-5p	Lrrc59
let-7b-5p	Gramd3
let-7b-5p	Ppp1r3b
let-7b-5p	Gprc5c
let-7b-5p	Fignl2
let-7b-5p	Etnk2
let-7b-5p	Rgp1
let-7b-5p	C8a
let-7b-5p	Stat3
let-7b-5p	Slc9a9
let-7b-5p	Rnf7
let-7b-5p	Uggt1
let-7b-5p	2010109K11Rik
let-7b-5p	Bach1
let-7b-5p	Aldh6a1
let-7b-5p	Hmgcl
let-7b-5p	Lpgat1
let-7b-5p	Plcxd2
let-7b-5p	Sigmar1
let-7b-5p	Tmem56
let-7b-5p	Rgs16
let-7b-5p	Aqp1
let-7b-5p	Psd3
let-7b-5p	Pld3
let-7b-5p	Pkn2
let-7b-5p	Map3k3
let-7b-5p	B3gat3
let-7b-5p	Calu
let-7b-5p	Cdc14b
let-7b-5p	Fam178a
let-7b-5p	Ido2
let-7b-5p	Ahctf1
let-7b-5p	H6pd
let-7b-5p	Stat2
let-7b-5p	Ugt3a2
let-7b-5p	Hsd3b3
let-7b-5p	Cald1
let-7b-5p	Map3k1
let-7b-5p	Col4a2
let-7b-5p	Slc37a4
let-7b-5p	Dgcr2
let-7b-5p	Fas
let-7b-5p	Rab11fip4
let-7b-5p	Zswim6
let-7b-5p	Hif1an
let-7b-5p	Gxylt1
let-7b-5p	Golph3
let-7b-5p	Gramd1c
let-7b-5p	Chdh
let-7b-5p	Scd1
let-7b-5p	Acat1
let-7b-5p	Acer2
let-7b-5p	Tmem201
let-7b-5p	Tmppe
let-7b-5p	Itgb3
let-7b-5p	Zfp516
let-7b-5p	Nlk
let-7b-5p	Tmem2
let-7b-5p	Fign
let-7b-5p	Arid3a
let-7b-5p	Slc16a10
let-7b-5p	Acer2
let-7b-5p	Zfp664
let-7b-5p	Acvr2a
let-7b-5p	Slc35a4
let-7b-5p	Sema4c
let-7b-5p	Igfbp4
let-7b-5p	Rsad2
let-7b-5p	Slc25a45
let-7b-5p	Spryd4
let-7b-5p	Proz
let-7b-5p	Ikbkg
let-7b-5p	Hsd3b3
let-7b-5p	Tgfbr3
let-7b-5p	Thrsp
let-7b-5p	Tbc1d13
let-7b-5p	Dnajc1
let-7b-5p	Cpeb2
let-7b-5p	Slco1a4
let-7b-5p	Eef2k
let-7b-5p	Apoc4
let-7b-5p	Cflar
let-7b-5p	Wdr18
let-7b-5p	Slc24a6
let-7b-5p	Ptprb
let-7b-5p	Galnt1
let-7b-5p	1600014C10Rik
let-7b-5p	Lrig3
let-7b-5p	Zdhhc24
let-7b-5p	Glyctk
let-7b-5p	Tmem198b
let-7b-5p	Prdx6
let-7b-5p	Scara3
let-7b-5p	Gpaa1
let-7b-5p	Trabd
let-7b-5p	Nr6a1
let-7b-5p	Tgs1
let-7b-5p	Med13l
let-7b-5p	Arpp19
let-7b-5p	Ap3m1
let-7b-5p	Abcc5
let-7b-5p	Tmed5
let-7b-5p	Phc2
let-7b-5p	Spon2
let-7b-5p	Erlin2
let-7b-5p	Gfm2
let-7b-5p	Ifnar1
let-7b-5p	Wasl
let-7b-5p	Cish
let-7b-5p	Nap1l1
let-7b-5p	Ntn1
let-7b-5p	Gcnt4
let-7b-5p	Slc38a9
let-7b-5p	Adamts12
let-7b-5p	Trim41
let-7b-5p	Lbh
let-7b-5p	Zfp871
let-7b-5p	Uhrf2
let-7b-5p	Nras
let-7b-5p	Pkn2
let-7b-5p	1110037F02Rik
let-7b-5p	Tmem214
let-7b-5p	Btg2
let-7b-5p	Gas1
let-7b-5p	Ppt2
let-7b-5p	Tgfbr1
let-7b-5p	Slc10a7
let-7b-5p	Clasp2
let-7b-5p	Rad54l2
let-7b-5p	Lpgat1
let-7b-5p	Tor1aip1
let-7b-5p	Smcr8
let-7b-5p	Tmprss2
let-7b-5p	Tulp4
let-7b-5p	Prpf38b
let-7b-5p	Sh2b3
let-7b-5p	Whsc1l1
let-7b-5p	Nploc4
let-7b-5p	Fbxo32
let-7b-5p	Dyrk1a
let-7b-5p	Ccbl2
let-7b-5p	Mtor
let-7b-5p	Phf14
let-7b-5p	Rgs16
let-7b-5p	Polr3g
let-7b-5p	Tnrc6b
let-7b-5p	Fpr1
let-7b-5p	Tnks2
let-7b-5p	Nr6a1
let-7b-5p	Sumf2
let-7b-5p	Sepp1
let-7b-5p	Ifnar1
let-7b-5p	Parp14
let-7b-5p	Ppp2r1a
let-7b-5p	Pold3
let-7b-5p	Slc22a23
let-7b-5p	Arc
let-7b-5p	Galm
let-7b-5p	Gc
let-7b-5p	Repin1
let-7b-5p	Sacm1l
let-7b-5p	Pnkd
let-7b-5p	Stat2
let-7b-5p	Lman2
let-7b-5p	Efr3a
let-7b-5p	Fignl2
let-7b-5p	Gm608
let-7b-5p	Ubxn6
let-7b-5p	Tjp1
let-7b-5p	Stab2
let-7b-5p	Wnt9a
let-7b-5p	Pigs
let-7b-5p	Lasp1
let-7b-5p	Golga7
let-7b-5p	Spnb2
let-7b-5p	Kank3
let-7b-5p	Bcl2l1
let-7b-5p	Zfp697
let-7b-5p	Slc6a6
let-7b-5p	Shank2
let-7b-5p	Agap1
let-7b-5p	Pctp
let-7b-5p	Prrc1
let-7b-5p	Abcb11
let-7b-5p	Gpcpd1
let-7b-5p	Gbp7
let-7b-5p	Foxo3
let-7b-5p	Nr4a1
let-7b-5p	Ehhadh
let-7b-5p	Man2a1
let-7b-5p	Riok3
let-7b-5p	Pofut1
let-7b-5p	Zfp275
let-7b-5p	Lpp
let-7b-5p	Ngf
let-7b-5p	Ncoa3
let-7b-5p	Notch2
let-7b-5p	Acox1
let-7b-5p	Pla1a
let-7b-5p	Mdfi
let-7b-5p	Gfpt1
let-7b-5p	Slc26a6
let-7b-5p	Zfp142
let-7b-5p	Stat3
let-7b-5p	Marveld2
let-7b-5p	AW549877
let-7b-5p	Dusp1
let-7b-5p	Onecut2
let-7b-5p	Elac1
let-7b-5p	Fndc3b
let-7b-5p	Rnf38
let-7b-5p	2810474O19Rik
let-7b-5p	Nlrc5
let-7b-5p	Dnajc18
let-7b-5p	Cd164
let-7b-5p	Onecut2
let-7b-5p	Gls
let-7b-5p	Ccnd2
let-7b-5p	Tm6sf2
let-7b-5p	Ap1g1
let-7b-5p	Dusp7
let-7b-5p	Ccng1
let-7b-5p	Jam2
let-7b-5p	Gpd2
let-7b-5p	Egln2
let-7b-5p	Sema4g
let-7b-5p	Cyb561d1
let-7b-5p	Qars
let-7b-5p	Itgb3
let-7b-5p	Tppp
let-7b-5p	Fnip2
let-7b-5p	Prelp
let-7b-5p	Midn
let-7b-5p	Usp22
let-7b-5p	Cep120
let-7b-5p	Ppargc1b
let-7b-5p	Dpp3
let-7b-5p	Ogdh
let-7b-5p	Dcaf15
let-7c-5p	Slc25a13
let-7f-5p	Tnfrsf1b
let-7f-5p	Sigmar1
let-7f-5p	Serinc3
let-7f-5p	Ptprd
let-7f-5p	Ddost
let-7f-5p	Slc25a13
let-7f-5p	Adipor2
let-7f-5p	Rnf167
let-7f-5p	Vipr1
let-7f-5p	Lamp2
let-7f-5p	Atg9a
let-7f-5p	Nipal1
let-7f-5p	Zfp568
let-7f-5p	Igf1
let-7f-5p	Mosc1
let-7f-5p	Crp
let-7f-5p	Pbx2
let-7f-5p	Tat
let-7f-5p	Trappc1
let-7f-5p	Tbkbp1
let-7f-5p	Lrrc59
let-7f-5p	Gramd3
let-7f-5p	Ppp1r3b
let-7f-5p	Gprc5c
let-7f-5p	Fignl2
let-7f-5p	Etnk2
let-7f-5p	Rgp1
let-7f-5p	C8a
let-7f-5p	Stat3
let-7f-5p	Slc9a9
let-7f-5p	Rnf7
let-7f-5p	Uggt1
let-7f-5p	2010109K11Rik
let-7f-5p	Bach1
let-7f-5p	Aldh6a1
let-7f-5p	Hmgcl
let-7f-5p	Lpgat1
let-7f-5p	Plcxd2
let-7f-5p	Sigmar1
let-7f-5p	Tmem56
let-7f-5p	Rgs16
let-7f-5p	Psd3
let-7f-5p	Pld3
let-7f-5p	Pkn2
let-7f-5p	Map3k3
let-7f-5p	B3gat3
let-7f-5p	Calu
let-7f-5p	Cdc14b
let-7f-5p	Fam178a
let-7f-5p	Ido2
let-7f-5p	Ahctf1
let-7f-5p	H6pd
let-7f-5p	Stat2
let-7f-5p	Ugt3a2
let-7f-5p	Hsd3b3
let-7f-5p	Cald1
let-7f-5p	Map3k1
let-7f-5p	Col4a2
let-7f-5p	Slc37a4
let-7f-5p	Dgcr2
let-7f-5p	Fas
let-7f-5p	Rab11fip4
let-7f-5p	Zswim6
let-7f-5p	Hif1an
let-7f-5p	Gxylt1
let-7f-5p	Golph3
let-7f-5p	Gramd1c
let-7f-5p	Chdh
let-7f-5p	Scd1
let-7f-5p	Acat1
let-7f-5p	Acer2
let-7f-5p	Tmem201
let-7f-5p	Tmppe
let-7f-5p	Itgb3
let-7f-5p	Zfp516
let-7f-5p	Nlk
let-7f-5p	Tmem2
let-7f-5p	Fign
let-7f-5p	Arid3a
let-7f-5p	Slc16a10
let-7f-5p	Acer2
let-7f-5p	Zfp664
let-7f-5p	Acvr2a
let-7f-5p	Slc35a4
let-7f-5p	Sema4c
let-7f-5p	Igfbp4
let-7f-5p	Rsad2
let-7f-5p	Slc25a45
let-7f-5p	Spryd4
let-7f-5p	Proz
let-7f-5p	Ikbkg
let-7f-5p	Hsd3b3
let-7f-5p	Tgfbr3
let-7f-5p	Thrsp
let-7f-5p	Tbc1d13
let-7f-5p	Dnajc1
let-7f-5p	Cpeb2
let-7f-5p	Slco1a4
let-7f-5p	Eef2k
let-7f-5p	Apoc4
let-7f-5p	Cflar
let-7f-5p	Wdr18
let-7f-5p	Slc24a6
let-7f-5p	Ptprb
let-7f-5p	Galnt1
let-7f-5p	1600014C10Rik
let-7f-5p	Lrig3
let-7f-5p	Zdhhc24
let-7f-5p	Glyctk
let-7f-5p	Tmem198b
let-7f-5p	Prdx6
let-7f-5p	Scara3
let-7f-5p	Gpaa1
let-7f-5p	Trabd
let-7f-5p	Nr6a1
let-7f-5p	Tgs1
let-7f-5p	Med13l
let-7f-5p	Arpp19
let-7f-5p	Ap3m1
let-7f-5p	Abcc5
let-7f-5p	Tmed5
let-7f-5p	Phc2
let-7f-5p	Spon2
let-7f-5p	Erlin2
let-7f-5p	Gfm2
let-7f-5p	Ifnar1
let-7f-5p	Wasl
let-7f-5p	Cish
let-7f-5p	Nap1l1
let-7f-5p	Ntn1
let-7f-5p	Gcnt4
let-7f-5p	Slc38a9
let-7f-5p	Adamts12
let-7f-5p	Zfp324
let-7f-5p	Trim41
let-7f-5p	Lbh
let-7f-5p	Zfp871
let-7f-5p	Uhrf2
let-7f-5p	Nras
let-7f-5p	Pkn2
let-7f-5p	1110037F02Rik
let-7f-5p	Tmem214
let-7f-5p	Btg2
let-7f-5p	Gas1
let-7f-5p	Ppt2
let-7f-5p	Tgfbr1
let-7f-5p	Slc10a7
let-7f-5p	Clasp2
let-7f-5p	Rad54l2
let-7f-5p	Lpgat1
let-7f-5p	Tor1aip1
let-7f-5p	Smcr8
let-7f-5p	Tmprss2
let-7f-5p	Tulp4
let-7f-5p	Prpf38b
let-7f-5p	Sh2b3
let-7f-5p	Whsc1l1
let-7f-5p	Nploc4
let-7f-5p	Fbxo32
let-7f-5p	Dyrk1a
let-7f-5p	Ccbl2
let-7f-5p	Mtor
let-7f-5p	Phf14
let-7f-5p	Rgs16
let-7f-5p	Polr3g
let-7f-5p	Tnrc6b
let-7f-5p	Fpr1
let-7f-5p	Tnks2
let-7f-5p	Nr6a1
let-7f-5p	Sumf2
let-7f-5p	Sepp1
let-7f-5p	Ifnar1
let-7f-5p	Ppp2r1a
let-7f-5p	Pold3
let-7f-5p	Cldn2
let-7f-5p	Slc22a23
let-7f-5p	Arc
let-7f-5p	Galm
let-7f-5p	Gc
let-7f-5p	Repin1
let-7f-5p	Sacm1l
let-7f-5p	Pnkd
let-7f-5p	Stat2
let-7f-5p	Lman2
let-7f-5p	Efr3a
let-7f-5p	Fignl2
let-7f-5p	Gm608
let-7f-5p	Ubxn6
let-7f-5p	Tjp1
let-7f-5p	Stab2
let-7f-5p	Wnt9a
let-7f-5p	Pigs
let-7f-5p	Lasp1
let-7f-5p	Golga7
let-7f-5p	Spnb2
let-7f-5p	Kank3
let-7f-5p	Bcl2l1
let-7f-5p	Zfp697
let-7f-5p	Slc6a6
let-7f-5p	Shank2
let-7f-5p	Agap1
let-7f-5p	Pctp
let-7f-5p	Prrc1
let-7f-5p	Abcb11
let-7f-5p	Gpcpd1
let-7f-5p	Gbp7
let-7f-5p	Foxo3
let-7f-5p	Nr4a1
let-7f-5p	Ehhadh
let-7f-5p	Man2a1
let-7f-5p	Riok3
let-7f-5p	Pofut1
let-7f-5p	Zfp275
let-7f-5p	Lpp
let-7f-5p	Ngf
let-7f-5p	Ncoa3
let-7f-5p	Notch2
let-7f-5p	Acox1
let-7f-5p	Pla1a
let-7f-5p	Mdfi
let-7f-5p	Gfpt1
let-7f-5p	Slc26a6
let-7f-5p	Zfp142
let-7f-5p	Stat3
let-7f-5p	Marveld2
let-7f-5p	AW549877
let-7f-5p	Dusp1
let-7f-5p	Onecut2
let-7f-5p	Elac1
let-7f-5p	Fndc3b
let-7f-5p	Rnf38
let-7f-5p	2810474O19Rik
let-7f-5p	Nlrc5
let-7f-5p	Dnajc18
let-7f-5p	Cd164
let-7f-5p	Onecut2
let-7f-5p	Gls
let-7f-5p	Ccnd2
let-7f-5p	Tm6sf2
let-7f-5p	Ap1g1
let-7f-5p	Dusp7
let-7f-5p	Ccng1
let-7f-5p	Jam2
let-7f-5p	Gpd2
let-7f-5p	Egln2
let-7f-5p	Sema4g
let-7f-5p	Cyb561d1
let-7f-5p	Qars
let-7f-5p	Itgb3
let-7f-5p	Tppp
let-7f-5p	Fnip2
let-7f-5p	Prelp
let-7f-5p	Midn
let-7f-5p	Usp22
let-7f-5p	Cep120
let-7f-5p	Ppargc1b
let-7f-5p	Dpp3
let-7f-5p	Ogdh
let-7f-5p	Dcaf15
let-7g-5p	Tnfrsf1b
let-7g-5p	Sigmar1
let-7g-5p	Serinc3
let-7g-5p	Ptprd
let-7g-5p	Ddost
let-7g-5p	Slc25a13
let-7g-5p	Adipor2
let-7g-5p	Rnf167
let-7g-5p	Vipr1
let-7g-5p	Lamp2
let-7g-5p	Atg9a
let-7g-5p	Nipal1
let-7g-5p	Zfp568
let-7g-5p	Igf1
let-7g-5p	Mosc1
let-7g-5p	Crp
let-7g-5p	Pbx2
let-7g-5p	Tat
let-7g-5p	Trappc1
let-7g-5p	Tbkbp1
let-7g-5p	Lrrc59
let-7g-5p	Gramd3
let-7g-5p	Ppp1r3b
let-7g-5p	Gprc5c
let-7g-5p	Fignl2
let-7g-5p	Etnk2
let-7g-5p	Rgp1
let-7g-5p	C8a
let-7g-5p	Stat3
let-7g-5p	Slc9a9
let-7g-5p	Rnf7
let-7g-5p	Uggt1
let-7g-5p	2010109K11Rik
let-7g-5p	Bach1
let-7g-5p	Aldh6a1
let-7g-5p	Hmgcl
let-7g-5p	Lpgat1
let-7g-5p	Plcxd2
let-7g-5p	Sigmar1
let-7g-5p	Tmem56
let-7g-5p	Rgs16
let-7g-5p	Aqp1
let-7g-5p	Psd3
let-7g-5p	Pld3
let-7g-5p	Pkn2
let-7g-5p	Map3k3
let-7g-5p	B3gat3
let-7g-5p	Calu
let-7g-5p	Cdc14b
let-7g-5p	Fam178a
let-7g-5p	Ido2
let-7g-5p	Ahctf1
let-7g-5p	H6pd
let-7g-5p	Stat2
let-7g-5p	Ugt3a2
let-7g-5p	Hsd3b3
let-7g-5p	Cald1
let-7g-5p	Map3k1
let-7g-5p	Col4a2
let-7g-5p	Slc37a4
let-7g-5p	Dgcr2
let-7g-5p	Fas
let-7g-5p	Rab11fip4
let-7g-5p	Zswim6
let-7g-5p	Hif1an
let-7g-5p	Gxylt1
let-7g-5p	Golph3
let-7g-5p	Gramd1c
let-7g-5p	Chdh
let-7g-5p	Scd1
let-7g-5p	Acat1
let-7g-5p	Acer2
let-7g-5p	Tmem201
let-7g-5p	Tmppe
let-7g-5p	Itgb3
let-7g-5p	Zfp516
let-7g-5p	Nlk
let-7g-5p	Tmem2
let-7g-5p	Fign
let-7g-5p	Arid3a
let-7g-5p	Slc16a10
let-7g-5p	Acer2
let-7g-5p	Zfp664
let-7g-5p	Acvr2a
let-7g-5p	Slc35a4
let-7g-5p	Sema4c
let-7g-5p	Igfbp4
let-7g-5p	Rsad2
let-7g-5p	Slc25a45
let-7g-5p	Spryd4
let-7g-5p	Proz
let-7g-5p	Ikbkg
let-7g-5p	Hsd3b3
let-7g-5p	Tgfbr3
let-7g-5p	Thrsp
let-7g-5p	Tbc1d13
let-7g-5p	Dnajc1
let-7g-5p	Cpeb2
let-7g-5p	Slco1a4
let-7g-5p	Eef2k
let-7g-5p	Apoc4
let-7g-5p	Cflar
let-7g-5p	Wdr18
let-7g-5p	Slc24a6
let-7g-5p	Ptprb
let-7g-5p	Galnt1
let-7g-5p	1600014C10Rik
let-7g-5p	Lrig3
let-7g-5p	Zdhhc24
let-7g-5p	Glyctk
let-7g-5p	Tmem198b
let-7g-5p	Prdx6
let-7g-5p	Scara3
let-7g-5p	Gpaa1
let-7g-5p	Trabd
let-7g-5p	Nr6a1
let-7g-5p	Tgs1
let-7g-5p	Med13l
let-7g-5p	Arpp19
let-7g-5p	Ap3m1
let-7g-5p	Abcc5
let-7g-5p	Tmed5
let-7g-5p	Phc2
let-7g-5p	Spon2
let-7g-5p	Erlin2
let-7g-5p	Gfm2
let-7g-5p	Ifnar1
let-7g-5p	Wasl
let-7g-5p	Cish
let-7g-5p	Nap1l1
let-7g-5p	Ntn1
let-7g-5p	Gcnt4
let-7g-5p	Slc38a9
let-7g-5p	Adamts12
let-7g-5p	Zfp324
let-7g-5p	Trim41
let-7g-5p	Lbh
let-7g-5p	Zfp871
let-7g-5p	Uhrf2
let-7g-5p	Nras
let-7g-5p	Pkn2
let-7g-5p	1110037F02Rik
let-7g-5p	Tmem214
let-7g-5p	Btg2
let-7g-5p	Gas1
let-7g-5p	Ppt2
let-7g-5p	Tgfbr1
let-7g-5p	Slc10a7
let-7g-5p	Clasp2
let-7g-5p	Rad54l2
let-7g-5p	Lpgat1
let-7g-5p	Tor1aip1
let-7g-5p	Smcr8
let-7g-5p	Tmprss2
let-7g-5p	Tulp4
let-7g-5p	Prpf38b
let-7g-5p	Sh2b3
let-7g-5p	Whsc1l1
let-7g-5p	Nploc4
let-7g-5p	Fbxo32
let-7g-5p	Dyrk1a
let-7g-5p	Ccbl2
let-7g-5p	Mtor
let-7g-5p	Phf14
let-7g-5p	Rgs16
let-7g-5p	Polr3g
let-7g-5p	Tnrc6b
let-7g-5p	Fpr1
let-7g-5p	Tnks2
let-7g-5p	Nr6a1
let-7g-5p	Sumf2
let-7g-5p	Sepp1
let-7g-5p	Ifnar1
let-7g-5p	Parp14
let-7g-5p	Ppp2r1a
let-7g-5p	Pold3
let-7g-5p	Cldn2
let-7g-5p	Slc22a23
let-7g-5p	Arc
let-7g-5p	Galm
let-7g-5p	Gc
let-7g-5p	Repin1
let-7g-5p	Sacm1l
let-7g-5p	Pnkd
let-7g-5p	Stat2
let-7g-5p	Lman2
let-7g-5p	Efr3a
let-7g-5p	Fignl2
let-7g-5p	Gm608
let-7g-5p	Ubxn6
let-7g-5p	Tjp1
let-7g-5p	Stab2
let-7g-5p	Wnt9a
let-7g-5p	Pigs
let-7g-5p	Lasp1
let-7g-5p	Golga7
let-7g-5p	Spnb2
let-7g-5p	Kank3
let-7g-5p	Bcl2l1
let-7g-5p	Zfp697
let-7g-5p	Slc6a6
let-7g-5p	Shank2
let-7g-5p	Agap1
let-7g-5p	Pctp
let-7g-5p	Prrc1
let-7g-5p	Abcb11
let-7g-5p	Gpcpd1
let-7g-5p	Gbp7
let-7g-5p	Foxo3
let-7g-5p	Nr4a1
let-7g-5p	Ehhadh
let-7g-5p	Man2a1
let-7g-5p	Riok3
let-7g-5p	Pofut1
let-7g-5p	Zfp275
let-7g-5p	Lpp
let-7g-5p	Ngf
let-7g-5p	Ncoa3
let-7g-5p	Notch2
let-7g-5p	Acox1
let-7g-5p	Pla1a
let-7g-5p	Mdfi
let-7g-5p	Gfpt1
let-7g-5p	Slc26a6
let-7g-5p	Zfp142
let-7g-5p	Stat3
let-7g-5p	Marveld2
let-7g-5p	AW549877
let-7g-5p	Dusp1
let-7g-5p	Onecut2
let-7g-5p	Elac1
let-7g-5p	Fndc3b
let-7g-5p	Rnf38
let-7g-5p	2810474O19Rik
let-7g-5p	Nlrc5
let-7g-5p	Dnajc18
let-7g-5p	Cd164
let-7g-5p	Onecut2
let-7g-5p	Gls
let-7g-5p	Ccnd2
let-7g-5p	Tm6sf2
let-7g-5p	Ap1g1
let-7g-5p	Dusp7
let-7g-5p	Ccng1
let-7g-5p	Jam2
let-7g-5p	Gpd2
let-7g-5p	Egln2
let-7g-5p	Sema4g
let-7g-5p	Cyb561d1
let-7g-5p	Qars
let-7g-5p	Itgb3
let-7g-5p	Tppp
let-7g-5p	Prelp
let-7g-5p	Midn
let-7g-5p	Usp22
let-7g-5p	Cep120
let-7g-5p	Ppargc1b
let-7g-5p	Dpp3
let-7g-5p	Ogdh
let-7g-5p	Dcaf15
miR-100-5p	0610031J06Rik
miR-100-5p	Zdhhc18
miR-100-5p	Vangl1
miR-100-5p	Raph1
miR-100-5p	Minpp1
miR-100-5p	Hs3st3b1
miR-100-5p	Igf1r
miR-100-5p	Slc29a3
miR-100-5p	Man1b1
miR-100-5p	Acer2
miR-100-5p	Klf3
miR-100-5p	Iffo2
miR-100-5p	Maea
miR-100-5p	Ctsc
miR-100-5p	Hpn
miR-100-5p	Arl4c
miR-100-5p	Suv420h2
miR-100-5p	Ywhag
miR-100-5p	C130074G19Rik
miR-100-5p	Gcnt2
miR-100-5p	Grrp1
miR-100-5p	Slc16a5
miR-100-5p	Pla2g12a
miR-100-5p	Stab2
miR-100-5p	Hnrnpu
miR-100-5p	Ppm1a
miR-100-5p	Stx16
miR-101a-3p	Gns
miR-101a-3p	Crp
miR-101a-3p	Ehd3
miR-101a-3p	Kdm6b
miR-101a-3p	Tmbim6
miR-101a-3p	Pip5k1c
miR-101a-3p	Cep350
miR-101a-3p	Fam108c
miR-101a-3p	Fga
miR-101a-3p	Slc38a2
miR-101a-3p	Eif4g2
miR-101a-3p	Slc19a2
miR-101a-3p	Gcnt2
miR-101a-3p	Abca1
miR-101a-3p	Uox
miR-101a-3p	Sepp1
miR-101a-3p	Sdc4
miR-101a-3p	Degs1
miR-101a-3p	Igf1
miR-101a-3p	Pxmp4
miR-101a-3p	Grn
miR-101a-3p	Sigmar1
miR-101a-3p	Dhcr24
miR-101a-3p	Herpud1
miR-101a-3p	D19Wsu162e
miR-101a-3p	Vcam1
miR-101a-3p	Man2a1
miR-101a-3p	Ankrd17
miR-101a-3p	Mlec
miR-101a-3p	Agrn
miR-101a-3p	Usp47
miR-101a-3p	Acadsb
miR-101a-3p	Timd2
miR-101a-3p	Tmem170b
miR-101a-3p	Ppme1
miR-101a-3p	Sptlc1
miR-101a-3p	BC006779
miR-101a-3p	Mgam
miR-101a-3p	Aak1
miR-101a-3p	Psd3
miR-101a-3p	Dsc2
miR-101a-3p	Ldlr
miR-101a-3p	Slc30a1
miR-101a-3p	Pag1
miR-101a-3p	Itgb1
miR-101a-3p	Btg2
miR-101a-3p	BC031353
miR-101a-3p	Dcbld1
miR-101a-3p	D930015E06Rik
miR-101a-3p	Ccng1
miR-101a-3p	Mttp
miR-101a-3p	Mfsd2a
miR-101a-3p	Fam134a
miR-101a-3p	Pon1
miR-101a-3p	Gpt2
miR-101a-3p	Cisd3
miR-101a-3p	B3galt1
miR-101a-3p	Lfng
miR-101a-3p	Setd5
miR-101a-3p	Rspo3
miR-101a-3p	Lcor
miR-101a-3p	Nynrin
miR-101a-3p	Impact
miR-101a-3p	Hyou1
miR-101a-3p	Ypel2
miR-101a-3p	Prelp
miR-101a-3p	Rapgef2
miR-101a-3p	Ano6
miR-101a-3p	Polr1a
miR-101a-3p	Magt1
miR-101a-3p	Sel1l
miR-101a-3p	Csnk2a2
miR-101a-3p	Fgd6
miR-101a-3p	Uhmk1
miR-101a-3p	Sh3pxd2a
miR-101a-3p	Rufy2
miR-101a-3p	Npc1
miR-101a-3p	Tgfbr3
miR-101a-3p	Fyco1
miR-101a-3p	Elk4
miR-101a-3p	Ube2l6
miR-101a-3p	Ipo8
miR-101a-3p	Gaa
miR-101a-3p	Tmem20
miR-101a-3p	Rnf11
miR-101a-3p	Gcgr
miR-101a-3p	Ptpn3
miR-101a-3p	Tmppe
miR-101a-3p	Tmem20
miR-101a-3p	Pxmp4
miR-101a-3p	Cebpa
miR-101a-3p	Pex11a
miR-101a-3p	Csrnp1
miR-101a-3p	Phf3
miR-101a-3p	Slc4a4
miR-101a-3p	Abcc5
miR-101a-3p	Skil
miR-101a-3p	Dennd2c
miR-101a-3p	Lrig2
miR-101a-3p	Zfand5
miR-101a-3p	Fgfr3
miR-101a-3p	Rtn4
miR-101a-3p	Tex2
miR-101a-3p	Ppid
miR-101a-3p	Mcl1
miR-101a-3p	Mrpl50
miR-101a-3p	Kremen1
miR-101a-3p	Snap47
miR-101a-3p	Pde3b
miR-101a-3p	Fzd6
miR-101a-3p	Tbl1xr1
miR-101a-3p	Dhcr24
miR-101a-3p	Abca1
miR-101a-3p	Edem1
miR-101a-3p	Wnk1
miR-101a-3p	Carm1
miR-101a-3p	Ube4a
miR-101a-3p	Baz2a
miR-101a-3p	Hs2st1
miR-101a-3p	Tgoln1
miR-101a-3p	Acsl4
miR-101a-3p	Sgpl1
miR-101a-3p	Nsd1
miR-101a-3p	Tnpo1
miR-101a-3p	Iqcb1
miR-101a-3p	Umps
miR-101a-3p	Man2a1
miR-101a-3p	Trp53inp2
miR-101a-3p	Ireb2
miR-101a-3p	Nt5e
miR-101a-3p	Tnfaip8l3
miR-101a-3p	Rnf111
miR-101a-3p	Appbp2
miR-101a-3p	Zfp706
miR-101a-3p	Cnn3
miR-101a-3p	Fam38a
miR-101a-3p	Rftn2
miR-101a-3p	Dapk3
miR-101a-3p	Atp1b2
miR-101a-3p	Baz2b
miR-101a-3p	Cdk8
miR-101a-3p	Itfg1
miR-101a-3p	Zfp26
miR-101a-3p	Psap
miR-101a-3p	Samd8
miR-101a-3p	Cldn1
miR-101a-3p	Hsd17b4
miR-101a-3p	Hsd17b11
miR-101a-3p	Igf1
miR-101a-3p	Rab32
miR-101a-3p	Myst2
miR-101a-3p	Eif5
miR-101a-3p	Dlg5
miR-101a-3p	Slc26a2
miR-101a-3p	Ccbl1
miR-101a-3p	Sec62
miR-101a-3p	Fat4
miR-101a-3p	Zdhhc21
miR-101a-3p	Klf13
miR-101a-3p	Prkar2a
miR-101a-3p	Nsd1
miR-101a-3p	Cd320
miR-101a-3p	Pcdh1
miR-101a-3p	Acp2
miR-101a-3p	Calcrl
miR-101a-3p	Tspan18
miR-101a-3p	Rhbg
miR-101a-3p	Eif2c3
miR-101a-3p	Dusp11
miR-101a-3p	2610101N10Rik
miR-101a-3p	Ivns1abp
miR-101a-3p	Pex13
miR-101a-3p	Arhgef3
miR-101a-3p	Taf5
miR-101a-3p	Junb
miR-101a-3p	Rnf219
miR-101a-3p	Spast
miR-101a-3p	Qk
miR-101a-3p	Dcp2
miR-101a-3p	Map3k11
miR-101a-3p	2010106G01Rik
miR-101a-3p	Pkd2
miR-101a-3p	Steap2
miR-101a-3p	Rab1
miR-101a-3p	Ptger2
miR-101a-3p	Isoc1
miR-101a-3p	Hdac3
miR-101a-3p	Slc1a2
miR-101a-3p	Stx16
miR-101a-3p	Ash1l
miR-101a-3p	Zfp113
miR-101a-3p	Kdm5a
miR-101a-3p	Cyp2b9
miR-101a-3p	Zfp507
miR-101a-3p	Otud4
miR-101a-3p	Sdr42e1
miR-101a-3p	Tnfrsf1b
miR-101a-3p	Gtf2e2
miR-101a-3p	Capn7
miR-101a-3p	Trio
miR-101a-3p	Jam2
miR-101a-3p	Foxo1
miR-101a-3p	Wnk1
miR-101a-3p	Ube2a
miR-101a-3p	Kdsr
miR-101a-3p	Vps4b
miR-101a-3p	Oit3
miR-101a-3p	Rock2
miR-101a-3p	Zmiz1
miR-101a-3p	Arhgef3
miR-101a-3p	Map3k2
miR-101a-3p	Atp5a1
miR-101a-3p	Lysmd4
miR-101a-3p	Arl6ip1
miR-101a-3p	Fbxw11
miR-101a-3p	Akap11
miR-101a-3p	Rif1
miR-101a-3p	Cd93
miR-101a-3p	Ppap2b
miR-101a-3p	Mrpl12
miR-101a-3p	Rnmt
miR-101a-3p	Add3
miR-101a-3p	Csda
miR-101a-3p	Acp5
miR-101a-3p	Ptprb
miR-101a-3p	2900064A13Rik
miR-101a-3p	Nr6a1
miR-101a-3p	Kif1b
miR-101a-3p	Arl6ip1
miR-101a-3p	Tmbim6
miR-101a-3p	Fzd8
miR-101a-3p	Chka
miR-101a-3p	Zhx3
miR-101a-3p	Cyp3a13
miR-101a-3p	Etnk1
miR-101a-3p	Zbtb41
miR-101a-3p	Atp2b1
miR-101a-3p	Tmem62
miR-101a-3p	Kif1b
miR-101a-3p	Slc30a7
miR-101a-3p	Wipi2
miR-101a-3p	Nav2
miR-101a-3p	Eif4g2
miR-101a-3p	Zbtb41
miR-101a-3p	Zbtb34
miR-101a-3p	Hipk3
miR-101a-3p	Gpcpd1
miR-101a-3p	Ezh2
miR-101b-3p	Gns
miR-101b-3p	Crp
miR-101b-3p	Ehd3
miR-101b-3p	Kdm6b
miR-101b-3p	Tmbim6
miR-101b-3p	Pip5k1c
miR-101b-3p	Cep350
miR-101b-3p	Fam108c
miR-101b-3p	Slc38a2
miR-101b-3p	Eif4g2
miR-101b-3p	Slc19a2
miR-101b-3p	Gcnt2
miR-101b-3p	Abca1
miR-101b-3p	Uox
miR-101b-3p	Sepp1
miR-101b-3p	Sdc4
miR-101b-3p	Degs1
miR-101b-3p	Igf1
miR-101b-3p	Pxmp4
miR-101b-3p	Grn
miR-101b-3p	Sigmar1
miR-101b-3p	Dhcr24
miR-101b-3p	Herpud1
miR-101b-3p	D19Wsu162e
miR-101b-3p	Vcam1
miR-101b-3p	Man2a1
miR-101b-3p	Ankrd17
miR-101b-3p	Mlec
miR-101b-3p	Agrn
miR-101b-3p	Usp47
miR-101b-3p	Acadsb
miR-101b-3p	Timd2
miR-101b-3p	Tmem170b
miR-101b-3p	Ppme1
miR-101b-3p	Sptlc1
miR-101b-3p	BC006779
miR-101b-3p	Mgam
miR-101b-3p	Aak1
miR-101b-3p	Psd3
miR-101b-3p	Dsc2
miR-101b-3p	Ldlr
miR-101b-3p	Slc30a1
miR-101b-3p	Pag1
miR-101b-3p	Itgb1
miR-101b-3p	Btg2
miR-101b-3p	BC031353
miR-101b-3p	Dcbld1
miR-101b-3p	D930015E06Rik
miR-101b-3p	Mttp
miR-101b-3p	Mfsd2a
miR-101b-3p	Fam134a
miR-101b-3p	Pon1
miR-101b-3p	Gpt2
miR-101b-3p	Cisd3
miR-101b-3p	B3galt1
miR-101b-3p	Lfng
miR-101b-3p	Setd5
miR-101b-3p	Rspo3
miR-101b-3p	Lcor
miR-101b-3p	Nynrin
miR-101b-3p	Impact
miR-101b-3p	Hyou1
miR-101b-3p	Ypel2
miR-101b-3p	Prelp
miR-101b-3p	Rapgef2
miR-101b-3p	Ano6
miR-101b-3p	Polr1a
miR-101b-3p	Magt1
miR-101b-3p	Sel1l
miR-101b-3p	Csnk2a2
miR-101b-3p	Fgd6
miR-101b-3p	Uhmk1
miR-101b-3p	Sh3pxd2a
miR-101b-3p	Rufy2
miR-101b-3p	Npc1
miR-101b-3p	Tgfbr3
miR-101b-3p	Fyco1
miR-101b-3p	Elk4
miR-101b-3p	Ube2l6
miR-101b-3p	Ipo8
miR-101b-3p	Gaa
miR-101b-3p	Lonrf1
miR-101b-3p	Tmem20
miR-101b-3p	Rnf11
miR-101b-3p	Gcgr
miR-101b-3p	Ptpn3
miR-101b-3p	Tmppe
miR-101b-3p	Tmem20
miR-101b-3p	Pxmp4
miR-101b-3p	Cebpa
miR-101b-3p	Pex11a
miR-101b-3p	Csrnp1
miR-101b-3p	Phf3
miR-101b-3p	Slc4a4
miR-101b-3p	Abcc5
miR-101b-3p	Skil
miR-101b-3p	Dennd2c
miR-101b-3p	Lrig2
miR-101b-3p	Zfand5
miR-101b-3p	Fgfr3
miR-101b-3p	Rtn4
miR-101b-3p	Tex2
miR-101b-3p	Ppid
miR-101b-3p	Mcl1
miR-101b-3p	Mrpl50
miR-101b-3p	Kremen1
miR-101b-3p	Snap47
miR-101b-3p	Pde3b
miR-101b-3p	Fzd6
miR-101b-3p	Tbl1xr1
miR-101b-3p	Dhcr24
miR-101b-3p	Abca1
miR-101b-3p	Edem1
miR-101b-3p	Wnk1
miR-101b-3p	Carm1
miR-101b-3p	Ube4a
miR-101b-3p	Baz2a
miR-101b-3p	Hs2st1
miR-101b-3p	Tgoln1
miR-101b-3p	Acsl4
miR-101b-3p	Sgpl1
miR-101b-3p	Nsd1
miR-101b-3p	Tnpo1
miR-101b-3p	Iqcb1
miR-101b-3p	Umps
miR-101b-3p	Man2a1
miR-101b-3p	Trp53inp2
miR-101b-3p	Ireb2
miR-101b-3p	Nt5e
miR-101b-3p	Tnfaip8l3
miR-101b-3p	Rnf111
miR-101b-3p	Appbp2
miR-101b-3p	Zfp706
miR-101b-3p	Cnn3
miR-101b-3p	Fam38a
miR-101b-3p	Rftn2
miR-101b-3p	Dapk3
miR-101b-3p	Atp1b2
miR-101b-3p	Baz2b
miR-101b-3p	Cdk8
miR-101b-3p	Itfg1
miR-101b-3p	Zfp26
miR-101b-3p	Psap
miR-101b-3p	Samd8
miR-101b-3p	Cldn1
miR-101b-3p	Hsd17b4
miR-101b-3p	Hsd17b11
miR-101b-3p	Igf1
miR-101b-3p	Rab32
miR-101b-3p	Myst2
miR-101b-3p	Eif5
miR-101b-3p	Dlg5
miR-101b-3p	Slc26a2
miR-101b-3p	Ccbl1
miR-101b-3p	Sec62
miR-101b-3p	Fat4
miR-101b-3p	Zdhhc21
miR-101b-3p	Klf13
miR-101b-3p	Prkar2a
miR-101b-3p	Nsd1
miR-101b-3p	Cd320
miR-101b-3p	Pcdh1
miR-101b-3p	Acp2
miR-101b-3p	Calcrl
miR-101b-3p	Tspan18
miR-101b-3p	Rhbg
miR-101b-3p	Eif2c3
miR-101b-3p	Dusp11
miR-101b-3p	2610101N10Rik
miR-101b-3p	Ivns1abp
miR-101b-3p	Pex13
miR-101b-3p	Taf5
miR-101b-3p	Junb
miR-101b-3p	Rnf219
miR-101b-3p	Spast
miR-101b-3p	Qk
miR-101b-3p	Dcp2
miR-101b-3p	Map3k11
miR-101b-3p	2010106G01Rik
miR-101b-3p	Pkd2
miR-101b-3p	Steap2
miR-101b-3p	Rab1
miR-101b-3p	Ptger2
miR-101b-3p	Isoc1
miR-101b-3p	Hdac3
miR-101b-3p	Slc1a2
miR-101b-3p	Stx16
miR-101b-3p	Ash1l
miR-101b-3p	Zfp113
miR-101b-3p	Kdm5a
miR-101b-3p	Cyp2b9
miR-101b-3p	Zfp507
miR-101b-3p	Otud4
miR-101b-3p	Sdr42e1
miR-101b-3p	Tnfrsf1b
miR-101b-3p	Gtf2e2
miR-101b-3p	Capn7
miR-101b-3p	Trio
miR-101b-3p	Jam2
miR-101b-3p	Foxo1
miR-101b-3p	Wnk1
miR-101b-3p	Ube2a
miR-101b-3p	Kdsr
miR-101b-3p	Vps4b
miR-101b-3p	Oit3
miR-101b-3p	Rock2
miR-101b-3p	Zmiz1
miR-101b-3p	Arhgef3
miR-101b-3p	Map3k2
miR-101b-3p	Atp5a1
miR-101b-3p	Lysmd4
miR-101b-3p	Arl6ip1
miR-101b-3p	Fbxw11
miR-101b-3p	Akap11
miR-101b-3p	Rif1
miR-101b-3p	Cd93
miR-101b-3p	Ppap2b
miR-101b-3p	Mrpl12
miR-101b-3p	Rnmt
miR-101b-3p	Add3
miR-101b-3p	Csda
miR-101b-3p	Acp5
miR-101b-3p	Ptprb
miR-101b-3p	2900064A13Rik
miR-101b-3p	Nr6a1
miR-101b-3p	Kif1b
miR-101b-3p	Arl6ip1
miR-101b-3p	Tmbim6
miR-101b-3p	Fzd8
miR-101b-3p	Chka
miR-101b-3p	Zhx3
miR-101b-3p	Cyp3a13
miR-101b-3p	Etnk1
miR-101b-3p	Zbtb41
miR-101b-3p	Atp2b1
miR-101b-3p	Tmem62
miR-101b-3p	Kif1b
miR-101b-3p	Slc30a7
miR-101b-3p	Wipi2
miR-101b-3p	Nav2
miR-101b-3p	Eif4g2
miR-101b-3p	Zbtb41
miR-101b-3p	Zbtb34
miR-101b-3p	Hipk3
miR-101b-3p	Gpcpd1
miR-101b-3p	Ezh2
miR-101c	Gns
miR-101c	Kdm6b
miR-101c	Pip5k1c
miR-101c	Cep350
miR-101c	Fam108c
miR-101c	Fga
miR-101c	Slc38a2
miR-101c	Slc19a2
miR-101c	Sepp1
miR-101c	Cd81
miR-101c	Dcbld1
miR-101c	Pxmp4
miR-101c	Sigmar1
miR-101c	Hnrnpu
miR-101c	Lpgat1
miR-101c	Vcam1
miR-101c	AI182371
miR-101c	Man2a1
miR-101c	H2-D1
miR-101c	Ankrd17
miR-101c	Mlec
miR-101c	Usp47
miR-101c	Acadsb
miR-101c	Tmem170b
miR-101c	Gmfb
miR-101c	Ppme1
miR-101c	BC006779
miR-101c	BC031353
miR-101c	Klb
miR-101c	Mttp
miR-101c	Tmem164
miR-101c	Cisd3
miR-101c	B3galt1
miR-101c	Tbc1d1
miR-101c	Nynrin
miR-101c	Ypel2
miR-101c	Rbck1
miR-101c	Polr1a
miR-101c	Sel1l
miR-101c	Chmp4b
miR-101c	Rnf185
miR-101c	Fgd6
miR-101c	Calm2
miR-101c	Fam176b
miR-101c	Uhmk1
miR-101c	Sh3pxd2a
miR-101c	Rufy2
miR-101c	Ndufaf1
miR-101c	Tgfbr3
miR-101c	Fyco1
miR-101c	Elk4
miR-101c	Irgq
miR-101c	Gm608
miR-101c	Ipo8
miR-101c	Lonrf1
miR-101c	Mtap4
miR-101c	Ssh2
miR-101c	Tmem20
miR-101c	Gcgr
miR-101c	Farp1
miR-101c	Csf1r
miR-101c	Scd1
miR-101c	Cebpa
miR-101c	Csrnp1
miR-101c	Tbkbp1
miR-101c	Ergic1
miR-101c	Slc4a4
miR-101c	Abcc5
miR-101c	Dennd2c
miR-101c	Maea
miR-101c	Fgfr3
miR-101c	Nipa2
miR-101c	Rtn4
miR-101c	Mast4
miR-101c	Itgb1
miR-101c	Zfp652
miR-101c	Snap47
miR-101c	Ylpm1
miR-101c	Cpd
miR-101c	Fzd6
miR-101c	Usp33
miR-101c	Wnk1
miR-101c	Baz2a
miR-101c	Ireb2
miR-101c	Rgs16
miR-101c	Nsd1
miR-101c	Tnpo1
miR-101c	Iqcb1
miR-101c	Umps
miR-101c	Tnfaip8l3
miR-101c	Ptplad1
miR-101c	Pcdhga1
miR-101c	Slc9a8
miR-101c	Fam38a
miR-101c	Smarcc1
miR-101c	Plekho2
miR-101c	Dapk3
miR-101c	Ormdl3
miR-101c	Hbp1
miR-101c	Elovl2
miR-101c	Vamp3
miR-101c	P2rx4
miR-101c	Cdk8
miR-101c	Hipk1
miR-101c	Slc9a1
miR-101c	Hsd17b11
miR-101c	Myst2
miR-101c	Dlg5
miR-101c	Sec63
miR-101c	Ripk1
miR-101c	Map3k1
miR-101c	Pcdh1
miR-101c	Acp2
miR-101c	Tspan18
miR-101c	Uox
miR-101c	Tet2
miR-101c	Nfib
miR-101c	Dusp11
miR-101c	Pex13
miR-101c	Arhgef3
miR-101c	Slc39a14
miR-101c	Cdc25b
miR-101c	Tmem33
miR-101c	Junb
miR-101c	Hnrnpa0
miR-101c	Qk
miR-101c	Pkd2
miR-101c	Ugt2b34
miR-101c	Mkln1
miR-101c	Tnfaip3
miR-101c	Rab1
miR-101c	Slc1a2
miR-101c	Nfe2l2
miR-101c	Pdgfra
miR-101c	Mphosph9
miR-101c	Kdm5a
miR-101c	Tusc2
miR-101c	Vcpip1
miR-101c	Ly6e
miR-101c	Otub1
miR-101c	Dhx35
miR-101c	Tnfrsf1b
miR-101c	Gtf2e2
miR-101c	Jam2
miR-101c	Sbno1
miR-101c	Ube2a
miR-101c	Oit3
miR-101c	Rock2
miR-101c	Map3k2
miR-101c	Abcc3
miR-101c	Micall1
miR-101c	Rngtt
miR-101c	Abi3
miR-101c	Cant1
miR-101c	Cd93
miR-101c	Tmem220
miR-101c	Wdr81
miR-101c	Dgkq
miR-101c	Ccnd2
miR-101c	Rfk
miR-101c	Kif1b
miR-101c	Pddc1
miR-101c	Phlpp1
miR-101c	Flt4
miR-101c	Tspan14
miR-101c	Cflar
miR-101c	Zbtb41
miR-101c	Zcchc2
miR-101c	Pfn1
miR-101c	Lgals8
miR-101c	Jun
miR-101c	Ttyh3
miR-101c	Slc30a7
miR-101c	Ccpg1
miR-101c	Ddx46
miR-101c	Zbtb41
miR-101c	Dnajb9
miR-101c	Zbtb34
miR-101c	Ezh2
miR-122-3p	Cyp4a14
miR-122-3p	Sgpl1
miR-122-3p	Pigr
miR-122-3p	Btg1
miR-122-3p	Aqp9
miR-122-3p	Maf
miR-122-3p	Atp6v0e
miR-122-3p	Dynll2
miR-122-3p	B4galt1
miR-122-3p	Dgat2
miR-122-3p	Lamp1
miR-122-3p	Sidt2
miR-122-3p	Znrf1
miR-122-3p	Sash1
miR-122-3p	Nlrp6
miR-122-3p	Txnrd1
miR-122-3p	Uso1
miR-122-3p	Slc30a9
miR-122-3p	Cramp1l
miR-122-3p	Ypel2
miR-122-3p	Sypl
miR-122-3p	Lifr
miR-122-3p	Chic1
miR-122-3p	Adrbk1
miR-122-3p	Adss
miR-122-3p	Hsdl1
miR-122-3p	Fbxo28
miR-122-3p	Unc5b
miR-122-3p	Acsl4
miR-122-3p	Kdsr
miR-122-3p	Rhobtb1
miR-122-3p	Sdc4
miR-122-3p	Sdc3
miR-122-3p	Mtif3
miR-122-3p	Pfn1
miR-125a-3p	Apoe
miR-125a-3p	Ahsg
miR-125a-3p	Apoa1
miR-125a-3p	Plxnb2
miR-125a-3p	Tnfrsf1b
miR-125a-3p	Mup3
miR-125a-3p	Fasn
miR-125a-3p	Kdm6b
miR-125a-3p	Apof
miR-125a-3p	Sepp1
miR-125a-3p	Fzd6
miR-125a-3p	Cyp4a14
miR-125a-3p	Gm16515
miR-125a-3p	Agpat1
miR-125a-3p	Hfe2
miR-125a-3p	Me1
miR-125a-3p	Hectd1
miR-125a-3p	Dhcr24
miR-125a-3p	Dhcr24
miR-125a-3p	Fxyd1
miR-125a-3p	Col5a1
miR-125a-3p	Igfbp4
miR-125a-3p	Hmgcs2
miR-125a-3p	Unc93b1
miR-125a-3p	B3gat3
miR-125a-3p	Maz
miR-125a-3p	Tnrc6a
miR-125a-3p	Atp5o
miR-125a-3p	Oaf
miR-125a-3p	Gpam
miR-125a-3p	Leng8
miR-125a-3p	Cds2
miR-125a-3p	Tnrc6c
miR-125a-3p	Zcchc10
miR-125a-3p	Spryd3
miR-125a-3p	Lman1
miR-125a-3p	Madd
miR-125a-3p	Psma3
miR-125a-3p	Hsp90ab1
miR-125a-3p	Txnip
miR-125a-3p	Mau2
miR-125a-3p	Smg1
miR-125a-3p	Rbfox2
miR-125a-3p	Pea15a
miR-125a-3p	Ppap2c
miR-125a-3p	4930572J05Rik
miR-125a-3p	Synj1
miR-125a-3p	Farp1
miR-125a-3p	Skil
miR-125a-3p	Nudt4
miR-125a-3p	Ndfip1
miR-125a-3p	Onecut2
miR-125a-3p	Iffo2
miR-125a-3p	Card10
miR-125a-3p	Fbxo10
miR-125a-3p	Myo18a
miR-125a-3p	Canx
miR-125a-3p	Ccbl2
miR-125a-3p	Znrf2
miR-125a-3p	Grlf1
miR-125a-3p	Atxn7l1
miR-125a-3p	Hs1bp3
miR-125a-3p	Suv420h1
miR-125a-3p	Efna1
miR-125a-3p	Ampd3
miR-125a-3p	Gorasp1
miR-125a-3p	Aff4
miR-125a-3p	Necap1
miR-125a-3p	Ttyh2
miR-125a-3p	Rsc1a1
miR-125a-3p	Phka1
miR-125a-3p	Slc16a2
miR-125a-3p	Magt1
miR-125a-3p	Gns
miR-125a-3p	Yipf3
miR-125a-3p	Eif6
miR-125a-3p	Nucb1
miR-125a-3p	Gab1
miR-125a-3p	Usp3
miR-125a-3p	Lpin1
miR-125a-3p	Stk40
miR-125a-3p	Rnf214
miR-125a-3p	Mknk2
miR-125a-3p	Plekhm1
miR-125a-3p	Kynu
miR-125a-3p	Nucb1
miR-125a-3p	Creb3l3
miR-125a-3p	Slc43a2
miR-125a-3p	Gcnt2
miR-125a-3p	2510009E07Rik
miR-125a-3p	Pqlc1
miR-125a-3p	Cebpb
miR-125a-3p	Tal1
miR-125a-3p	Cecr2
miR-125a-3p	Csk
miR-125a-3p	Gas2l1
miR-125a-3p	Slc24a6
miR-125a-3p	Ctr9
miR-125a-3p	Pnkd
miR-125a-3p	Yipf4
miR-125a-3p	Etnk1
miR-125a-3p	Kctd5
miR-125a-3p	Paqr3
miR-125a-3p	Plbd2
miR-125a-3p	Apoc1
miR-125a-3p	Psap
miR-125a-3p	Hmgcl
miR-125a-3p	Mettl7a1
miR-125a-3p	Gtf3c2
miR-125a-3p	Manf
miR-125a-3p	Mettl7a1
miR-125a-3p	Vamp3
miR-125a-3p	Pwp2
miR-125a-3p	Nbr1
miR-125a-3p	Tns3
miR-125a-3p	Map3k14
miR-125a-3p	Cd300lg
miR-125a-3p	Arl6ip5
miR-125a-3p	Btg2
miR-125a-3p	BC003331
miR-125a-3p	Fbxw11
miR-125a-3p	Slc36a1
miR-125a-3p	Itgb3
miR-125a-3p	Fech
miR-125a-3p	BC003266
miR-125a-3p	Creg1
miR-125a-3p	Tnfaip3
miR-125a-3p	Dusp22
miR-125a-3p	Dpy19l4
miR-125a-3p	Ncdn
miR-125a-3p	D230025D16Rik
miR-125a-3p	Igf1
miR-125a-3p	Il6st
miR-125a-3p	Snx18
miR-125a-3p	Rnf152
miR-125a-3p	Atxn7l3b
miR-125a-3p	Dpp4
miR-125a-3p	Bcl2l1
miR-125a-3p	Aak1
miR-125a-3p	Cd320
miR-125a-3p	Qdpr
miR-125a-3p	Pitpnm2
miR-125a-3p	Edem1
miR-125a-3p	Rsc1a1
miR-125a-3p	Gm17296
miR-125a-3p	Slc16a2
miR-125a-3p	Nacc2
miR-125a-3p	Mmp19
miR-125a-3p	Peli2
miR-125a-3p	Tead3
miR-125a-5p	Slc29a1
miR-125a-5p	Foxq1
miR-125a-5p	Tnfrsf1b
miR-125a-5p	Tmed9
miR-125a-5p	Slc38a3
miR-125a-5p	Slc12a7
miR-125a-5p	Cyp4a14
miR-125a-5p	Il6ra
miR-125a-5p	Dhcr24
miR-125a-5p	Gc
miR-125a-5p	Fga
miR-125a-5p	Mcart1
miR-125a-5p	Fga
miR-125a-5p	Psen2
miR-125a-5p	Apoa5
miR-125a-5p	4632428N05Rik
miR-125a-5p	4933403F05Rik
miR-125a-5p	H6pd
miR-125a-5p	Calr
miR-125a-5p	Btg2
miR-125a-5p	Slc38a4
miR-125a-5p	Hif1an
miR-125a-5p	Slc43a2
miR-125a-5p	A930001N09Rik
miR-125a-5p	Hspa5
miR-125a-5p	Lamp1
miR-125a-5p	Klhdc10
miR-125a-5p	Anpep
miR-125a-5p	Kdelr1
miR-125a-5p	Sema4c
miR-125a-5p	Lpin1
miR-125a-5p	Acer2
miR-125a-5p	Pgm2l1
miR-125a-5p	Lifr
miR-125a-5p	Apoc4
miR-125a-5p	Ets1
miR-125a-5p	4930572J05Rik
miR-125a-5p	Tmed9
miR-125a-5p	Man1b1
miR-125a-5p	Tnfrsf1b
miR-125a-5p	Tgoln1
miR-125a-5p	Il1r1
miR-125a-5p	Rell1
miR-125a-5p	Ypel2
miR-125a-5p	Itga9
miR-125a-5p	Nup210
miR-125a-5p	Tnfrsf1a
miR-125a-5p	Nucb1
miR-125a-5p	Dnajc10
miR-125a-5p	Itga8
miR-125a-5p	D10Jhu81e
miR-125a-5p	Gpd1
miR-125a-5p	Acads
miR-125a-5p	2310008H09Rik
miR-125a-5p	Wdr55
miR-125a-5p	Ube2k
miR-125a-5p	BC037034
miR-125a-5p	Clasp2
miR-125a-5p	Vipr1
miR-125a-5p	Tppp
miR-125a-5p	Mlxipl
miR-125a-5p	Rmnd5a
miR-125a-5p	Abcc9
miR-125a-5p	Lbh
miR-125a-5p	Trp53inp1
miR-125a-5p	Gjb1
miR-125a-5p	Cbx2
miR-125a-5p	Gprc5c
miR-125a-5p	C1qtnf1
miR-125a-5p	9530008L14Rik
miR-125a-5p	Galnt7
miR-125a-5p	Ern1
miR-125a-5p	Ak3
miR-125a-5p	Fam78a
miR-125a-5p	Suv420h2
miR-125a-5p	Pak4
[truncated: 5,985 more rows]
