# Supplementary material for: Genome-wide identification of microRNA targets reveals positive regulation of the Hippo pathway by miR-122 during liver development
Source: Cell Death Dis. 2021 Dec 14;12(12):1161. doi: 10.1038/s41419-021-04436-7 (PMC8671590; doi:10.1038/s41419-021-04436-7)
Supplement: Supplementary file 5 — Table S4 [file 41419_2021_4436_MOESM5_ESM.xlsx]

## Sheet: targets in liver morphogenesis
targets of development-upregualted miRNAs that involved in liver morphogenesis and physiology
miRNA	Targets
miR-122-5p	Adipor2;Apoa1;Atp8b1;Cbs;Ccng1;Chd2;Clcn3;Cxcl12;Cybrd1;Cyp8b1;Fli1;G6pc;Galc;Grb10;Hfe2;Hif1an;Hnf4a;Hs2st1;Igf1r;Il6ra;Ireb2;Itih4;Jup;Klb;Ltf;Mark2;Med1;Mll1;Ncoa3;Ppard;Rc3h1;Rtn4rl1;Rxra;Scarb1;Scd2;Sgsh;Slc11a2;Slc20a1;Slco1b2;Sptlc2;Wwtr1
let-7c-5p	Abcb11;Adipor2;Col3a1;Egln2;Epb41;Ercc6;Golm1;Hif1an;Hmgcl;Igf1r;Igf2bp1;Itgb3;Kdm3a;Mapk6;Mgat4a;Slc25a13;Stat3;Tgfbr3
miR-16-5p	Abca1;Acadm;Acox1;Adipor2;Ank1;Asgr1;Ccnd2;Chd2;Clcn3;Crkl;Csf1;Cxcl12;Dicer1;Dnm1l;Elovl5;G6pc;Golm1;Igfbp1;Insr;Itgb1;Kit;Lipa;Lpin1;Myb;Pecam1;Pex5;Pitpna;Pla2g15;Ptpn11;Raf1;Rapgef2;Scd1;Scd2;Sec61a1;Sel1l;Spen;Stat5b;Txnip;Vti1b
miR-194-5p	1190003J15Rik;Acadl;Ank1;Asah1;Ctsl;Cxcl12;Egfr;Eif6;Epb41;Golm1;Ikbkg;Insig1;Kdm3a;Lims1;Man2a1;Mapk8;Met;Onecut2;Pbrm1;Ppp1r15b;Scd2;Slco1b2;Spnb2;Tfrc;Tgfbr2;Zdhhc13
miR-126-5p	Arf6;Azin1;Clcn3;Gclc;Grb10;Hif1an;Hs2st1;Mt1;Phip;Smad2;Socs3;Sp3;Tfrc;Tgfbr3

## Sheet: target list
targets of Top development-upregulated and downregulated miRNAs
miR-122-5p	Ldlrap1
miR-122-5p	Ppp2r2a
miR-122-5p	Gng12
miR-122-5p	Lass5
miR-122-5p	Abcf2
miR-122-5p	Akap11
miR-122-5p	Zfp282
miR-122-5p	Scd2
miR-122-5p	Rc3h1
miR-122-5p	Plin3
miR-122-5p	Cxcl12
miR-122-5p	Slc7a1
miR-122-5p	Tpm4
miR-122-5p	Tom1l2
miR-122-5p	8430427H17Rik
miR-122-5p	Plxna1
miR-122-5p	Zfp507
miR-122-5p	Atl3
miR-122-5p	Zbtb39
miR-122-5p	Gramd4
miR-122-5p	Eif2ak1
miR-122-5p	H2-T24
miR-122-5p	Chd2
miR-122-5p	Pip4k2b
miR-122-5p	Tfdp2
miR-122-5p	Pigm
miR-122-5p	Rapgef6
miR-122-5p	S1pr3
miR-122-5p	Srebf2
miR-122-5p	Slc4a1
miR-122-5p	H13
miR-122-5p	Slc20a1
miR-122-5p	Reep6
miR-122-5p	Zbtb44
miR-122-5p	Sbk1
miR-122-5p	Tmem62
miR-122-5p	Prkar2a
miR-122-5p	Pip4k2c
miR-122-5p	Jup
miR-122-5p	Tob2
miR-122-5p	Fbxo28
miR-122-5p	Galnt2
miR-122-5p	Aacs
miR-122-5p	Ehd3
miR-122-5p	Zfp46
miR-122-5p	Foxa1
miR-122-5p	Cdca4
miR-122-5p	Bmpr1a
miR-122-5p	Pxn
miR-122-5p	Rap2a
miR-122-5p	Galc
miR-122-5p	Zbtb39
miR-122-5p	Ces2g
miR-122-5p	Aebp2
miR-122-5p	Tmem125
miR-122-5p	Agphd1
miR-122-5p	Agpat1
miR-122-5p	1810013D10Rik
miR-122-5p	Kif1b
miR-122-5p	Ap3b1
miR-122-5p	Slc11a2
miR-122-5p	Idh3g
miR-122-5p	Npepps
miR-122-5p	Pdgfrb
miR-122-5p	Tmed10
miR-122-5p	Rab1b
miR-122-5p	Fam46c
miR-122-5p	Pigv
miR-122-5p	Ccbl2
miR-122-5p	Akap13
miR-122-5p	Col18a1
miR-122-5p	Ddc
miR-122-5p	Ctbp1
miR-122-5p	Tmem18
miR-122-5p	Cat
miR-122-5p	Dhcr24
miR-122-5p	Slc7a2
miR-122-5p	Phactr4
miR-122-5p	Ncdn
miR-122-5p	Ap3m1
miR-122-5p	Purb
miR-122-5p	Gm608
miR-122-5p	Gmfb
miR-122-5p	Hmbs
miR-122-5p	Ypel2
miR-122-5p	Nadk
miR-122-5p	Tbc1d22b
miR-122-5p	Scd2
miR-122-5p	Endod1
miR-122-5p	Rgs16
miR-122-5p	Sgpl1
miR-122-5p	Hnrnpu
miR-122-5p	Tmed9
miR-122-5p	Cd320
miR-122-5p	Scarb1
miR-122-5p	Cs
miR-122-5p	Klhl20
miR-122-5p	Kank2
miR-122-5p	Aldoa
miR-122-5p	Ralgapb
miR-122-5p	Mrps26
miR-122-5p	2900026A02Rik
miR-122-5p	Cbs
miR-122-5p	Snx17
miR-122-5p	Gripap1
miR-122-5p	Arhgap29
miR-122-5p	Ptdss2
miR-122-5p	Fam168a
miR-122-5p	Fmo2
miR-122-5p	Epb4.9
miR-122-5p	Igf1r
miR-122-5p	Dock5
miR-122-5p	Hs2st1
miR-122-5p	Ireb2
miR-122-5p	Leprotl1
miR-122-5p	BC032203
miR-122-5p	Stk25
miR-122-5p	Clic1
miR-122-5p	Hcls1
miR-122-5p	Cops7b
miR-122-5p	Sptlc1
miR-122-5p	Rxra
miR-122-5p	Igf2
miR-122-5p	Ppp1r9a
miR-122-5p	Kctd15
miR-122-5p	Zfp871
miR-122-5p	Adrbk1
miR-122-5p	Lsm4
miR-122-5p	Cybrd1
miR-122-5p	Dazap2
miR-122-5p	Hist1h2bl
miR-122-5p	Aff1
miR-122-5p	Zfp592
miR-122-5p	Arl2
miR-122-5p	Prmt5
miR-122-5p	Fzr1
miR-122-5p	Sort1
miR-122-5p	Ppp2r3a
miR-122-5p	Scamp2
miR-122-5p	Atp6v0a2
miR-122-5p	Cds2
miR-122-5p	Trim44
miR-122-5p	Fosl2
miR-122-5p	Dhx36
miR-122-5p	Cflar
miR-122-5p	Whsc1l1
miR-122-5p	Atp2b4
miR-122-5p	Ltf
miR-122-5p	Lemd3
miR-122-5p	Araf
miR-122-5p	Cyp8b1
miR-122-5p	Cpd
miR-122-5p	Abca3
miR-122-5p	Usp40
miR-122-5p	Zbtb4
miR-122-5p	Tmem201
miR-122-5p	Gys1
miR-122-5p	Trp53inp2
miR-122-5p	Dlat
miR-122-5p	Irak2
miR-122-5p	Git1
miR-122-5p	Mll1
miR-122-5p	Igf2
miR-122-5p	Mob3b
miR-122-5p	Cxcl12
miR-122-5p	Magi3
miR-122-5p	Fam134c
miR-122-5p	Plbd2
miR-122-5p	Brpf1
miR-122-5p	Slc25a29
miR-122-5p	Ctdspl2
miR-122-5p	Zfp865
miR-122-5p	Tnrc6a
miR-122-5p	Gnpda2
miR-122-5p	Sgsh
miR-122-5p	B4galt1
miR-122-5p	Lnpep
miR-122-5p	Maged2
miR-122-5p	Lima1
miR-122-5p	Pdlim7
miR-122-5p	Gde1
miR-122-5p	Gigyf1
miR-122-5p	Rgp1
miR-122-5p	Cml2
miR-122-5p	6030458C11Rik
miR-122-5p	Obfc1
miR-122-5p	Bak1
miR-122-5p	Ostc
miR-122-5p	Tbc1d1
miR-122-5p	Mapre1
miR-122-5p	Slc35a4
miR-122-5p	Sort1
miR-122-5p	Tsc22d3
miR-122-5p	Hif1an
miR-122-5p	Lpcat3
miR-122-5p	Mllt1
miR-122-5p	Med28
miR-122-5p	P4ha1
miR-122-5p	Smarcc2
miR-122-5p	Nucb1
miR-122-5p	Slc24a6
miR-122-5p	Ppard
miR-122-5p	Pigq
miR-122-5p	Mcart1
miR-122-5p	Xrcc5
miR-122-5p	Adrb2
miR-122-5p	Zfp266
miR-122-5p	Rap1gap
miR-122-5p	Nrf1
miR-122-5p	Ikbip
miR-122-5p	Grb10
miR-122-5p	Adam10
miR-122-5p	Ctdsp2
miR-122-5p	Cyp3a13
miR-122-5p	Rab11fip3
miR-122-5p	Ankrd52
miR-122-5p	Tmem245
miR-122-5p	Carhsp1
miR-122-5p	Snx27
miR-122-5p	Fam53b
miR-122-5p	Alpl
miR-122-5p	Camk2d
miR-122-5p	Hif3a
miR-122-5p	Chd2
miR-122-5p	G6pc
miR-122-5p	Magt1
miR-122-5p	Tmem143
miR-122-5p	Clic4
miR-122-5p	Tmed3
miR-122-5p	Bard1
miR-122-5p	Gcnt2
miR-122-5p	Cdc25b
miR-122-5p	Pde3b
miR-122-5p	Eif4h
miR-122-5p	Gns
miR-122-5p	Triobp
miR-122-5p	Clcn3
miR-122-5p	Atpif1
miR-122-5p	Rabgap1l
miR-122-5p	Tgoln1
miR-122-5p	Vps37b
miR-122-5p	Fam78a
miR-122-5p	4933426M11Rik
miR-122-5p	Bdh1
miR-122-5p	Dpp8
miR-122-5p	Zkscan1
miR-122-5p	Zfp568
miR-122-5p	Adipor2
miR-122-5p	Ano6
miR-122-5p	Cpeb3
miR-122-5p	Ncoa3
miR-122-5p	2310022B05Rik
miR-122-5p	Igf2
miR-122-5p	Rgl1
miR-122-5p	Sar1a
miR-122-5p	Itpripl2
miR-122-5p	Pole4
miR-122-5p	Fosl2
miR-122-5p	2400001E08Rik
miR-122-5p	Ctdnep1
miR-122-5p	Cxcl12
miR-122-5p	Arv1
miR-122-5p	Mal2
miR-122-5p	Gramd3
miR-122-5p	Abhd4
miR-122-5p	Hhat
miR-122-5p	Slc2a1
miR-122-5p	Cdc14b
miR-122-5p	Tnfrsf1b
miR-122-5p	Lcn2
miR-122-5p	Iqgap1
miR-122-5p	Tnrc6b
miR-122-5p	Grem2
miR-122-5p	Dnajc3
miR-122-5p	Cox4i1
miR-122-5p	Sri
miR-122-5p	Gtf3c2
miR-122-5p	Foxo1
miR-122-5p	Sesn2
miR-122-5p	Kpnb1
miR-122-5p	Cox4i1
miR-122-5p	Il1rn
miR-122-5p	Mtap7
miR-122-5p	Cisd2
miR-122-5p	Apoa1
miR-122-5p	Tbc1d10b
miR-122-5p	Gm16515
miR-122-5p	Mcart1
miR-122-5p	Snip1
miR-122-5p	Slc1a5
miR-122-5p	Cideb
miR-122-5p	Lmtk2
miR-122-5p	Pqbp1
miR-122-5p	Agl
miR-122-5p	Abcb8
miR-122-5p	Cbx5
miR-122-5p	Zmiz1
miR-122-5p	Plod1
miR-122-5p	Tgfbr1
miR-122-5p	Zfp106
miR-122-5p	Prdm16
miR-122-5p	Sipa1l2
miR-122-5p	Fam100a
miR-122-5p	Papola
miR-122-5p	Sfxn1
miR-122-5p	Lgals3bp
miR-122-5p	Foxq1
miR-122-5p	Ralgapa2
miR-122-5p	Rab43
miR-122-5p	BC068157
miR-122-5p	Tm9sf2
miR-122-5p	Klhdc8a
miR-122-5p	Chchd3
miR-122-5p	Arhgef7
miR-122-5p	Atp2b4
miR-122-5p	Tbc1d13
miR-122-5p	Idh3a
miR-122-5p	Hp1bp3
miR-122-5p	Maf
miR-122-5p	Ccne2
miR-122-5p	Ctdsp2
miR-122-5p	Ralgapb
miR-122-5p	Grem2
miR-122-5p	Otud4
miR-122-5p	Gpr107
miR-122-5p	Aqp11
miR-122-5p	Fosl2
miR-122-5p	Igf1
miR-122-5p	Mark2
miR-122-5p	Sptlc2
miR-122-5p	Gfpt1
miR-122-5p	Med1
miR-122-5p	Fbxw5
miR-122-5p	Tmem2
miR-122-5p	Atp8b1
miR-122-5p	Il6ra
miR-122-5p	Ing3
miR-122-5p	B230208H17Rik
miR-122-5p	Degs1
miR-122-5p	Mavs
miR-122-5p	Slco1b2
miR-122-5p	Surf4
miR-122-5p	Prrc2b
miR-122-5p	Arid3a
miR-122-5p	Cd24a
miR-122-5p	Mll1
miR-122-5p	Plxnb2
miR-122-5p	Ralgapa2
miR-122-5p	Ptbp1
miR-122-5p	Prdm15
miR-122-5p	1110021L09Rik
miR-122-5p	Fam32a
miR-122-5p	Eif4h
miR-122-5p	Tmem51
miR-122-5p	Hist1h2be
miR-122-5p	Aebp2
miR-122-5p	Atxn7l3
miR-122-5p	Camsap3
miR-122-5p	Idh3a
miR-122-5p	Anks4b
miR-122-5p	Rtn4rl1
miR-122-5p	Rffl
miR-122-5p	Slx4
miR-122-5p	Tmem147
miR-122-5p	Vipar
miR-122-5p	Ocln
miR-122-5p	Srebf2
miR-122-5p	Tnks2
miR-122-5p	Fam108b
miR-122-5p	Mlxip
miR-122-5p	Flnb
miR-122-5p	Hook3
miR-122-5p	Slc29a3
miR-122-5p	Maf1
miR-122-5p	Ddah1
miR-122-5p	Mest
miR-122-5p	Dusp3
miR-122-5p	Tpm4
miR-122-5p	Nfia
miR-122-5p	Bcat2
miR-122-5p	Kctd17
miR-122-5p	Dlgap5
miR-122-5p	1110008F13Rik
miR-122-5p	Akap10
miR-122-5p	Cdk16
miR-122-5p	Nkap
miR-122-5p	Zfp213
miR-122-5p	Arl8b
miR-122-5p	Hfe2
miR-122-5p	Ube2q2
miR-122-5p	Gm608
miR-122-5p	Klb
miR-122-5p	Rbm47
miR-122-5p	B4galt5
miR-122-5p	Nudt3
miR-122-5p	Avl9
miR-122-5p	Phka1
miR-122-5p	Rpp14
miR-122-5p	Fbxo28
miR-122-5p	Ankrd13c
miR-122-5p	Pllp
miR-122-5p	Llgl1
miR-122-5p	Zfp275
miR-122-5p	Prlr
miR-122-5p	Enpp5
miR-122-5p	Leng8
miR-122-5p	Ccng1
miR-122-5p	Aqp9
miR-122-5p	Atp6v1b2
miR-122-5p	Mllt1
miR-122-5p	Cda
miR-122-5p	Tgfbr1
miR-122-5p	Apbb2
miR-122-5p	H1f0
miR-122-5p	Mlec
miR-122-5p	Alkbh1
miR-122-5p	Lclat1
miR-122-5p	Slc38a4
miR-122-5p	Edc3
miR-122-5p	Fam134a
miR-122-5p	Kdm4a
miR-122-5p	Zfp668
miR-122-5p	Hnf4a
miR-122-5p	Chmp4b
miR-122-5p	Fam20b
miR-122-5p	Dusp1
miR-122-5p	D2hgdh
miR-122-5p	Tgfbrap1
miR-122-5p	Usp37
miR-122-5p	Arf3
miR-122-5p	Dusp11
miR-122-5p	Ccnjl
miR-122-5p	Fam63b
miR-122-5p	Fli1
miR-122-5p	Dcp2
miR-122-5p	Slc38a9
miR-122-5p	Dhrs3
miR-122-5p	2810008M24Rik
miR-122-5p	Etf1
miR-122-5p	4933433P14Rik
miR-122-5p	Slc38a7
miR-122-5p	Kctd5
miR-122-5p	Echdc1
miR-122-5p	Rfx3
miR-122-5p	Gys1
miR-122-5p	Hipk1
miR-122-5p	Msl1
miR-122-5p	Slc10a7
miR-122-5p	Tmem43
miR-122-5p	Malt1
miR-122-5p	Tmem87a
miR-122-5p	Hus1
miR-122-5p	Itih4
miR-122-5p	Wdr47
miR-122-5p	Srf
miR-122-5p	Tmem127
miR-122-5p	Stat2
miR-122-5p	Hfe2
miR-122-5p	Furin
miR-126-5p	Agpat3
miR-126-5p	BC031781
miR-126-5p	Prkar1a
miR-126-5p	Maf
miR-126-5p	Ubb
miR-126-5p	Smad2
miR-126-5p	Hira
miR-126-5p	Wdr59
miR-126-5p	Cyp3a13
miR-126-5p	Hif1an
miR-126-5p	Thbd
miR-126-5p	Btg2
miR-126-5p	Tfrc
miR-126-5p	Golph3
miR-126-5p	Trib1
miR-126-5p	Ddx3y
miR-126-5p	Tgfbr3
miR-126-5p	Arf6
miR-126-5p	Grb10
miR-126-5p	Gclc
miR-126-5p	Pon2
miR-126-5p	Hs2st1
miR-126-5p	Phip
miR-126-5p	Glo1
miR-126-5p	Itga1
miR-126-5p	Ugcg
miR-126-5p	Arid1a
miR-126-5p	Inpp4a
miR-126-5p	Zfp295
miR-126-5p	Socs3
miR-126-5p	Lnx2
miR-126-5p	Rtn3
miR-126-5p	Srsf1
miR-126-5p	Azin1
miR-126-5p	Tmem167
miR-126-5p	Ddx59
miR-126-5p	Mrc1
miR-126-5p	Tiparp
miR-126-5p	Cdc42ep1
miR-126-5p	Psmc6
miR-126-5p	Spag9
miR-126-5p	Mt1
miR-126-5p	Fbxo25
miR-126-5p	Zfp367
miR-126-5p	Agrn
miR-126-5p	Serinc5
miR-126-5p	9430016H08Rik
miR-126-5p	Rasd1
miR-126-5p	Colec12
miR-126-5p	Sema6a
miR-126-5p	Cd2ap
miR-126-5p	Trak2
miR-126-5p	Sema3d
miR-126-5p	Hecw2
miR-126-5p	F2r
miR-126-5p	Ino80d
miR-126-5p	Slc25a37
miR-126-5p	Atp6v1b2
miR-126-5p	Nr2f6
miR-126-5p	Cpox
miR-126-5p	Elac1
miR-126-5p	5730403B10Rik
miR-126-5p	Clcn3
miR-126-5p	Grb10
miR-126-5p	Cox17
miR-126-5p	Clec14a
miR-126-5p	Sp3
miR-126-5p	Rcbtb1
miR-126-5p	Cd164
miR-126-5p	Gng12
miR-126-5p	Zfp238
miR-126-5p	B4galt1
miR-126-5p	Trio
miR-126-5p	4933426M11Rik
miR-126-5p	Slc35c1
miR-126-5p	Aurkaip1
miR-126-5p	Arrdc3
miR-126-5p	Pspc1
miR-126-5p	Nr3c1
miR-126-5p	Taok1
miR-126-5p	Golga2
miR-126-5p	Fam134c
miR-126-5p	Gypa
miR-126-5p	Hmgcr
miR-126-5p	Tmed7
miR-126-5p	Usp33
miR-126-5p	Pbx1
miR-126-5p	Hpn
miR-126-5p	Pfas
miR-126-5p	Colec10
miR-126-5p	Atxn7l3b
miR-126-5p	Skil
miR-126-5p	Adam9
miR-127-3p	Setd8
miR-127-3p	Itga6
miR-127-3p	Zfp36
miR-127-3p	Tbc1d10b
miR-127-3p	Cmas
miR-127-3p	Taf15
miR-127-3p	Gm608
miR-127-3p	Sema4b
miR-127-3p	Srf
miR-127-3p	Grn
miR-127-3p	Pcnxl3
miR-127-3p	1700054N08Rik
miR-127-3p	Aff1
miR-127-3p	Fjx1
miR-127-3p	Anp32e
miR-127-3p	Cdc42ep4
miR-127-3p	Rexo1
miR-127-3p	Sec24c
miR-127-3p	Ihh
miR-127-3p	Atrx
miR-127-3p	Mier3
miR-127-3p	Pigs
miR-127-3p	Srebf1
miR-127-3p	Mmrn2
miR-127-3p	Crb2
miR-127-3p	Pkn2
miR-127-3p	Foxo3
miR-127-3p	Zcchc2
miR-127-3p	Klhl25
miR-127-3p	Fbxl3
miR-127-3p	Spock2
miR-127-3p	Phf12
miR-127-3p	Zc3h4
miR-127-3p	Wipf2
miR-127-3p	Tmem176b
miR-127-3p	Efnb2
miR-127-3p	Rcc2
miR-127-3p	Tmx3
miR-127-3p	Daglb
miR-127-3p	Hist4h4
miR-136-5p	Slc6a9
miR-136-5p	Tor1b
miR-136-5p	Herc1
miR-136-5p	Mob1b
miR-136-5p	Malt1
miR-136-5p	Stom
miR-136-5p	Wdr26
miR-136-5p	Sh3bgrl2
miR-136-5p	Pom121
miR-136-5p	Tcp11l2
miR-136-5p	Stx2
miR-136-5p	Ept1
miR-136-5p	Cul4a
miR-136-5p	Chdh
miR-136-5p	Mcl1
miR-136-5p	Slc40a1
miR-136-5p	Gpr146
miR-136-5p	Ttc35
miR-136-5p	Igfbp3
miR-136-5p	Arhgap19
miR-136-5p	Zfp217
miR-136-5p	Tnrc6b
miR-136-5p	Zer1
miR-136-5p	Nucks1
miR-136-5p	Atox1
miR-136-5p	Unc93b1
miR-136-5p	Cgnl1
miR-136-5p	Lrrc58
miR-136-5p	Apoa5
miR-136-5p	Atrn
miR-136-5p	9830147E19Rik
miR-136-5p	4933426M11Rik
miR-136-5p	Fosl2
miR-136-5p	2010109K11Rik
miR-136-5p	Tomm5
miR-136-5p	Rffl
miR-136-5p	Epb4.9
miR-136-5p	Sdc1
miR-136-5p	Svil
miR-136-5p	Snn
miR-136-5p	Elf4
miR-136-5p	Rps6ka1
miR-136-5p	Siae
miR-136-5p	Sall4
miR-136-5p	Map3k1
miR-136-5p	Elof1
miR-136-5p	Cpd
miR-136-5p	Slc39a5
miR-136-5p	Il1rap
miR-136-5p	Akap13
miR-136-5p	Atxn7l3b
miR-136-5p	Daam1
miR-136-5p	Prrc2c
miR-136-5p	Mgam
miR-136-5p	Rbm38
miR-136-5p	Cyth3
miR-136-5p	Cxcl12
miR-136-5p	Cyp4a14
miR-136-5p	Dscr3
miR-136-5p	Ube2l6
miR-136-5p	F11r
miR-136-5p	Fasn
miR-136-5p	Slco1b2
miR-136-5p	Rabif
miR-136-5p	Slco1b2
miR-136-5p	Sgpp1
miR-136-5p	M6pr
miR-136-5p	Acer2
miR-136-5p	Helz
miR-136-5p	Ranbp10
miR-136-5p	Phtf2
miR-136-5p	Cd24a
miR-136-5p	Kif11
miR-136-5p	Sod2
miR-136-5p	Son
miR-136-5p	Slc25a22
miR-136-5p	Gnaq
miR-136-5p	Dhcr7
miR-136-5p	Pum1
miR-136-5p	AU040320
miR-136-5p	Zc3h12c
miR-136-5p	Map3k1
miR-136-5p	Sel1l
miR-136-5p	Zcchc2
miR-136-5p	Slc19a2
miR-136-5p	Zfp281
miR-136-5p	Slc37a3
miR-136-5p	Usp6nl
miR-136-5p	Txnip
miR-136-5p	Hipk1
miR-136-5p	Prkce
miR-136-5p	Ppp2r5e
miR-136-5p	Slc11a2
miR-136-5p	Il1rap
miR-136-5p	Nfic
miR-136-5p	Atg4b
miR-136-5p	Ets1
miR-136-5p	Trim59
miR-136-5p	Mta2
miR-136-5p	D030056L22Rik
miR-136-5p	Cenpe
miR-136-5p	Itga5
miR-136-5p	Pnp
miR-136-5p	Dhrs3
miR-136-5p	Jhdm1d
miR-136-5p	Kdelr2
miR-136-5p	Sepp1
miR-136-5p	Phtf2
miR-136-5p	Nacc1
miR-136-5p	Fhod1
miR-136-5p	Capza2
miR-136-5p	Bak1
miR-136-5p	Phf5a
miR-136-5p	Ttf1
miR-136-5p	Ces1c
miR-136-5p	Ensa
miR-136-5p	Ssx2ip
miR-136-5p	Abcb7
miR-136-5p	Ipmk
miR-136-5p	Xpo7
miR-136-5p	Tal1
miR-136-5p	Gcgr
miR-136-5p	Man2a1
miR-136-5p	Epb4.1
miR-136-5p	Rad21
miR-136-5p	Ptpn12
miR-136-5p	Mon2
miR-136-5p	Gm608
miR-136-5p	Gpr146
miR-136-5p	Mylip
miR-136-5p	Fam63b
miR-136-5p	Gjb1
miR-136-5p	Adrb2
miR-136-5p	Tbcel
miR-136-5p	Taf5l
miR-136-5p	Aldob
miR-136-5p	Abhd2
miR-136-5p	Agt
miR-136-5p	Insig1
miR-136-5p	BC006779
miR-136-5p	Serpina6
miR-136-5p	Zbtb7a
miR-136-5p	Fchsd2
miR-136-5p	Cpox
miR-136-5p	Nudcd2
miR-136-5p	Tmcc2
miR-136-5p	Hist1h1c
miR-136-5p	Btg2
miR-136-5p	Mns1
miR-136-5p	Acox1
miR-136-5p	Jmy
miR-136-5p	Far1
miR-136-5p	Igfbp2
miR-136-5p	Mat2a
miR-136-5p	Zfp871
miR-136-5p	Slc35b4
miR-136-5p	Son
miR-136-5p	Dnajc8
miR-136-5p	Fam63b
miR-136-5p	Tnfrsf1b
miR-136-5p	Smg1
miR-136-5p	Itch
miR-136-5p	Sgpl1
miR-136-5p	Copz1
miR-136-5p	C1s
miR-136-5p	C8a
miR-136-5p	Ap2a2
miR-136-5p	Trim25
miR-136-5p	Sertad3
miR-136-5p	F2r
miR-136-5p	Arrb1
miR-136-5p	Lrrfip1
miR-136-5p	2020-03-06
miR-136-5p	Aldob
miR-136-5p	Tmcc2
miR-136-5p	Pprc1
miR-136-5p	AI182371
miR-136-5p	Derl1
miR-136-5p	Pkdcc
miR-136-5p	Hiatl1
miR-136-5p	Klf10
miR-136-5p	Ddx17
miR-136-5p	Dennd2c
miR-136-5p	Hsd3b7
miR-136-5p	Ppp2r4
miR-136-5p	Slc22a15
miR-136-5p	Tet3
miR-136-5p	2400001E08Rik
miR-136-5p	Eif4h
miR-136-5p	Zc3h4
miR-136-5p	Magt1
miR-136-5p	Bcl7b
miR-136-5p	Galnt7
miR-136-5p	Wdr70
miR-136-5p	Prkar1a
miR-136-5p	Apoe
miR-136-5p	Prpf4
miR-136-5p	Aff1
miR-136-5p	Pdzd8
miR-136-5p	Pogz
miR-136-5p	2310016M24Rik
miR-136-5p	Sbno1
miR-136-5p	Add2
miR-136-5p	P4hb
miR-136-5p	3110056O03Rik
miR-136-5p	Osbpl11
miR-136-5p	Ppp6r1
miR-136-5p	Plagl2
miR-136-5p	Ifnar2
miR-136-5p	Adipor2
miR-136-5p	Ppapdc1b
miR-136-5p	Depdc1b
miR-136-5p	Nfyb
miR-136-5p	Tmx4
miR-136-5p	Fam78a
miR-136-5p	Birc6
miR-136-5p	Fads1
miR-136-5p	Pus1
miR-136-5p	Ei24
miR-136-5p	Slc25a37
miR-136-5p	Taok1
miR-136-5p	2020-09-11
miR-136-5p	Msl2
miR-136-5p	Raph1
miR-142-3p	Suz12
miR-142-3p	Sypl
miR-142-3p	Kdelr2
miR-142-3p	B230219D22Rik
miR-142-3p	Arhgef12
miR-142-3p	Rab12
miR-142-3p	Itgav
miR-142-3p	Arntl
miR-142-3p	Tmed3
miR-142-3p	AI597479
miR-142-3p	Snca
miR-142-3p	2400003C14Rik
miR-142-3p	Slc7a5
miR-142-3p	Gga3
miR-142-3p	Gpx1
miR-142-3p	Kctd5
miR-142-3p	Vps37c
miR-142-3p	Tmem55b
miR-142-3p	Cdc25c
miR-142-3p	H6pd
miR-142-3p	Psen1
miR-142-3p	Gfi1
miR-142-3p	Vamp3
miR-142-3p	Zeb1
miR-142-3p	Fbxo3
miR-142-3p	Sike1
miR-142-3p	A630001G21Rik
miR-142-3p	Slc36a1
miR-142-3p	Josd1
miR-142-3p	Mcart1
miR-142-3p	Akt1s1
miR-142-3p	Cldn3
miR-142-3p	Fyco1
miR-142-3p	Elf2
miR-142-3p	Atf7ip
miR-142-3p	Kdm5a
miR-142-3p	BC031353
miR-142-3p	Vps4a
miR-142-3p	Socs6
miR-142-3p	Fnip1
miR-142-3p	Dctn4
miR-142-3p	Mll1
miR-142-3p	Bcl2l1
miR-142-3p	Rpain
miR-142-3p	Cyb5r3
miR-142-3p	Tbc1d2b
miR-142-3p	Serinc5
miR-142-3p	Wasl
miR-142-3p	Prrc2c
miR-142-3p	Whsc1l1
miR-142-3p	Itpkb
miR-142-3p	Ash1l
miR-142-3p	Slc25a22
miR-142-3p	Neurl1b
miR-142-3p	Sec24c
miR-142-3p	Acap2
miR-142-3p	Atxn1l
miR-142-3p	Mad1l1
miR-142-3p	Gse1
miR-142-3p	Tm9sf4
miR-142-3p	Tmem87b
miR-142-3p	Tmem170b
miR-142-3p	Arhgap12
miR-142-3p	Tmx4
miR-142-3p	Mgat4a
miR-142-3p	Serpinb2
miR-142-3p	Gnai2
miR-142-3p	Pcgf3
miR-142-3p	Chka
miR-142-3p	Neu3
miR-142-3p	Slc11a2
miR-142-3p	Arpp19
miR-142-3p	Adcy7
miR-142-3p	Ccnt2
miR-142-3p	Mrfap1
miR-142-3p	Fgd4
miR-142-3p	Inpp5a
miR-142-3p	Twf1
miR-142-3p	Jmjd1c
miR-142-3p	Sh2b1
miR-142-3p	4930471M23Rik
miR-142-3p	Iws1
miR-142-3p	Pglyrp1
miR-142-3p	Ctsl
miR-142-3p	Akirin2
miR-142-3p	Tab3
miR-142-3p	Arhgef18
miR-142-3p	Llgl2
miR-142-3p	Mbd6
miR-142-3p	Dmtf1
miR-142-3p	Dfna5
miR-142-3p	Mark3
miR-142-3p	Abcb7
miR-142-3p	Myst2
miR-142-3p	Pea15a
miR-142-3p	Arhgef12
miR-142-3p	Slc16a2
miR-142-3p	Gsk3b
miR-142-3p	Usp46
miR-142-3p	Eif2c1
miR-142-3p	Atg4b
miR-142-3p	Ywhab
miR-142-3p	Tmtc2
miR-142-3p	Cbx5
miR-142-3p	Fam129b
miR-142-3p	Sparc
miR-142-3p	Rab11b
miR-142-3p	Acer2
miR-142-3p	Pde10a
miR-142-3p	Tnrc18
miR-142-3p	Pgrmc2
miR-142-3p	Ppp1r3b
miR-142-3p	Nfya
miR-142-3p	H6pd
miR-142-3p	Mkln1
miR-142-3p	Pex13
miR-142-3p	Ccnt2
miR-142-3p	Aars
miR-142-3p	Picalm
miR-142-3p	Smg1
miR-142-3p	Aff1
miR-142-3p	Abca3
miR-142-3p	Atf2
miR-142-3p	Cpd
miR-142-3p	Tbp
miR-142-3p	Acap2
miR-142-3p	Lgmn
miR-142-3p	AI848100
miR-142-3p	Neurl4
miR-142-3p	Rpain
miR-142-3p	AI314976
miR-142-3p	Ptpn23
miR-142-3p	Ccne2
miR-142-3p	Rab11fip2
miR-142-3p	Cd151
miR-142-3p	Eif4ebp2
miR-142-3p	Fbxw11
miR-142-3p	Gypc
miR-142-3p	Il10ra
miR-142-3p	Pfkl
miR-142-3p	Gna11
miR-142-3p	Coro2a
miR-142-3p	Fam109b
miR-142-3p	Tnks
miR-142-3p	Il6st
miR-142-3p	Phf12
miR-142-3p	Riok3
miR-142-3p	Gm15800
miR-142-3p	Mllt1
miR-142-3p	Farp1
miR-142-3p	Apc
miR-142-3p	Zeb2
miR-142-3p	Zfp668
miR-142-3p	Bsg
miR-142-3p	Crk
miR-142-3p	Fam98a
miR-142-3p	1110059G10Rik
miR-142-3p	Fndc3a
miR-142-3p	Stau1
miR-142-3p	Il1rl1
miR-142-3p	Evi5
miR-142-3p	Spnb2
miR-142-3p	2020-09-02
miR-142-3p	Abcb10
miR-142-3p	Fam53b
miR-142-3p	Gna11
miR-142-3p	Lman1
miR-142-3p	Gtf3c2
miR-142-3p	Trabd
miR-142-3p	Lgals8
miR-142-3p	Ttr
miR-142-3p	Wasl
miR-142-3p	Atp6v1e1
miR-142-3p	Lgals8
miR-142-3p	Smug1
miR-142-3p	Cdc25b
miR-142-3p	Rassf2
miR-142-3p	Gcnt4
miR-142-3p	Mrpl44
miR-142-3p	Trim58
miR-142-3p	Fam43a
miR-142-3p	Taok1
miR-142-3p	Lancl2
miR-142-3p	Mtus1
miR-142-3p	Pafah1b2
miR-142-3p	Adora2a
miR-142-3p	Rbm47
miR-142-3p	Ldlrap1
miR-142-3p	Ddhd2
miR-142-3p	Bod1
miR-142-3p	Sec16a
miR-142-3p	Acsl3
miR-142-3p	Sigmar1
miR-142-3p	Pum1
miR-142-3p	Ier3
miR-142-3p	Rock2
miR-142-3p	Chmp3
miR-142-3p	Prlr
miR-142-3p	Txndc5
miR-142-3p	Btaf1
miR-142-3p	Ubr3
miR-142-3p	Impdh1
miR-142-3p	2010305A19Rik
miR-142-3p	Brca2
miR-142-3p	Cox4nb
miR-142-3p	Rab2a
miR-142-3p	Trp53inp2
miR-142-3p	Eif2c2
miR-142-3p	Dgcr2
miR-142-3p	Ggta1
miR-142-3p	Map2k6
miR-142-3p	Ccdc6
miR-142-3p	Prc1
miR-142-3p	Hectd1
miR-142-3p	Pigm
miR-142-3p	Cxadr
miR-142-3p	Seh1l
miR-142-3p	Ppp1r10
miR-142-3p	Ikbip
miR-142-3p	Rbx1
miR-142-3p	Stxbp3a
miR-142-3p	Ptpn23
miR-142-3p	Tmpo
miR-142-3p	9130011J15Rik
miR-142-3p	Pgrmc1
miR-142-3p	Myh9
miR-144-3p	Aak1
miR-144-3p	Atp2b1
miR-144-3p	Fam45a
miR-144-3p	Nup155
miR-144-3p	Ivns1abp
miR-144-3p	Tgfbr2
miR-144-3p	Tollip
miR-144-3p	Megf9
miR-144-3p	Gas2l3
miR-144-3p	Tbccd1
miR-144-3p	Tmbim6
miR-144-3p	Hsd17b4
miR-144-3p	Rsbn1l
miR-144-3p	Pip5k1c
miR-144-3p	Arid4b
miR-144-3p	Fzd5
miR-144-3p	Man2a1
miR-144-3p	Lin7c
miR-144-3p	Rab1
miR-144-3p	Bsg
miR-144-3p	Dr1
miR-144-3p	Ube2d3
miR-144-3p	Btg2
miR-144-3p	Myst3
miR-144-3p	Ube4a
miR-144-3p	Ppme1
miR-144-3p	Dram2
miR-144-3p	Ccnj
miR-144-3p	Tor1b
miR-144-3p	Ing3
miR-144-3p	Phf3
miR-144-3p	Gpam
miR-144-3p	2900064A13Rik
miR-144-3p	Fzd6
miR-144-3p	Ddx3x
miR-144-3p	Baz2a
miR-144-3p	Asxl2
miR-144-3p	Gpsm2
miR-144-3p	Arhgef12
miR-144-3p	Tmppe
miR-144-3p	Baz2b
miR-144-3p	Me2
miR-144-3p	Zdhhc21
miR-144-3p	Znrf3
miR-144-3p	Elk4
miR-144-3p	Cpeb2
miR-144-3p	Ankrd17
miR-144-3p	Tnpo1
miR-144-3p	Glul
miR-144-3p	Gns
miR-144-3p	Rock1
miR-144-3p	Kbtbd2
miR-144-3p	Uhmk1
miR-144-3p	Rnf11
miR-144-3p	Slc11a2
miR-144-3p	Ndfip1
miR-144-3p	Arl2bp
miR-144-3p	Jmy
miR-144-3p	Csrnp1
miR-144-3p	Jam2
miR-144-3p	Gcnt2
miR-144-3p	Cd24a
miR-144-3p	Mrpl12
miR-144-3p	Aldob
miR-144-3p	Serinc3
miR-144-3p	Zbtb7a
miR-144-3p	Slc7a5
miR-144-3p	Zbtb8b
miR-144-3p	Pigq
miR-144-3p	Wbp4
miR-144-3p	Tmem20
miR-144-3p	Rab32
miR-144-3p	Lbr
miR-144-3p	Ap2b1
miR-144-3p	Gga3
miR-144-3p	Arl6ip1
miR-144-3p	Smek2
miR-144-3p	Csnk2a2
miR-144-3p	Acp2
miR-144-3p	Ctdspl2
miR-144-3p	Sesn1
miR-144-3p	Cbll1
miR-144-3p	Tfap4
miR-144-3p	Fgd6
miR-144-3p	Stim2
miR-144-3p	Dcaf7
miR-144-3p	Acly
miR-144-3p	Traf3ip1
miR-144-3p	5730508B09Rik
miR-144-3p	Epb4.9
miR-144-3p	Ugcg
miR-144-3p	Cadm1
miR-144-3p	Sel1l
miR-144-3p	Eif4g2
miR-144-3p	Rbm47
miR-144-3p	Arhgef3
miR-144-3p	Usp40
miR-144-3p	Etnk1
miR-144-3p	Pmpca
miR-144-3p	Derl2
miR-144-3p	Ank1
miR-144-3p	Slc16a6
miR-144-3p	Edem1
miR-144-3p	Cmtm6
miR-144-3p	Tab3
miR-144-3p	Slc16a10
miR-144-3p	Crp
miR-144-3p	Rdh13
miR-144-3p	Narf
miR-144-3p	Ikzf1
miR-144-3p	Tbcel
miR-144-3p	Ammecr1
miR-144-3p	Eif5
miR-144-3p	Ppp2ca
miR-144-3p	Spata13
miR-144-3p	Pura
miR-144-3p	Slc38a1
miR-144-3p	Sigmar1
miR-144-3p	Arf2
miR-144-3p	Cxcl10
miR-144-3p	Lcor
miR-144-3p	Gypa
miR-144-3p	Rnf219
miR-144-3p	Sec62
miR-144-3p	Kdsr
miR-144-3p	Tm7sf3
miR-144-3p	Stx7
miR-144-3p	Zfp217
miR-144-3p	Dcbld2
miR-144-3p	Tmcc1
miR-144-3p	Nup160
miR-144-3p	Arid2
miR-144-3p	6330578E17Rik
miR-144-3p	Polg
miR-144-3p	Eif2ak2
miR-144-3p	Canx
miR-144-3p	Kif2a
miR-144-3p	Gpcpd1
miR-144-3p	Abcc5
miR-144-3p	Dennd2c
miR-144-3p	Skil
miR-144-3p	Degs1
miR-144-3p	Tnrc18
miR-144-3p	Wipi2
miR-144-3p	Gigyf1
miR-144-3p	Dennd2c
miR-144-3p	Nup37
miR-144-3p	Traf6
miR-144-3p	Rhag
miR-144-3p	Arl6ip1
miR-144-3p	Tspan18
miR-144-3p	Setd5
miR-144-3p	Cebpa
miR-144-3p	Bysl
miR-144-3p	BC031353
miR-144-3p	Syngr2
miR-144-3p	Usp25
miR-144-3p	Fga
miR-144-3p	Tfrc
miR-144-3p	Qk
miR-144-3p	Rod1
miR-144-3p	Lonrf1
miR-144-3p	Chd2
miR-144-3p	Rbbp7
miR-144-3p	Igf1
miR-144-3p	Kdm6b
miR-144-3p	Capn7
miR-144-3p	Casp2
miR-144-3p	Sdc4
miR-144-3p	Tal1
miR-144-3p	Usp7
miR-144-3p	Pgm2l1
miR-144-3p	Copa
miR-144-3p	Tbl1xr1
miR-144-3p	Prrc2b
miR-144-3p	Srsf10
miR-144-3p	Sae1
miR-144-3p	Abi1
miR-144-3p	Pon1
miR-144-3p	Ppig
miR-144-3p	Acsl4
miR-144-3p	Rab1
miR-144-3p	Fam134a
miR-144-3p	Zfp800
miR-144-3p	Mrps23
miR-144-3p	Zfp507
miR-144-3p	Hbb-b2
miR-144-3p	4933434E20Rik
miR-144-3p	Eif4g2
miR-144-3p	Otud4
miR-144-3p	Rnf139
miR-144-3p	Mlec
miR-144-3p	Rbl1
miR-144-3p	Ttll4
miR-144-3p	Ermp1
miR-144-3p	Nudcd3
miR-144-3p	Fam53b
miR-144-3p	Cdk2
miR-144-3p	Nadkd1
miR-144-3p	Sox6
miR-144-3p	Rnf111
miR-144-3p	Pag1
miR-144-3p	Asb1
miR-144-3p	Spna1
miR-144-3p	Armc1
miR-144-3p	Zfyve27
miR-144-3p	Zbtb41
miR-144-3p	Sel1l
miR-144-3p	Ehd3
miR-144-3p	Cdk8
miR-144-3p	Myst3
miR-144-3p	Mllt3
miR-144-3p	Slc26a2
miR-144-3p	4933407C03Rik
miR-144-3p	Usp47
miR-144-3p	2810407C02Rik
miR-144-3p	Polr1d
miR-144-3p	Bdp1
miR-144-3p	Csf2rb2
miR-144-3p	Herpud1
miR-144-3p	Pparg
miR-144-3p	Kifc5b
miR-144-3p	Ctcf
miR-144-3p	Mbnl3
miR-144-3p	A930001N09Rik
miR-144-3p	Psap
miR-144-3p	Hipk1
miR-144-3p	Vps4b
miR-144-3p	Itm2c
miR-144-3p	Mrps12
miR-144-3p	Man2a1
miR-144-3p	Rab8b
miR-144-3p	Etnk1
miR-144-3p	8430427H17Rik
miR-144-3p	Zfp748
miR-144-3p	H1f0
miR-144-3p	Ube2d3
miR-144-3p	Gclc
miR-144-3p	2310036O22Rik
miR-144-3p	Acss1
miR-144-3p	Slc30a1
miR-144-3p	Sri
miR-144-3p	Tbpl1
miR-144-3p	Calcrl
miR-144-3p	Zfp507
miR-144-3p	Foxo1
miR-144-3p	Fam38a
miR-144-3p	6330578E17Rik
miR-144-3p	Btg2
miR-144-3p	Sowaha
miR-144-3p	Btg2
miR-144-3p	Ddx59
miR-144-3p	Dok4
miR-144-3p	Ezh2
miR-144-3p	Zfand6
miR-144-3p	Pttg1ip
miR-144-3p	Abca1
miR-144-3p	Gtf2e2
miR-144-3p	Gaa
miR-144-3p	Dyrk1a
miR-144-3p	Nav2
miR-144-3p	Dennd4a
miR-144-3p	Adnp
miR-144-3p	Uba6
miR-144-3p	Nr3c1
miR-144-3p	Jmjd1c
miR-144-3p	Btg2
miR-144-3p	Fam134a
miR-144-3p	Slc19a2
miR-144-3p	Map3k11
miR-144-3p	Psma8
miR-144-3p	Pcmtd2
miR-144-3p	Trp53inp2
miR-144-3p	Ank1
miR-144-3p	Abcc9
miR-144-3p	Snn
miR-144-3p	Slc38a2
miR-144-3p	Rnmt
miR-144-3p	Fnip2
miR-144-3p	Rangap1
miR-144-3p	Trim44
miR-144-3p	Ipo8
miR-144-3p	Notch2
miR-144-3p	Slc25a3
miR-144-3p	Ankra2
miR-144-3p	8430419L09Rik
miR-144-3p	Frs2
miR-144-3p	Sqstm1
miR-144-3p	Ptprb
miR-144-3p	Ube2a
miR-144-3p	Cd24a
miR-144-3p	Fgfr3
miR-144-3p	Hs2st1
miR-144-3p	Arhgap11a
miR-144-3p	Hyou1
miR-144-3p	Pdk1
miR-144-3p	Sypl
miR-144-3p	Mttp
miR-144-3p	Bmp2k
miR-144-3p	2020-09-08
miR-144-3p	Atp1b2
miR-144-3p	Itfg1
miR-144-3p	Rnf139
miR-144-3p	Zmiz1
miR-144-3p	Elk4
miR-144-3p	Sdc4
miR-144-3p	Me2
miR-144-3p	Samd8
miR-144-3p	Dscr3
miR-144-3p	Tnfrsf1b
miR-144-3p	Tmppe
miR-144-3p	Serinc5
miR-144-3p	Nipa2
miR-144-3p	Dcbld1
miR-144-3p	Usp40
miR-144-3p	Ankrd49
miR-144-3p	Dcp2
miR-144-3p	Ap1g1
miR-144-3p	Casp8ap2
miR-144-3p	Cep350
miR-144-3p	Mrs2
miR-144-3p	Suv420h1
miR-144-3p	Tsc22d1
miR-144-3p	Zfp120
miR-144-3p	Pon2
miR-144-3p	Ahctf1
miR-144-3p	Kctd20
miR-144-3p	Pde3b
miR-144-3p	Pggt1b
miR-144-3p	Nacc1
miR-144-3p	Jhdm1d
miR-144-3p	Csnk2b
miR-144-3p	Ano6
miR-144-3p	Rnf111
miR-144-3p	Atxn1
miR-144-3p	Cd82
miR-144-3p	Cldn1
miR-144-3p	Elf1
miR-144-3p	BC006779
miR-144-3p	Rif1
miR-144-3p	Pxmp4
miR-144-3p	Sema6a
miR-144-3p	Sik2
miR-144-3p	Gclc
miR-144-3p	Ep400
miR-144-3p	Adra2b
miR-144-3p	Tgfbr3
miR-144-3p	Nsd1
miR-144-3p	Dcp2
miR-144-3p	Ubxn7
miR-144-3p	Adipor2
miR-144-3p	Hipk3
miR-144-3p	Gpt2
miR-144-3p	Ralbp1
miR-144-3p	Cd320
miR-144-3p	Cdc42ep3
miR-144-3p	Med14
miR-144-3p	Atp6v1e1
miR-144-3p	Ipp
miR-144-3p	2700049A03Rik
miR-144-3p	Tpm4
miR-144-3p	Ppp1r9a
miR-144-3p	Sumo3
miR-144-3p	Kif2a
miR-144-3p	Zfp367
miR-144-3p	Tmem164
miR-144-3p	Abi2
miR-144-3p	D19Wsu162e
miR-144-3p	Impact
miR-144-3p	Trib1
miR-144-3p	Itgb1
miR-144-3p	Ergic2
miR-144-3p	Snip1
miR-144-3p	Tmem170b
miR-144-3p	Cdc25b
miR-144-3p	Sfrp1
miR-144-3p	D19Wsu162e
miR-144-3p	Ap3s1
miR-144-3p	4933426M11Rik
miR-144-3p	Chka
miR-144-3p	Cnn3
miR-144-3p	Polr1a
miR-144-3p	Grn
miR-144-3p	Slc38a2
miR-144-3p	Llgl1
miR-144-3p	Uox
miR-144-3p	Mbd6
miR-144-3p	Larp4b
miR-144-3p	Cpne1
miR-144-3p	Rtn4
miR-144-3p	Ssx2ip
miR-144-3p	Zhx1
miR-144-3p	Fgd6
miR-144-3p	Add3
miR-144-3p	Ghr
miR-144-3p	Il1rap
miR-144-3p	Qk
miR-144-3p	Pfkl
miR-144-3p	Prpf4b
miR-144-3p	B3galnt2
miR-144-3p	Nek2
miR-144-3p	Lonrf1
miR-144-3p	Gpcpd1
miR-144-3p	D930015E06Rik
miR-144-3p	2310057M21Rik
miR-144-3p	Vps37b
miR-144-3p	Elf4
miR-144-3p	Lin7c
miR-144-3p	Ufm1
miR-144-3p	Ikbkap
miR-144-3p	Mcl1
miR-144-3p	Vcam1
miR-144-3p	Ankib1
miR-144-3p	Rsbn1l
miR-144-3p	Ank2
miR-144-3p	Tmbim6
miR-144-3p	Nr2f2
miR-144-3p	Arhgap19
miR-144-3p	Pip4k2a
miR-144-3p	Vrk1
miR-144-3p	Gnai3
miR-144-3p	Shcbp1
miR-144-3p	Slc39a11
miR-144-3p	Ngfrap1
miR-144-3p	Dhcr24
miR-144-3p	Kpna1
miR-144-3p	Fam46a
miR-144-3p	Dhcr24
miR-144-3p	Nr6a1
miR-144-3p	Rab10
miR-144-3p	Zfp719
miR-144-3p	Btaf1
miR-144-3p	Npcd
miR-144-3p	Brwd1
miR-144-3p	Tmcc2
miR-144-3p	Cdyl
miR-144-3p	Hdac2
miR-144-3p	Cxcl10
miR-144-3p	Nfe2l2
miR-144-3p	Ammecr1
miR-144-3p	Kremen1
miR-144-3p	Lpin2
miR-144-3p	Bche
miR-144-3p	Dido1
miR-144-3p	Ube2l6
miR-144-3p	Tusc3
miR-144-3p	Hipk3
miR-144-3p	Creb1
miR-144-3p	Mcl1
miR-144-3p	Pigh
miR-144-3p	Pcgf5
miR-144-3p	Abca1
miR-144-3p	Stom
miR-144-3p	Lfng
miR-144-3p	Neu1
miR-144-3p	Ash1l
miR-144-3p	Qk
miR-144-3p	Sucla2
miR-144-3p	Eif2c3
miR-144-3p	Tbc1d24
miR-144-3p	Tmx1
miR-144-3p	Plek
miR-144-3p	Fam168b
miR-144-3p	Atp5a1
miR-144-3p	Fam179b
miR-144-3p	1110004F10Rik
miR-144-3p	Agrn
miR-144-3p	Lmnb1
miR-144-3p	Pkn2
miR-144-3p	Lsm14a
miR-144-3p	Mapk1
miR-144-3p	Mrps17
miR-144-3p	Fbxw11
miR-144-3p	Lrig2
miR-144-3p	Umps
miR-144-3p	Pigq
miR-144-3p	Luc7l
miR-144-3p	Usp33
miR-144-3p	Cdkn2aip
miR-144-3p	Sgpl1
miR-144-3p	Pabpn1
miR-144-3p	Acadsb
miR-144-3p	Fam160a2
miR-144-3p	Ube3a
miR-144-3p	Atmin
miR-144-3p	Aff1
miR-144-3p	Megf9
miR-144-3p	Zfp238
miR-144-3p	Poc5
miR-144-3p	Kif2a
miR-144-3p	Epb4.1
miR-144-3p	Fam108c
miR-144-3p	Glo1
miR-144-3p	Wnk1
miR-144-3p	Lifr
miR-144-3p	Prpf3
miR-144-3p	Nsd1
miR-144-3p	Golm1
miR-144-3p	Rfx2
miR-144-3p	Atrn
miR-144-3p	Zeb1
miR-144-3p	Arid1a
miR-144-3p	Dpy19l1
miR-144-3p	Zranb2
miR-144-3p	2610101N10Rik
miR-144-3p	Usp46
miR-144-3p	Slc7a11
miR-144-3p	Tsr1
miR-144-3p	Ldlr
miR-144-3p	Tnrc6b
miR-144-3p	Zfand5
miR-144-3p	Junb
miR-144-3p	Dsc2
miR-144-3p	Uck2
miR-144-3p	Tada1
miR-144-3p	Tgif1
miR-144-3p	Sema4a
miR-144-3p	Ppp3r1
miR-144-3p	Map3k1
miR-144-3p	Chd7
miR-144-3p	Rsrc2
miR-144-3p	BC031781
miR-144-3p	Ccm2
miR-144-3p	Pum1
miR-144-3p	Acp5
miR-144-3p	Rnf145
miR-144-3p	Nacc1
miR-144-3p	Tsc22d1
miR-144-3p	Rapgef2
miR-144-3p	Ppp1r15b
miR-144-3p	Prkar2a
miR-144-3p	Hnrnpab
miR-144-3p	Zfp706
miR-144-3p	Esyt2
miR-144-3p	Tgs1
miR-144-3p	Epb4.1
miR-144-3p	Amotl1
miR-144-3p	Cd99l2
miR-144-3p	Pdhx
miR-144-3p	Rqcd1
miR-144-3p	Iqcb1
miR-144-3p	Appbp2
miR-144-3p	Sepp1
miR-144-3p	Cct4
miR-144-3p	Akap13
miR-144-3p	D15Ertd621e
miR-144-3p	Ncaph
miR-144-3p	Aebp2
miR-144-3p	Zhx3
miR-144-3p	Spag9
miR-144-3p	Casc3
miR-144-3p	Gdi2
miR-144-3p	BC031353
miR-144-3p	Nras
miR-144-3p	Isoc1
miR-144-3p	Arhgap19
miR-144-3p	Acly
miR-144-3p	Hiatl1
miR-144-3p	Vamp3
miR-144-3p	AI597479
miR-144-3p	Ercc6l
miR-144-3p	Klf12
miR-144-3p	Acap2
miR-144-3p	Mtss1
miR-144-3p	Strap
miR-144-3p	Ssh2
miR-144-3p	Cachd1
miR-144-3p	9430023L20Rik
miR-144-3p	Aqp11
miR-144-3p	Fn1
miR-144-3p	Mcm4
miR-144-3p	Hsd17b11
miR-144-3p	Ei24
miR-144-3p	Ncoa7
miR-144-3p	Sh3pxd2a
miR-144-3p	Cdc42se1
miR-144-3p	Kpna3
miR-144-3p	Arrdc3
miR-144-3p	Tmem86b
miR-144-3p	Ppp2cb
miR-144-3p	Hif1a
miR-144-3p	Zwint
miR-144-3p	Atrx
miR-144-3p	Larp4b
miR-194-5p	Gigyf1
miR-194-5p	Eif6
miR-194-5p	Hipk1
miR-194-5p	Nbr1
miR-194-5p	Akap13
miR-194-5p	Egfr
miR-194-5p	Nrn1
miR-194-5p	Glul
miR-194-5p	Rai14
miR-194-5p	Ipo5
miR-194-5p	Rwdd4a
miR-194-5p	Golm1
miR-194-5p	Rsbn1l
miR-194-5p	Myo9a
miR-194-5p	Agfg1
miR-194-5p	Rbpms
miR-194-5p	Ssh2
miR-194-5p	Slc2a2
miR-194-5p	Rabac1
miR-194-5p	Elf2
miR-194-5p	Vopp1
miR-194-5p	Tfrc
miR-194-5p	Esyt1
miR-194-5p	Acly
miR-194-5p	Pdlim7
miR-194-5p	Zfand5
miR-194-5p	Scd2
miR-194-5p	A430107O13Rik
miR-194-5p	Gcnt1
miR-194-5p	Srebf2
miR-194-5p	Sik2
miR-194-5p	Trim59
miR-194-5p	Epb4.1
miR-194-5p	Arpc2
miR-194-5p	Tbl1xr1
miR-194-5p	Asah1
miR-194-5p	Acat2
miR-194-5p	Osbpl8
miR-194-5p	Taok1
miR-194-5p	Mtor
miR-194-5p	Dpy19l1
miR-194-5p	2610101N10Rik
miR-194-5p	Tmed7
miR-194-5p	Rif1
miR-194-5p	Wdr37
miR-194-5p	Gm98
miR-194-5p	Crk
miR-194-5p	Adnp
miR-194-5p	Slc25a29
miR-194-5p	Repin1
miR-194-5p	1190003J15Rik
miR-194-5p	Hibadh
miR-194-5p	Rqcd1
miR-194-5p	Tmem214
miR-194-5p	Mob1a
miR-194-5p	Sox6
miR-194-5p	Insig1
miR-194-5p	Kdm3a
miR-194-5p	Dhx15
miR-194-5p	Sri
miR-194-5p	Trak2
miR-194-5p	Chd1
miR-194-5p	Arhgap12
miR-194-5p	Tmem168
miR-194-5p	Nup50
miR-194-5p	Hs6st1
miR-194-5p	Sigmar1
miR-194-5p	Mal2
miR-194-5p	Sgk3
miR-194-5p	1600014C10Rik
miR-194-5p	Colec10
miR-194-5p	Clmn
miR-194-5p	Frs2
miR-194-5p	Rev3l
miR-194-5p	A930001N09Rik
miR-194-5p	Asap2
miR-194-5p	Nipsnap3b
miR-194-5p	Esyt2
miR-194-5p	Lamp2
miR-194-5p	Tal1
miR-194-5p	BC052040
miR-194-5p	Nucks1
miR-194-5p	Arl6ip1
miR-194-5p	Spnb2
miR-194-5p	Itpripl1
miR-194-5p	Arpc5l
miR-194-5p	Ncoa2
miR-194-5p	Clasp2
miR-194-5p	Pum1
miR-194-5p	Hiatl1
miR-194-5p	Cyp51
miR-194-5p	Tmem164
miR-194-5p	Cdca7l
miR-194-5p	Topors
miR-194-5p	Acadsb
miR-194-5p	Ppp3ca
miR-194-5p	Zfp568
miR-194-5p	Arl6ip1
miR-194-5p	Tmem128
miR-194-5p	Sorbs2
miR-194-5p	2700081O15Rik
miR-194-5p	Mid1ip1
miR-194-5p	Zfp828
miR-194-5p	Acsl3
miR-194-5p	2020-09-08
miR-194-5p	B3galnt2
miR-194-5p	Slco1b2
miR-194-5p	Acap2
miR-194-5p	Plek
miR-194-5p	Zdhhc13
miR-194-5p	Peg3
miR-194-5p	Actb
miR-194-5p	Aldh5a1
miR-194-5p	Atp6v1e1
miR-194-5p	Slc1a4
miR-194-5p	Csnk2b
miR-194-5p	Ubn2
miR-194-5p	Sdc4
miR-194-5p	Wnk1
miR-194-5p	Rnf219
miR-194-5p	Prrc2b
miR-194-5p	Rnf11
miR-194-5p	Cops2
miR-194-5p	Ctsl
miR-194-5p	G3bp1
miR-194-5p	Fndc3b
miR-194-5p	Lphn2
miR-194-5p	Ak3
miR-194-5p	Ikbkg
miR-194-5p	Nras
miR-194-5p	Gnai3
miR-194-5p	Emilin2
miR-194-5p	Masp2
miR-194-5p	Ppm1k
miR-194-5p	Ppp1r15b
miR-194-5p	Glul
miR-194-5p	Otud4
miR-194-5p	Ank1
miR-194-5p	Dffa
miR-194-5p	Zfand3
miR-194-5p	Man2a1
miR-194-5p	Tgfbr2
miR-194-5p	0610007L01Rik
miR-194-5p	Fat1
miR-194-5p	Ptp4a1
miR-194-5p	Slc2a3
miR-194-5p	Tor1aip1
miR-194-5p	Gpd1l
miR-194-5p	Fanca
miR-194-5p	Rtn3
miR-194-5p	Kif21a
miR-194-5p	Asb8
miR-194-5p	9930021J03Rik
miR-194-5p	Gabpb2
miR-194-5p	Dusp11
miR-194-5p	Cdca4
miR-194-5p	Epc2
miR-194-5p	Klhdc10
miR-194-5p	Met
miR-194-5p	Pbrm1
miR-194-5p	Sgpp1
miR-194-5p	Nucks1
miR-194-5p	Nkap
miR-194-5p	Fam63b
miR-194-5p	Ikbkap
miR-194-5p	Adam10
miR-194-5p	Ppp2ca
miR-194-5p	Fbxo21
miR-194-5p	Pnpla8
miR-194-5p	Slc4a1
miR-194-5p	Ssh2
miR-194-5p	Kctd20
miR-194-5p	Cxcl12
miR-194-5p	Map3k11
miR-194-5p	Tor1b
miR-194-5p	Lman1
miR-194-5p	Ranbp2
miR-194-5p	Mest
miR-194-5p	Pqlc1
miR-194-5p	Tcerg1
miR-194-5p	Enpp4
miR-194-5p	Hist1h4b
miR-194-5p	Acadl
miR-194-5p	Slc30a7
miR-194-5p	Ammecr1
miR-194-5p	Evi5
miR-194-5p	Zdhhc21
miR-194-5p	Arid2
miR-194-5p	Fbxl19
miR-194-5p	Igfals
miR-194-5p	Slc19a2
miR-194-5p	Thbs1
miR-194-5p	Zfp516
miR-194-5p	Mapk8
miR-194-5p	Jub
miR-194-5p	Hs3st3b1
miR-194-5p	Pcyox1
miR-194-5p	BC006779
miR-194-5p	Syvn1
miR-194-5p	Cflar
miR-194-5p	Mll3
miR-194-5p	D19Wsu162e
miR-194-5p	Ccbl2
miR-194-5p	2020-09-10
miR-194-5p	Lims1
miR-194-5p	Yipf4
miR-194-5p	Fam46a
miR-194-5p	Degs1
miR-194-5p	Farp1
miR-194-5p	Slc2a9
miR-194-5p	Lims1
miR-194-5p	Rabif
miR-194-5p	Tmx1
miR-194-5p	D230025D16Rik
miR-194-5p	Parp14
miR-194-5p	Lamp2
miR-194-5p	Slc31a2
miR-194-5p	Csnk1d
miR-194-5p	Atl3
miR-194-5p	Trim41
miR-194-5p	Ctsc
miR-194-5p	Fam178a
miR-194-5p	Fgfr3
miR-194-5p	Klf11
miR-194-5p	Tor1b
miR-194-5p	Prlr
miR-194-5p	Dcbld2
miR-194-5p	Klhdc10
miR-194-5p	Jhdm1d
miR-194-5p	Nsd1
miR-194-5p	Zbtb41
miR-194-5p	Cmtm8
miR-194-5p	Alg1
miR-194-5p	Fkbp5
miR-194-5p	Dtx3l
miR-194-5p	Onecut2
miR-194-5p	Rbbp4
miR-194-5p	Fmr1
miR-451a	Vcl
miR-451a	Paqr4
miR-451a	Herpud1
miR-451a	St6galnac3
miR-451a	Setd5
miR-451a	Nt5m
miR-451a	Plekho2
miR-451a	2400003C14Rik
miR-451a	Orc5
miR-451a	Slc2a4
miR-451a	Gcc1
miR-451a	Son
miR-451a	Matr3
miR-451a	Tcf3
miR-451a	Hnrnpa0
miR-451a	Ggta1
miR-451a	Mettl14
miR-451a	2020-09-08
miR-451a	Lpin2
miR-451a	Ankrd46
miR-451a	Timp2
miR-451a	Trim33
miR-451a	Cfl1
miR-451a	Rnf169
miR-451a	Psen1
miR-451a	H2afv
miR-451a	Cpd
miR-451a	Zzz3
miR-451a	Ogfod1
miR-451a	Csnk1d
miR-451a	Ccrl2
miR-451a	Ppp1r3b
miR-451a	Got1
miR-451a	Daam1
miR-451a	Nhlrc4
miR-451a	Galns
miR-451a	Top2a
miR-451a	Taf9b
miR-451a	3110001D03Rik
miR-451a	Kif11
miR-451a	Baz2b
miR-451a	Itgb3
miR-451a	Rer1
miR-451a	G3bp1
miR-451a	Copa
miR-451a	Arf3
miR-451a	Dtx3l
miR-451a	Pank2
miR-451a	Ankrd27
miR-451a	Vrk1
miR-451a	Agtr1a
miR-451a	Igf1r
miR-451a	Timeless
miR-451a	Fbxo28
miR-451a	Ap1g1
miR-451a	Nr2c2
miR-451a	Cdkn1b
miR-451a	Irak2
miR-451a	2010002N04Rik
miR-451a	Ash1l
miR-451a	Pole
miR-451a	Prdm4
miR-451a	Tsen15
miR-451a	Akap13
miR-451a	1600002H07Rik
miR-451a	Ero1l
miR-451a	1700029F09Rik
miR-451a	Hsdl1
miR-451a	Ncln
miR-451a	Traf6
miR-451a	Rnf152
miR-451a	Avl9
miR-451a	Prrc2c
miR-451a	Cbll1
miR-451a	Mocs3
miR-451a	4930427A07Rik
miR-451a	2810407C02Rik
miR-451a	Tmem188
miR-451a	St13
miR-451a	Brcc3
miR-451a	Nek2
miR-451a	Lsm14a
miR-451a	Tgm2
miR-451a	Mrps27
miR-451a	Mmp14
miR-451a	Gpr77
miR-451a	Dapp1
miR-451a	Sel1l
miR-451a	1110002B05Rik
miR-451a	Crot
miR-451a	Pum1
miR-451a	Vapa
miR-451a	Rbl1
miR-451a	Tbc1d10a
miR-451a	Zswim4
miR-451a	Insig1
miR-451a	Ankrd52
miR-451a	Gars
miR-451a	Osm
miR-451a	Fam54a
miR-451a	Hist4h4
miR-451a	Med28
miR-451a	Myst2
miR-451a	Sec61a1
miR-451a	Arrb1
miR-451a	H2afy
miR-451a	Fbxo33
miR-451a	Gnai3
miR-451a	Aff4
miR-451a	Arpc2
miR-451a	Son
miR-451a	Arrdc2
miR-451a	Atmin
miR-451a	Slc16a2
miR-451a	Raet1a
miR-451a	Cox10
miR-451a	Reep5
miR-451a	Kcnk5
miR-451a	Fbxw11
miR-451a	Rfx3
miR-451a	Gopc
miR-451a	Gfi1b
miR-451a	Snrk
miR-451a	Mrpl50
miR-451a	1810030O07Rik
miR-451a	AW549877
miR-451a	Cbl
miR-451a	Ppp2r1a
miR-451a	Cpsf6
miR-451a	Cdca7
miR-451a	Slc35e1
miR-451a	Kdm5a
miR-451a	Gnai3
miR-451a	St3gal2
miR-451a	4933403G14Rik
[truncated: 20 more rows]
