# Supplementary material for: Genome-wide identification of microRNA targets reveals positive regulation of the Hippo pathway by miR-122 during liver development
Source: Cell Death Dis. 2021 Dec 14;12(12):1161. doi: 10.1038/s41419-021-04436-7 (PMC8671590; doi:10.1038/s41419-021-04436-7)
Supplement: Supplementary file 7 — Table S6 [file 41419_2021_4436_MOESM7_ESM.xlsx]

## Sheet: Our CLIP miR-122 3UTR target
1110008F13Rik
1110021L09Rik
1110065P20Rik
1190007F08Rik
1700019G17Rik
1810008A18Rik
1810013D10Rik
2010003K11Rik
2210021J22Rik
2310022B05Rik
2400001E08Rik
2810008M24Rik
2900026A02Rik
3200002M19Rik
4831426I19Rik
4931406P16Rik
4933426M11Rik
4933433P14Rik
6030458C11Rik
6720456H20Rik
8430427H17Rik
9430020K01Rik
Aacs
Aak1
Abca3
Abcb8
Abcf2
Abhd4
Abi2
Abr
Acap2
Ache
Actb
Actn1
Acvr1
Adam10
Adcy1
Adipor2
Adrb2
Adrbk1
Adss
Aebp2
Aff1
Agl
Agpat1
Agphd1
Ahi1
AI480653
Akap10
Akap11
Akap13
Akr1d1
Aldh18a1
Aldoa
Alkbh1
Alpl
Amdhd2
Ampd3
Ankra2
Ankrd13b
Ankrd13c
Ankrd52
Anks4b
Ano6
Anp32e
Ap3b1
Ap3m1
Apbb2
Apoa1
Apobec1
Apoo
Aqp11
Aqp9
Araf
Arf3
Arfip2
Arhgap29
Arhgdia
Arhgef12
Arhgef18
Arhgef26
Arhgef7
Arid1a
Arid3a
Arl2
Arl8b
Armc6
Arv1
Arvcf
Asap2
Asb1
Atad3a
Ate1
Atf6
Atg12
Atg9a
Atl3
Atp1b1
Atp2b4
Atp2c2
Atp5j2
Atp6v0a1
Atp6v0a2
Atp6v0e
Atp6v1b2
Atp6v1h
Atp7a
Atp8b1
Atpif1
Atrn
Atrnl1
Atxn7l3
Avl9
B230208H17Rik
B3gnt7
B4galt1
B4galt5
Bach2
Bag4
Bak1
Bard1
Baz2a
BC003266
BC017158
BC032203
BC068157
Bcat2
Bckdha
Bcl2l13
Bcl2l2
Bdh1
Birc3
Bloc1s3
Bmp2k
Bmpr1a
Brd4
Brpf1
Bsg
C2
C230096C10Rik
Cables1
Calm3
Camk1d
Camk2d
Camsap2
Camsap3
Capn1
Capn5
Carhsp1
Cat
Cbfa2t2
Cbs
Cbx2
Cbx4
Cbx5
Ccbl2
Ccdc127
Ccdc93
Ccnb1
Ccne2
Ccng1
Ccnjl
Ccrn4l
Cd24a
Cd300a
Cd320
Cda
Cdc14b
Cdc25b
Cdc42bpa
Cdc42se1
Cdca4
Cdk16
Cdk18
Cdkn1a
Cds2
Cenpb
Cenpv
Cep97
Cept1
Cercam
Ces2g
Cflar
Cgnl1
Chchd3
Chd2
Chdh
Chmp4b
Chrd
Cideb
Cisd2
Cks1b
Clcn3
Clic1
Clic4
Cln6
Clns1a
Clpb
Cml2
Col18a1
Col5a3
Copg
Cops7b
Cox4i1
Cpd
Cpeb3
Crat
Creg1
Crk
Cs
Ctbp1
Ctdnep1
Ctdsp2
Ctdspl2
Ctsh
Cxcl10
Cxcl12
Cyb5b
Cybasc3
Cybrd1
Cyp26b1
Cyp3a13
Cyp8b1
Cyth3
D19Ertd386e
D2hgdh
Dazap2
Dcaf7
Dcbld1
Dcp2
Dda1
Ddah1
Ddc
Ddx39b
Degs1
Dennd4b
Dennd5b
Dexi
Dhcr24
Dhrs3
Dhx36
Dio1
Dlat
Dlg5
Dlgap5
Dmpk
Dnaja2
Dnajc3
Dnase1l3
Dock5
Dpp8
Dpy19l1
Dusp1
Dusp11
Dusp3
E130309D14Rik
Ebpl
Echdc1
Eda
Edc3
Ehbp1l1
Ehd3
Eif1ad
Eif2ak1
Eif4h
Elane
Endod1
Enpp5
Entpd7
Epas1
Epb4.9
Ept1
Esyt1
Esyt2
Etf1
Ets1
Etv6
Exoc2
Exoc6b
Fahd1
Fam100a
Fam105b
Fam107a
Fam108b
Fam126b
Fam132a
Fam134a
Fam134c
Fam160b2
Fam168a
Fam20b
Fam32a
Fam46c
Fam53b
Fam63b
Fam78a
Fam89b
Fbrsl1
Fbxl17
Fbxo21
Fbxo28
Fbxo44
Fbxo46
Fbxo8
Fbxw5
Fcna
Fermt3
Fktn
Fli1
Flnb
Fmo2
Fntb
Fosl2
Foxa1
Foxj2
Foxo1
Foxq1
Frat1
Frs2
Fto
Fuca2
Fundc2
Furin
Fzr1
G3bp2
G6pc
G6pc3
Gadd45b
Galc
Galnt2
Ganc
Gas1
Gas2l3
Gata4
Gatsl2
Gc
Gcap14
Gcgr
Gcnt2
Gde1
Gfpt1
Ggt5
Gigyf1
Gigyf2
Git1
Gltp
Gm12250
Gm16515
Gm608
Gmfb
Gmppa
Gnat1
Gng12
Gnpda2
Gns
Golph3l
Gorasp1
Gosr2
Gpatch2
Gpc1
Gpd1l
Gpr107
Gpr125
Gramd3
Gramd4
Grb10
Grem2
Gripap1
Grwd1
Gsk3a
Gtf2f2
Gtf3c2
Gtf3c4
Gys1
H13
H1f0
H2-Ke6
H2-T24
Hand2
Hcls1
Hdac4
Hfe2
Hhat
Hif1an
Hif3a
Hipk1
Hist1h1c
Hist1h2be
Hist1h2bf
Hist1h2bl
Hmbs
Hmcn1
Hmg20a
Hnf1a
Hnf4a
Hnrnpa0
Hnrnpu
Hook3
Hp1bp3
Hpn
Hs2st1
Hspbap1
Htatip2
Hus1
Idh3a
Idh3g
Iffo1
Iffo2
Ifnar1
Igdcc4
Igf1
Igf1r
Igf2
Igsf1
Ikbip
Ikzf4
Il1rn
Il28ra
Il6ra
Ing3
Ing5
Ino80d
Ipo5
Iqce
Iqgap1
Iqsec1
Irak2
Ireb2
Irf6
Irs1
Itih4
Itpripl2
Jph1
Jup
Kank2
Kcnb1
Kcnc3
Kctd10
Kctd15
Kctd17
Kctd21
Kctd5
Kctd9
Kdm4a
Kdm6b
Kif1b
Klb
Klf16
Klhdc10
Klhdc8a
Klhl20
Klhl22
Kpna6
Kpnb1
Lamc1
Laptm4b
Larp1
Lass5
Lass6
Lcat
Lclat1
Lcn2
Ldlrad3
Ldlrap1
Lemd3
Leng8
Leprotl1
Letm2
Lfng
Lgals3bp
Lifr
Lima1
Llgl1
Lmtk2
Lnp
Lnpep
Loxl4
Lpar2
Lpcat3
Lrat
Lsm4
Ltf
Luzp1
Lzts2
Maf
Maf1
Maged2
Magi3
Magt1
Mal2
Malt1
Maml3
Man1a2
Map3k2
Mapk1
Mapk4
Mapkapk2
Mapre1
Mapre2
Mark2
Mast3
Mau2
Mavs
Mbd4
Mcart1
Mdm2
Me1
Med1
Med22
Med28
Mesdc2
Mest
Met
Mettl14
Mfsd2b
Mlec
Mll1
Mllt1
Mllt4
Mlxip
Mmgt1
Mob1b
Mob3b
Morc3
Mrc2
Mrpl12
Mrps26
Msl1
Msrb3
Mtap7
Mtch2
Mtmr9
Myadm
Mylip
Myo9a
Naaa
Nadk
Ncdn
Ncoa3
Ndrg3
Necap1
Necap2
Nedd4l
Nfam1
Nfat5
Nfia
Nfic
Nkap
Nktr
Npepps
Nr4a1
Nrf1
Nucb1
Nudt2
Nudt3
Nup50
Nup62cl
Nup62-il4i1
Nusap1
Obfc1
Ocln
Ocstamp
Ogg1
Orai3
Orc2
Ostc
Otud4
P2rx4
P2ry1
P4ha1
Pa2g4
Pafah1b2
Papola
Pbx1
Pcm1
Pdcd2l
Pde3b
Pdgfb
Pdgfrb
Pdlim7
Pdp2
Peli2
Pex26
Pfkfb4
Pgpep1
Phactr4
Phf15
Phf20
Phf23
Phka1
Pi4k2a
Pias3
Pigm
Pigq
Pigv
Pip4k2b
Pip4k2c
Pip5k1a
Pitpnm2
Plbd2
Plcb1
Pldn
Plec
Plekhm1
Plin3
Plin4
Pllp
Plod1
Plxna1
Plxnb2
Pms2
Pole4
Polm
Polr1a
Polr3f
Popdc2
Ppard
Ppfia4
Ppp1cc
Ppp1r12a
Ppp1r37
Ppp1r9a
Ppp2r1a
Ppp2r2a
Ppp2r3a
Pqbp1
Pqlc1
Prdm15
Prdm16
Prickle1
Prkaa2
Prkar2a
Prlr
Prmt5
Prosapip1
Prpf18
Prpf31
Prpf4
Prr13
Prrc2b
Prrg2
Prss53
Psma6
Ptbp1
Ptdss2
Ptk2
Ptp4a3
Ptpn1
Ptpn2
Ptprb
Purb
Pwp1
Pxk
Pxmp4
Pxn
Pygo2
Rab11fip2
Rab11fip3
Rab14
Rab1b
Rab37
Rab3d
Rab40c
Rab43
Rab5c
Rabgap1l
Rac2
Rad50
Rae1
Ralgapa1
Ralgapa2
Ralgapb
Rap1gap
Rap2a
Rapgef6
Rbfox2
Rbm47
Rbm4b
Rbpms
Rc3h1
Rcc2
Rcor1
Reep1
Reep6
Rffl
Rfk
Rftn1
Rfx3
Rgl1
Rgp1
Rgs16
Rhobtb3
Rlim
Rnf122
Rnf215
Rnf38
Rod1
Ror1
Rpp14
Rtn4rl1
Rxra
S1pr2
S1pr3
Samd8
Sar1a
Sbk1
Scamp2
Scarb1
Scd2
Scn4b
Sec16a
Sema3b
Sema4g
Sepn1
Sepx1
Serpine1
Sesn2
Sfrs18
Sftpa1
Sfxn1
Sgpl1
Sgsh
Sh3pxd2a
Sidt2
Sike1
Sipa1l2
Sipa1l3
Slc10a7
Slc11a2
Slc12a5
Slc12a6
Slc16a1
Slc1a2
Slc1a5
Slc20a1
Slc24a6
Slc25a29
Slc25a34
Slc25a45
Slc29a3
Slc2a1
Slc2a3
Slc2a9
Slc35a4
Slc35e1
Slc38a4
Slc38a7
Slc38a9
Slc39a3
Slc41a1
Slc43a2
Slc4a1
Slc7a1
Slc7a2
Slc7a5
Slc7a6
Slc9a1
Slco1b2
Slx4
Smarcc1
Smarcc2
Smarcd1
Smg1
Smpd4
Snap23
Snap29
Snhg11
Snip1
Snx17
Snx27
Socs1
Sort1
Sowahb
Sox7
Sox9
Sp1
Spata2l
Specc1
Spns2
Spp2
Spred2
Spry2
Sptlc1
Sptlc2
Sqstm1
Srebf2
Srf
Sri
Srprb
Srrm4
Stat2
Stim1
Stk25
Styk1
Sun1
Supt6h
Surf4
Syne1
Tars2
Tbc1d1
Tbc1d10b
Tbc1d13
Tbc1d14
Tbc1d16
Tbc1d22b
Tbcel
Tbl2
Tecpr1
Terf2
Tert
Tfdp2
Tgfbr1
Tgfbrap1
Tgoln1
Thoc2
Thumpd3
Timd2
Timm22
Tiprl
Tm9sf2
Tmed10
Tmed3
Tmed9
Tmem104
Tmem109
Tmem125
Tmem127
Tmem143
Tmem147
Tmem154
Tmem18
Tmem2
Tmem20
Tmem201
Tmem245
Tmem41b
Tmem43
Tmem51
Tmem62
Tmem87a
Tmtc3
Tnfaip2
Tnfrsf1b
Tnks2
Tnpo3
Tnrc6a
Tnrc6b
Tob2
Tom1l2
Tor1aip1
Tor3a
Tpd52l2
Tpm4
Tpp2
Trim44
Triobp
Trp53inp2
Tsc22d3
Tspan32
Ttc30b
Ttc7
Ttyh3
Tubb5
Ube2q2
Ube4a
Ubp1
Uhrf1
Usp37
Usp40
Usp6nl
Vamp3
Vipar
Vldlr
Vps37b
Vps37c
Vps45
Vps4a
Vps72
Wars
Wasf2
Wbp1
Wbp7
Wbscr27
Wdr45l
Wdr47
Wdr77
Wfdc3
Whsc1l1
Wwtr1
Xiap
Xpr1
Xrcc5
Xylb
Yme1l1
Ypel2
Zbtb39
Zbtb4
Zbtb44
Zbtb7a
Zc3h18
Zc3hav1l
Zdhhc24
Zdhhc7
Zfp106
Zfp12
Zfp148
Zfp169
Zfp213
Zfp229
Zfp266
Zfp275
Zfp276
Zfp282
Zfp295
Zfp395
Zfp46
Zfp507
Zfp568
Zfp592
Zfp668
Zfp704
Zfp740
Zfp865
Zfp871
Zkscan1
Zmat3
Zmiz1

## Sheet: verified miR-122 mouse target
Aldoa
Apob
Bach1
Bckdk
Ccng1
Ccrn4l
Cd320
Ddc
Gde1
Gpx7
Gys1
Hfe2
Hist1h1c
Lass6
Ndrg3
P4ha1
Rcan1
Rell1
Sbk1
Slc35a4
Slc7a1
Smarcd1
Tgfbr1
Tmed3
Tmem50b
Afp
Alpl
B2m
Ccl2
Cs
Csf3r
Ctgf
Cxcl13
Cyp2b13
Dbp
Igf2
Il1b
Jun
Klf6
Per1
Prom1
Sox4

## Sheet: overlapped OurCLIP and verified
Sbk1
Lass6
Cd320
Slc35a4
Gde1
Cs
Aldoa
Ccng1
Tmed3
Gys1
Igf2
Ccrn4l
Ddc
P4ha1
Hfe2
Smarcd1
Tgfbr1
Hist1h1c
Alpl
Ndrg3
Slc7a1

## Sheet: StarBase miR-122 targets
Smap1
Pam
Ralb
Cxcr4
Mapkapk2
Cdk18
Timm17a
Lamc1
Tor3a
Hnrnpu
Degs1
Fbxo28
Abi2
Nrp2
Arpc2
Retreg2
B3gnt7
Gpc1
Slc41a1
Zbtb41
Foxo3
Sgpl1
Mier2
Mknk2
Lingo3
Slc39a3
Fzr1
Nfic
Ckap4
Frs2
Mdm2
Helb
Hmga2
43899
Esyt1
Cdk2
Map7
P4ha1
Ipmk
Slc19a1
Bsg
Dot1l
Zbtb7a
Ppp1r12a
Gns
Ctdsp2
R3hdm2
Zbtb39
Stat2
Cs
Ankrd52
Nf2
Purb
Hus1
Grb10
Cep68
Ccng1
Sqstm1
Akap10
Kdm6b
Pelp1
Supt6
Mrm1
Ints2
Ypel2
Msi2
Igf2bp1
Kpnb1
Npepps
Fbxl20
Med1
Rab5c
Retreg3
Atxn7l3
Gpatch8
Plekhm1
Kansl1
Trim47
Socs3
Timp2
Arhgdia
Morc2a
Tbc1d10a
Xbp1
Ppp3r1
Spred2
Rtn4
Rapgef6
Llgl1
Trim16
Zbtb4
Ctdnep1
Mnt
Crk
Git1
Pigs
Nkiras2
Ramp2
Vps25
Psme3
Dhx8
Dcaf7
Tmem104
C1qtnf1
Cbx2
Foxk2
Sox11
Sav1
Actn1
Npc2
Sptlc2
Galc
Psma6
Tmx1
Susd6
Jdp2
Adck1
Dglucy
Papola
Klc1
Sptlc1
Lman2
Gas1
Rhobtb3
Map1b
Kif2a
Klf6
Elmo1
Hist1h2bg
Hist1h1c
Mylip
Spin1
Faf2
Smad5
Ntrk2
Arrdc3
Tmem167
Zbed3
Bmpr1a
Gmfb
Slc7a7
Ajuba
Ppp2r2a
Dmtn
Ednrb
Stk24
Flnb
Zmiz1
Bcl2l2
Khnyn
Dnajc3
Ipo5
AW549877
Rad21
Ptk2
Eef1d
Plec
Myh9
Tmem184b
Csnk1e
Cbx7
Tob2
Poldip3
Pacsin2
Slc38a1
Slc38a2
Arf3
Cers5
Slc11a2
Oxct1
Rictor
Laptm4b
Trib1
Them6
Maf1
Tnrc6b
Srebf2
Nup50
Ano6
Smarcd1
Scn8a
Sp1
Carhsp1
Socs1
Fopnl
Etv5
Acap2
Pak2
Tmem50b
Brwd1
Ciita
Snap29
Lrch3
Hcls1
Fstl1
Gsk3b
Ttc3
Igf2r
Lnpep
Zfp213
Traf7
Dusp1
Bak1
Nudt3
Brd2
Tubb5
Srf
Sh3gl1
Mllt1
Slc25a23
Tgif1
Ppp2r1a
Atp6v0e
Ppard
Cdkn1a
Abcg1
Cd320
Agpat1
Atf6b
Clic1
Ddx39b
Ier3
Nrm
Ehd3
Etf1
Spry4
Adrb2
Mapk4
Mapre2
Slc35a4
Dcp2
Dctn4
Pdgfrb
Kdm2a
Rce1
Rab1b
Klc2
Fam89b
Sssca1
Capn1
Arl2
Mark2
Rtn3
Dagla
Zfp91
Scd1
Sh3pxd2a
Zdhhc24
Abhd17b
Pgam1
Scd2
Hif1an
Lzts2
Gbf1
Gsto1
Rabl6
Fnbp1
Fam78a
Mvb12b
Rab14
Ppp6c
Stk39
Api5
Meis2
Zfp106
Cenpb
Snx5
Ralgapa2
Nol4l
Cpne1
Gm28036
B4galt5
Col5a1
Tbc1d13
Prrc2b
Ak1
Fam129b
Tbr1
Cers6
Arhgap1
Slc12a6
Mapkbp1
Bloc1s6
Tmem127
Stk35
Cdc25b
Mapre1
Cbfa2t2
Ralgapb
Ncoa3
Ptpn1
Gnas
Dnajc5
Zfp704
Serp1
Cks1b
Il6ra
Bcl9
Sars
S1pr1
Ap1ar
Fam241a
Ostc
Hs2st1
Tnfsf10
Prkci
Noct
Proser1
Mbnl1
Mef2d
Ash1l
Pygo2
Ube2q1
Gatad2b
Pogz
Cdc42se1
Sv2a
Slc16a1
Sort1
Wdr47
Arhgap29
Tram1l1
Camk2d
Tspan5
Ankrd13c
B4galt1
Ubap2
Sigmar1
Fam214b
Cd72
Rnf38
Slc25a51
Lpar1
Ptbp3
Jak1
C77080
Phactr4
Sesn2
Atpif1
Arid1a
Ldlrap1
Clic4
Eloa
Szrd1
Tnfrsf1b
Pgd
Kif1b
Vamp3
Ccne2
Bach2
Rragd
Ubap1
Rgp1
Tgfbr1
Rnf20
Rad23b
Akap2
Pakap
Slc31a1
Dhcr24
Rab3b
Efcab14
Slc2a1
Stk40
Smim12
Wasf2
Syf2
Emc1
Mtor
Cep104
Nadk
Ccnl2
Abcf2
Gtf3c2
Lcorl
Tgfbr3
Mlec
Pitpnm2
Scarb1
Eif4h
Cux1
Tnrc18
Actb
Atp5j2
Slc7a1
Mapre3
Snx17
Dr1
Pcgf3
Slc8b1
Fam109a
Anapc7
P2rx4
Mlxip
Zkscan1
Sun1
Lfng
Pan3
Rbm28
Podxl
Rpia
Tgoln1
Tmsb10
Plxna1
Chchd4
Raf1
Adipor2
Apobec1
Slc2a3
Kcna1
Mgp
Kras
Peg10
Tes
Met
Calu
Klhdc10
Zfp282
Avl9
Gng12
Copg1
Tmem43
Slc6a6
Itpr1
Arl8b
Brpf1
Cxcl12
Pex26
Necap1
Lpcat3
Aebp2
Calm3
Egln2
Capns1
Nucb1
Sv2b
Cpeb1
Myo7a
Arfip2
Smg1
Itpripl2
Zfp668
Bet1l
Slc1a5
Cic
Kcnc3
Vrk3
Nup62
Slc17a7
Gys1
Bcat2
Ldha
Slc17a6
Igf1r
Sema4b
Mesd
Ccdc90b
Pgm2l1
Coa4
Lamtor1
Trim6
Tnrc6a
Bckdk
Efnb2
Clcn3
Smim7
Zswim4
Nacc1
Cbln1
Slc38a7
4931428F04Rik
Atxn1l
Maf
Slc7a5
2310022B05Rik
Sipa1l2
Pnpla6
Evi5l
Nsd3
Atp6v1b2
Tpm4
Otud4
Rnf150
Tbc1d9
Rbl2
Nlrc5
D230025D16Rik
Vps4a
Cyb5b
Zfhx3
Pdpr
Cox4i1
S1pr2
Raver1
Dpy19l1
Ei24
Gramd1b
Cbl
Kmt2a
Pafah1b2
Dlat
Coro2b
Fem1b
Mindy2
Lrrc1
Tmed3
Cdv3
Trim71
Ube2q2
Edc3
Pkm
Cln6
Ints14
Igdcc3
Spg21
Rbpms2
Oaz2
Adam10
Tusc2
Qars
Smarcc1
Clasp2
Ctdspl
Fundc1
Syn1
Bcap31
Mecp2
Magt1
Maged2
Syp
Cdk16
Zfp275
Fundc2

## Sheet: overlapped StarBase and OurCLIP
Abi2
Sptlc2
Cdk18
Dlat
Nup50
Plekhm1
Bak1
Stat2
Scd2
Pdgfrb
Cdkn1a
Ralgapb
Maf
Tmem104
Slc38a7
Arhgap29
Hus1
Lnpep
Cox4i1
Arl8b
Degs1
Cdc42se1
Dcaf7
Tor3a
Itpripl2
Zbtb39
Kcnc3
B3gnt7
Gmfb
Ipo5
Rab5c
Rgp1
B4galt1
Akap10
Tmem127
Pex26
Papola
Flnb
Scarb1
Tgoln1
Llgl1
Gtf3c2
Plxna1
Slc35a4
Tnfrsf1b
Mark2
Laptm4b
Dpy19l1
Snap29
Cdk16
Gas1
Cs
Fam89b
Actb
Ostc
Purb
Snx17
Ccng1
Adam10
Dusp1
Sesn2
Mylip
Npepps
Arl2
Slc7a5
Lpcat3
Cdc25b
Sort1
Prrc2b
Maf1
Met
Ralgapa2
Wdr47
Frs2
Ctdnep1
Atp6v0e
P4ha1
Smarcd1
Tgfbr1
Rnf38
Avl9
Fundc2
Hif1an
Ehd3
Apobec1
Lamc1
Mllt1
Slc39a3
Ano6
Crk
Zfp213
Camk2d
Ldlrap1
Plec
Abcf2
Ctdsp2
Nudt3
Mapkapk2
Srebf2
Agpat1
Fbxo28
Nfic
Ppard
Necap1
Zbtb7a
Cyb5b
Gns
Galc
Hs2st1
Psma6
Slc7a1
Ube2q2
Zfp282
B4galt5
Smg1
Adrb2
Rab1b
Phactr4
Bcl2l2
Sp1
Esyt1
Ypel2
Actn1
Zfp668
Zkscan1
Slc12a6
Pafah1b2
Sqstm1
Klhdc10
Ppp2r2a
Arfip2
S1pr2
Fam78a
Zfp106
Ankrd52
Spred2
Etf1
Zmiz1
Ppp2r1a
Vps4a
Socs1
Fzr1
Rapgef6
Bach2
Tpm4
Arf3
Med1
Cks1b
Ppp1r12a
Sh3pxd2a
Slc1a5
Sgpl1
Ddx39b
P2rx4
Ncoa3
Wasf2
Vamp3
Carhsp1
Pygo2
Aebp2
Cenpb
Cd320
Tubb5
Brpf1
Atpif1
Mapre2
Mapre1
Nucb1
Sptlc1
Arhgdia
Zdhhc24
2310022B05Rik
Rhobtb3
Tbc1d13
Smarcc1
Ccne2
Atp5j2
Lfng
Mapk4
Tnrc6b
Capn1
Otud4
Lzts2
Srf
Eif4h
Kpnb1
Tmed3
Slc2a3
Kdm6b
Dnajc3
Hcls1
Acap2
Rab14
Zfp275
Gys1
Nadk
Clic4
Cln6
Zfp704
Magt1
Sipa1l2
Sun1
Bsg
Igf1r
Ankrd13c
Grb10
Zbtb4
Cxcl12
Cbx2
Il6ra
Gng12
Adipor2
Kif1b
Slc2a1
Gpc1
Tnrc6a
Mdm2
Atp6v1b2
Cbfa2t2
Hist1h1c
Bcat2
Edc3
Atxn7l3
Calm3
Hnrnpu
Ptpn1
Mlxip
Git1
Clcn3
Ptk2
Slc16a1
Bmpr1a
Dhcr24
Tmem43
Clic1
Mlec
Tob2
Slc41a1
Dcp2
Maged2
Pitpnm2
Slc11a2
Arid1a
