# Supplementary material for: Genome-wide identification of microRNA targets reveals positive regulation of the Hippo pathway by miR-122 during liver development
Source: Cell Death Dis. 2021 Dec 14;12(12):1161. doi: 10.1038/s41419-021-04436-7 (PMC8671590; doi:10.1038/s41419-021-04436-7)
Supplement: Supplementary file 8 — Table S7 [file 41419_2021_4436_MOESM8_ESM.xlsx]

## Sheet: miRNA-target 3'UTR
miRNA	targets	detected stage
let-7a-1-3p	2010106G01Rik	P7
let-7a-1-3p	2310022B05Rik	P7
let-7a-1-3p	2610008E11Rik	P7
let-7a-1-3p	2700049A03Rik	e12.5
let-7a-1-3p	4931406P16Rik	P7
let-7a-1-3p	5730403B10Rik	Ad P7
let-7a-1-3p	6720456H20Rik	P7
let-7a-1-3p	A230051G13Rik	P7
let-7a-1-3p	A930001N09Rik	e12.5
let-7a-1-3p	Aars	Ad
let-7a-1-3p	Abca1	Ad
let-7a-1-3p	Abhd13	e12.5
let-7a-1-3p	Acer2	P7
let-7a-1-3p	Adam19	e12.5
let-7a-1-3p	Add3	P7
let-7a-1-3p	Adnp	P7
let-7a-1-3p	Adrb2	e12.5
let-7a-1-3p	Adss	e12.5
let-7a-1-3p	Aff4	e12.5
let-7a-1-3p	Aftph	e12.5
let-7a-1-3p	Aip	P7
let-7a-1-3p	Akap11	e12.5 P7
let-7a-1-3p	Akr1c14	P7
let-7a-1-3p	Alkbh5	Ad P7
let-7a-1-3p	Ankrd44	Ad
let-7a-1-3p	Ap2a2	e12.5
let-7a-1-3p	Ap3s1	P7
let-7a-1-3p	Apc	e12.5
let-7a-1-3p	Arfgef1	e12.5
let-7a-1-3p	Arg1	P7
let-7a-1-3p	Arhgap23	e12.5
let-7a-1-3p	Arih1	e12.5
let-7a-1-3p	Arl5a	P7
let-7a-1-3p	Asap2	P7
let-7a-1-3p	Ascc2	P7
let-7a-1-3p	Atad1	e12.5
let-7a-1-3p	Atf7ip	e12.5
let-7a-1-3p	Atp2b4	e12.5
let-7a-1-3p	Atxn7l3b	P7
let-7a-1-3p	B3galt1	P7
let-7a-1-3p	B3galt1	P7
let-7a-1-3p	BC017158	Ad
let-7a-1-3p	Bdp1	e12.5
let-7a-1-3p	Btaf1	P7
let-7a-1-3p	Cadm1	P7
let-7a-1-3p	Camk2d	Ad
let-7a-1-3p	Car8	Ad
let-7a-1-3p	Cbx7	P7
let-7a-1-3p	Cd24a	e12.5 P7
let-7a-1-3p	Cd99l2	e12.5
let-7a-1-3p	Cdc42se2	Ad
let-7a-1-3p	Cdca3	e12.5
let-7a-1-3p	Cdk2ap2	e12.5
let-7a-1-3p	Cdkn1a	Ad
let-7a-1-3p	Cdkn1b	e12.5 P7
let-7a-1-3p	Cdkn1b	P7
let-7a-1-3p	Chst2	Ad
let-7a-1-3p	Clcn3	e12.5
let-7a-1-3p	Cldn1	e12.5 Ad P7
let-7a-1-3p	Cldn1	Ad
let-7a-1-3p	Clic4	P7
let-7a-1-3p	Clp1	e12.5
let-7a-1-3p	Cnbp	e12.5
let-7a-1-3p	Col4a1	e12.5
let-7a-1-3p	Copg	P7
let-7a-1-3p	Cpd	e12.5
let-7a-1-3p	Crk	e12.5
let-7a-1-3p	Ctdsp2	Ad
let-7a-1-3p	Ctnnb1	e12.5
let-7a-1-3p	D10Wsu102e	e12.5
let-7a-1-3p	D15Ertd621e	P7
let-7a-1-3p	Dazap2	Ad P7
let-7a-1-3p	Dcaf7	e12.5
let-7a-1-3p	Dcbld1	e12.5
let-7a-1-3p	Dcun1d1	e12.5
let-7a-1-3p	Dhcr24	Ad
let-7a-1-3p	Dicer1	Ad
let-7a-1-3p	Dido1	e12.5
let-7a-1-3p	Dip2b	e12.5
let-7a-1-3p	Dok4	e12.5
let-7a-1-3p	Dr1	Ad
let-7a-1-3p	Drg1	e12.5
let-7a-1-3p	Dsc2	Ad
let-7a-1-3p	Dsg2	e12.5
let-7a-1-3p	E2f3	P7
let-7a-1-3p	Ehmt1	e12.5
let-7a-1-3p	Eif2s1	e12.5
let-7a-1-3p	Elf4	e12.5
let-7a-1-3p	Erbb2ip	P7
let-7a-1-3p	Erlin2	P7
let-7a-1-3p	Ero1lb	Ad P7
let-7a-1-3p	Errfi1	Ad
let-7a-1-3p	Evi5	e12.5
let-7a-1-3p	Fam108b	e12.5
let-7a-1-3p	Fam126b	P7
let-7a-1-3p	Fam160a2	P7
let-7a-1-3p	Fam175b	P7
let-7a-1-3p	Fam33a	e12.5
let-7a-1-3p	Fam46a	Ad
let-7a-1-3p	Fam53b	e12.5
let-7a-1-3p	Fam65b	P7
let-7a-1-3p	Fam76b	e12.5
let-7a-1-3p	Fas	Ad P7
let-7a-1-3p	Fbxl17	P7
let-7a-1-3p	Fbxl3	e12.5
let-7a-1-3p	Fbxo28	e12.5
let-7a-1-3p	Fbxo33	e12.5
let-7a-1-3p	Fbxo45	e12.5
let-7a-1-3p	Fkbp14	Ad
let-7a-1-3p	Fmr1	e12.5
let-7a-1-3p	Frmd6	e12.5
let-7a-1-3p	Fryl	e12.5
let-7a-1-3p	Gab1	e12.5
let-7a-1-3p	Gadd45a	e12.5
let-7a-1-3p	Ghitm	e12.5
let-7a-1-3p	Gli3	P7
let-7a-1-3p	Glul	e12.5
let-7a-1-3p	Gm608	e12.5
let-7a-1-3p	Gnal	P7
let-7a-1-3p	Golga5	e12.5
let-7a-1-3p	Gpatch8	e12.5
let-7a-1-3p	Gria2	e12.5
let-7a-1-3p	Grsf1	P7
let-7a-1-3p	Gxylt1	P7
let-7a-1-3p	Gzf1	e12.5
let-7a-1-3p	Heatr3	e12.5
let-7a-1-3p	Hemgn	e12.5
let-7a-1-3p	Herpud1	e12.5
let-7a-1-3p	Herpud1	e12.5 Ad
let-7a-1-3p	Hexim1	Ad
let-7a-1-3p	Hhip	P7
let-7a-1-3p	Hint1	e12.5
let-7a-1-3p	Hipk1	e12.5
let-7a-1-3p	Hist1h2ad	e12.5
let-7a-1-3p	Hmgcr	Ad
let-7a-1-3p	Hmgxb4	e12.5
let-7a-1-3p	Hnrnpul2	e12.5
let-7a-1-3p	Hspa9	e12.5
let-7a-1-3p	Iffo2	Ad
let-7a-1-3p	Igf1	Ad P7
let-7a-1-3p	Igf2	P7
let-7a-1-3p	Ik	e12.5
let-7a-1-3p	Il1rap	P7
let-7a-1-3p	Ino80d	e12.5
let-7a-1-3p	Ints6	e12.5
let-7a-1-3p	Ipo11	e12.5
let-7a-1-3p	Iqgap1	P7
let-7a-1-3p	Itih4	P7
let-7a-1-3p	Itsn1	e12.5
let-7a-1-3p	Jak2	P7
let-7a-1-3p	Jhdm1d	e12.5
let-7a-1-3p	Kbtbd2	Ad
let-7a-1-3p	Kbtbd7	e12.5 Ad
let-7a-1-3p	Kcnj15	e12.5
let-7a-1-3p	Kif11	e12.5 P7
let-7a-1-3p	Kif22	e12.5
let-7a-1-3p	Klf6	e12.5
let-7a-1-3p	Lamp2	Ad P7
let-7a-1-3p	Leng8	e12.5
let-7a-1-3p	Letmd1	e12.5
let-7a-1-3p	Lgals8	e12.5
let-7a-1-3p	Lifr	e12.5 P7
let-7a-1-3p	Lmtk2	e12.5
let-7a-1-3p	Lpcat3	e12.5
let-7a-1-3p	Lrig2	e12.5
let-7a-1-3p	Lrrc32	P7
let-7a-1-3p	Lrrc55	e12.5
let-7a-1-3p	Lsm14a	e12.5
let-7a-1-3p	Ltbp1	P7
let-7a-1-3p	Maf	P7
let-7a-1-3p	Mastl	e12.5
let-7a-1-3p	Mat2b	P7
let-7a-1-3p	Mbnl2	Ad
let-7a-1-3p	Mbtd1	Ad
let-7a-1-3p	Mcam	e12.5
let-7a-1-3p	Mcl1	P7
let-7a-1-3p	Med26	e12.5
let-7a-1-3p	Mex3b	P7
let-7a-1-3p	Mgam	Ad P7
let-7a-1-3p	Mis12	e12.5
let-7a-1-3p	Mll2	e12.5
let-7a-1-3p	Mllt3	e12.5
let-7a-1-3p	Mms22l	e12.5
let-7a-1-3p	Mns1	e12.5
let-7a-1-3p	Mpzl1	e12.5 P7
let-7a-1-3p	Mrpl50	e12.5
let-7a-1-3p	Mrs2	e12.5 P7
let-7a-1-3p	Mtor	P7
let-7a-1-3p	Mttp	P7
let-7a-1-3p	Myst3	e12.5
let-7a-1-3p	Naa15	e12.5
let-7a-1-3p	Nadk	e12.5
let-7a-1-3p	Nadkd1	e12.5
let-7a-1-3p	Nasp	e12.5
let-7a-1-3p	Ndel1	P7
let-7a-1-3p	Ndel1	e12.5
let-7a-1-3p	Ndrg1	P7
let-7a-1-3p	Necap1	e12.5
let-7a-1-3p	Necap1	e12.5
let-7a-1-3p	Nfat5	e12.5
let-7a-1-3p	Nfib	e12.5
let-7a-1-3p	Nipsnap3b	Ad
let-7a-1-3p	Nptn	e12.5 P7
let-7a-1-3p	Nr2f2	e12.5 P7
let-7a-1-3p	Nras	Ad
let-7a-1-3p	Nsd1	e12.5
let-7a-1-3p	Nup153	e12.5
let-7a-1-3p	Ogfrl1	P7
let-7a-1-3p	Onecut2	Ad
let-7a-1-3p	Orai3	P7
let-7a-1-3p	Otud4	e12.5 P7
let-7a-1-3p	Otud7b	P7
let-7a-1-3p	Pafah1b2	e12.5
let-7a-1-3p	Paics	e12.5
let-7a-1-3p	Patl1	e12.5
let-7a-1-3p	Pbx1	P7
let-7a-1-3p	Pcdh17	P7
let-7a-1-3p	Pcdhga1	e12.5
let-7a-1-3p	Pcmtd2	P7
let-7a-1-3p	Pcyt1a	e12.5
let-7a-1-3p	Pdia6	P7
let-7a-1-3p	Pgam5	e12.5
let-7a-1-3p	Phf6	e12.5
let-7a-1-3p	Phlpp1	P7
let-7a-1-3p	Picalm	e12.5
let-7a-1-3p	Pim1	e12.5
let-7a-1-3p	Pip4k2b	e12.5 P7
let-7a-1-3p	Pip5k1a	e12.5
let-7a-1-3p	Pitpnm2	e12.5 Ad
let-7a-1-3p	Plec	P7
let-7a-1-3p	Plekha8	P7
let-7a-1-3p	Pnrc1	e12.5
let-7a-1-3p	Pon2	e12.5
let-7a-1-3p	Ppap2b	P7
let-7a-1-3p	Ppp1r3b	P7
let-7a-1-3p	Ppp4r1	P7
let-7a-1-3p	Prelp	Ad
let-7a-1-3p	Prep	Ad
let-7a-1-3p	Prkaa1	e12.5
let-7a-1-3p	Prkaa1	e12.5 P7
let-7a-1-3p	Prpf38b	Ad
let-7a-1-3p	Prps1	e12.5
let-7a-1-3p	Psd3	e12.5
let-7a-1-3p	Psme3	e12.5
let-7a-1-3p	Pwwp2a	e12.5 P7
let-7a-1-3p	Qk	e12.5 Ad
let-7a-1-3p	Rab11a	e12.5
let-7a-1-3p	Rab11b	e12.5
let-7a-1-3p	Rad54l2	Ad
let-7a-1-3p	Ralgapa2	P7
let-7a-1-3p	Rap1a	e12.5
let-7a-1-3p	Rap1b	P7
let-7a-1-3p	Raph1	P7
let-7a-1-3p	Rassf8	Ad
let-7a-1-3p	Rbl2	P7
let-7a-1-3p	Rbm39	Ad
let-7a-1-3p	Rc3h1	e12.5
let-7a-1-3p	Rdh14	P7
let-7a-1-3p	Rev3l	e12.5
let-7a-1-3p	Rfx3	e12.5 P7
let-7a-1-3p	Rgs17	e12.5
let-7a-1-3p	Rictor	P7
let-7a-1-3p	Rnf149	P7
let-7a-1-3p	Rnf149	e12.5 Ad P7
let-7a-1-3p	Rnf165	P7
let-7a-1-3p	Rnf185	Ad
let-7a-1-3p	Rnf24	Ad
let-7a-1-3p	Rock2	e12.5
let-7a-1-3p	Rod1	e12.5
let-7a-1-3p	Rrm2	e12.5 P7
let-7a-1-3p	Rtf1	e12.5
let-7a-1-3p	Sbno1	e12.5
let-7a-1-3p	Scrn3	P7
let-7a-1-3p	Sdc4	P7
let-7a-1-3p	Sdha	P7
let-7a-1-3p	Serbp1	e12.5
let-7a-1-3p	Serinc5	P7
let-7a-1-3p	Setdb2	e12.5
let-7a-1-3p	Sgk3	e12.5
let-7a-1-3p	Sgms1	e12.5
let-7a-1-3p	Slc10a5	P7
let-7a-1-3p	Slc15a1	P7
let-7a-1-3p	Slc16a10	e12.5 P7
let-7a-1-3p	Slc1a2	Ad
let-7a-1-3p	Slc2a1	Ad
let-7a-1-3p	Slc30a1	e12.5
let-7a-1-3p	Slc36a1	Ad
let-7a-1-3p	Slc38a2	Ad
let-7a-1-3p	Slc43a2	P7
let-7a-1-3p	Slc7a1	e12.5
let-7a-1-3p	Smad4	e12.5 Ad P7
let-7a-1-3p	Snca	e12.5
let-7a-1-3p	Snx3	e12.5
let-7a-1-3p	Soat1	Ad
let-7a-1-3p	Sp3	Ad
let-7a-1-3p	Sp4	e12.5 P7
let-7a-1-3p	Spast	e12.5
let-7a-1-3p	Spnb2	P7
let-7a-1-3p	Srsf1	e12.5
let-7a-1-3p	Ssr1	e12.5
let-7a-1-3p	Ssx2ip	e12.5 P7
let-7a-1-3p	Stk10	P7
let-7a-1-3p	Stx16	e12.5
let-7a-1-3p	Tal1	e12.5
let-7a-1-3p	Taok1	Ad
let-7a-1-3p	Tbc1d22b	P7
let-7a-1-3p	Tbl1xr1	P7
let-7a-1-3p	Tbl1xr1	e12.5
let-7a-1-3p	Tbl1xr1	e12.5 Ad P7
let-7a-1-3p	Tek	P7
let-7a-1-3p	Tex2	Ad
let-7a-1-3p	Tgfbr3	P7
let-7a-1-3p	Thbs1	e12.5
let-7a-1-3p	Thbs2	P7
let-7a-1-3p	Tlr13	P7
let-7a-1-3p	Tmco7	e12.5
let-7a-1-3p	Tmed7	e12.5
let-7a-1-3p	Tmem50a	e12.5
let-7a-1-3p	Tmem56	Ad P7
let-7a-1-3p	Tmem86b	e12.5 P7
let-7a-1-3p	Tmem87b	P7
let-7a-1-3p	Tmpo	e12.5 P7
let-7a-1-3p	Tmx3	P7
let-7a-1-3p	Tnfrsf21	e12.5 P7
let-7a-1-3p	Tnrc6a	P7
let-7a-1-3p	Tns3	e12.5
let-7a-1-3p	Tor1aip2	P7
let-7a-1-3p	Tra2a	e12.5
let-7a-1-3p	Trim23	e12.5
let-7a-1-3p	Trim25	e12.5
let-7a-1-3p	Trim59	e12.5
let-7a-1-3p	Trp53i11	P7
let-7a-1-3p	Trp53inp1	P7
let-7a-1-3p	Tspan14	Ad P7
let-7a-1-3p	Tspan2	P7
let-7a-1-3p	Ttpa	Ad
let-7a-1-3p	Ube2e3	e12.5 P7
let-7a-1-3p	Ube2h	e12.5
let-7a-1-3p	Ubqln2	e12.5
let-7a-1-3p	Ubr5	P7
let-7a-1-3p	Ubxn7	e12.5
let-7a-1-3p	Upb1	Ad P7
let-7a-1-3p	Urb2	e12.5
let-7a-1-3p	Usp32	e12.5
let-7a-1-3p	Usp34	P7
let-7a-1-3p	Vamp3	e12.5
let-7a-1-3p	Vegfa	e12.5
let-7a-1-3p	Vrk1	e12.5 P7
let-7a-1-3p	Wdhd1	e12.5
let-7a-1-3p	Wee1	e12.5
let-7a-1-3p	Whsc1	e12.5
let-7a-1-3p	Wnk1	Ad
let-7a-1-3p	Xbp1	Ad
let-7a-1-3p	Xiap	Ad
let-7a-1-3p	Yod1	e12.5 Ad P7
let-7a-1-3p	Ypel5	e12.5
let-7a-1-3p	Zbtb41	e12.5 P7
let-7a-1-3p	Zbtb7a	e12.5
let-7a-1-3p	Zbtb7a	e12.5
let-7a-1-3p	Zbtb7b	P7
let-7a-1-3p	Zc3h6	e12.5
let-7a-1-3p	Zfand6	e12.5
let-7a-1-3p	Zfhx3	e12.5
let-7a-1-3p	Zfp238	e12.5
let-7a-1-3p	Zfp36l1	P7
let-7a-1-3p	Zfp664	e12.5
let-7a-1-3p	Zfp800	e12.5
let-7a-1-3p	Zfyve16	e12.5
let-7a-1-3p	Zfyve20	e12.5
let-7a-5p	0610007L01Rik	e18.5_rep2 P7
let-7a-5p	0610009O20Rik	P7
let-7a-5p	0610030E20Rik	e12.5 P7
let-7a-5p	0910001L09Rik	e18.5
let-7a-5p	1110018G07Rik	e12.5
let-7a-5p	1110034G24Rik	e15.5
let-7a-5p	1110037F02Rik	Ad
let-7a-5p	1110054O05Rik	P7
let-7a-5p	1600012H06Rik	e18.5_rep2
let-7a-5p	1600014C10Rik	Ad P7
let-7a-5p	1700017B05Rik	e15.5
let-7a-5p	1810031K17Rik	P7
let-7a-5p	2010002N04Rik	e12.5
let-7a-5p	2010109K11Rik	e12.5 e15.5 e18.5 e18.5_rep2 Ad P7
let-7a-5p	2010109K11Rik	e12.5 e18.5_rep2
let-7a-5p	2200002K05Rik	e18.5_rep2
let-7a-5p	2310008H09Rik	e15.5
let-7a-5p	2310022A10Rik	e12.5
let-7a-5p	2700081O15Rik	e18.5_rep2
let-7a-5p	2810474O19Rik	e18.5 e18.5_rep2 Ad P7
let-7a-5p	3200002M19Rik	e12.5
let-7a-5p	4732471D19Rik	P7
let-7a-5p	4930523C07Rik	P7
let-7a-5p	4933403F05Rik	e18.5 P7
let-7a-5p	5031439G07Rik	P7
let-7a-5p	6230427J02Rik	e12.5
let-7a-5p	8430427H17Rik	e12.5
let-7a-5p	A830007P12Rik	P7
let-7a-5p	Abcb11	e18.5 Ad P7
let-7a-5p	Abcc5	Ad
let-7a-5p	Abhd14b	e15.5
let-7a-5p	Abi3	e12.5 P7
let-7a-5p	Abl1	P7
let-7a-5p	Acat1	Ad P7
let-7a-5p	Acer2	Ad P7
let-7a-5p	Acer2	Ad P7
let-7a-5p	Acot11	P7
let-7a-5p	Acox1	Ad P7
let-7a-5p	Acss1	e12.5 P7
let-7a-5p	Actr5	e18.5_rep2
let-7a-5p	Acvr2a	Ad
let-7a-5p	Adam15	P7
let-7a-5p	Adamts12	Ad
let-7a-5p	Adamts6	P7
let-7a-5p	Adipor2	e12.5 e15.5 Ad P7
let-7a-5p	Adra1b	P7
let-7a-5p	Adra2b	e12.5 P7
let-7a-5p	Adra2b	e12.5
let-7a-5p	Adra2b	e12.5 e18.5
let-7a-5p	Adrb1	P7
let-7a-5p	Adrb2	e12.5 e15.5 e18.5_rep2
let-7a-5p	Aff1	e18.5
let-7a-5p	Agap1	Ad
let-7a-5p	Ahctf1	e15.5 Ad
let-7a-5p	Akap6	P7
let-7a-5p	Aldh6a1	Ad
let-7a-5p	Angptl2	P7
let-7a-5p	Ankfy1	P7
let-7a-5p	Ankrd49	e18.5_rep2 P7
let-7a-5p	Ankrd52	P7
let-7a-5p	Ap1g1	Ad
let-7a-5p	Ap3m1	e12.5 Ad
let-7a-5p	Apbb3	e12.5 e15.5 P7
let-7a-5p	Apoc4	e18.5_rep2 Ad P7
let-7a-5p	Aqp1	e15.5 e18.5 e18.5_rep2 Ad P7
let-7a-5p	Arc	Ad
let-7a-5p	Arhgap19	e12.5 P7
let-7a-5p	Arhgap32	P7
let-7a-5p	Arhgef12	e12.5
let-7a-5p	Arhgef15	P7
let-7a-5p	Arid3a	e15.5 P7
let-7a-5p	Arid3a	e12.5 e15.5 e18.5 P7
let-7a-5p	Arid3a	e12.5 e15.5 e18.5 e18.5_rep2 Ad P7
let-7a-5p	Arid3a	e12.5
let-7a-5p	Arid3b	e12.5 e18.5
let-7a-5p	Arid3b	e12.5
let-7a-5p	Arl5a	P7
let-7a-5p	Arpp19	e18.5_rep2
let-7a-5p	Arpp19	Ad
let-7a-5p	Arrdc4	P7
let-7a-5p	Arsg	P7
let-7a-5p	Asah1	P7
let-7a-5p	Asb8	e15.5
let-7a-5p	Atad5	e12.5
let-7a-5p	Atf7ip	P7
let-7a-5p	Atg4b	e15.5
let-7a-5p	Atg9a	e12.5 e15.5 e18.5_rep2 Ad P7
let-7a-5p	Atic	e12.5
let-7a-5p	Atp2b4	e12.5
let-7a-5p	Atp6v0a1	P7
let-7a-5p	Atp8b4	P7
let-7a-5p	Atxn7l3	e12.5 e18.5
let-7a-5p	Atxn7l3b	P7
let-7a-5p	Atxn7l3b	e15.5
let-7a-5p	AW146020	e12.5
let-7a-5p	AW549877	Ad
let-7a-5p	B3gat3	Ad
let-7a-5p	B3gnt7	e18.5_rep2
let-7a-5p	Bach1	e12.5 e15.5 e18.5 e18.5_rep2 Ad P7
let-7a-5p	Bahcc1	e12.5
let-7a-5p	Bbs5	P7
let-7a-5p	BC003266	e12.5 e18.5_rep2 P7
let-7a-5p	BC037034	e12.5 e15.5
let-7a-5p	Bcam	e15.5 P7
let-7a-5p	Bcat1	e15.5
let-7a-5p	Bckdk	P7
let-7a-5p	Bcl2l1	Ad P7
let-7a-5p	Bcl7a	e12.5
let-7a-5p	Bin3	P7
let-7a-5p	Brd3	e12.5 e15.5 e18.5_rep2 P7
let-7a-5p	Brpf3	e18.5_rep2
let-7a-5p	Brwd1	P7
let-7a-5p	Bsg	e12.5
let-7a-5p	Btg2	e12.5
let-7a-5p	Btg2	e12.5 e15.5 e18.5 e18.5_rep2 Ad P7
let-7a-5p	Bysl	e18.5_rep2
let-7a-5p	C1galt1c1	e12.5
let-7a-5p	C2	e12.5 P7
let-7a-5p	C230081A13Rik	e18.5 P7
let-7a-5p	C8a	Ad
let-7a-5p	Cacfd1	P7
let-7a-5p	Cald1	e18.5 e18.5_rep2 Ad P7
let-7a-5p	Calm1	P7
let-7a-5p	Calu	e15.5 e18.5 e18.5_rep2 Ad P7
let-7a-5p	Cap2	P7
let-7a-5p	Capns1	e12.5
let-7a-5p	Car2	e15.5 e18.5_rep2
let-7a-5p	Cat	P7
let-7a-5p	Cbx2	e18.5_rep2
let-7a-5p	Cbx5	e15.5 e18.5_rep2 P7
let-7a-5p	Cc2d1a	e18.5
let-7a-5p	Ccbl2	Ad P7
let-7a-5p	Ccdc141	e18.5
let-7a-5p	Ccdc25	P7
let-7a-5p	Ccnd2	Ad
let-7a-5p	Ccnd2	e12.5
let-7a-5p	Ccng1	Ad
let-7a-5p	Cd164	e18.5 Ad P7
let-7a-5p	Cd276	e12.5
let-7a-5p	Cd84	P7
let-7a-5p	Cd86	e18.5
let-7a-5p	Cdan1	e12.5
let-7a-5p	Cdc14b	e15.5 Ad
let-7a-5p	Cdc25b	e18.5_rep2
let-7a-5p	Cdca5	e15.5
let-7a-5p	Cdk6	P7
let-7a-5p	Cdr2l	P7
let-7a-5p	Cdyl	e12.5
let-7a-5p	Cebpd	e12.5 e18.5 P7
let-7a-5p	Cenpl	e15.5
let-7a-5p	Cep120	Ad
let-7a-5p	Cercam	e15.5
let-7a-5p	Cflar	Ad
let-7a-5p	Chac1	e15.5 e18.5
let-7a-5p	Chd4	e12.5 P7
let-7a-5p	Chd9	P7
let-7a-5p	Chdh	Ad
let-7a-5p	Chst14	e12.5 e15.5 e18.5 e18.5_rep2 P7
let-7a-5p	Cish	Ad
let-7a-5p	Clasp2	e15.5 Ad
let-7a-5p	Cldn12	e18.5 P7
let-7a-5p	Cldn2	Ad P7
let-7a-5p	Clec4a1	P7
let-7a-5p	Clpb	P7
let-7a-5p	Cnih	P7
let-7a-5p	Cnr2	P7
let-7a-5p	Cnst	e12.5 e15.5 e18.5
let-7a-5p	Col1a2	e12.5 e18.5 P7
let-7a-5p	Col3a1	e15.5 P7
let-7a-5p	Col4a2	e18.5_rep2 Ad P7
let-7a-5p	Col6a3	P7
let-7a-5p	Cpeb2	Ad
let-7a-5p	Crb2	P7
let-7a-5p	Crb3	P7
let-7a-5p	Crem	e15.5
let-7a-5p	Crlf3	e12.5
let-7a-5p	Crp	e18.5 Ad P7
let-7a-5p	Crtam	P7
let-7a-5p	Csnk1d	e12.5
let-7a-5p	Csnk1g1	e12.5 P7
let-7a-5p	Csnk2a2	P7
let-7a-5p	Csrnp2	P7
let-7a-5p	Ctdspl2	e12.5 P7
let-7a-5p	Ctsb	P7
let-7a-5p	Ctsl	P7
let-7a-5p	Ctsl	P7
let-7a-5p	Cxcl12	P7
let-7a-5p	Cyb561d1	Ad
let-7a-5p	Cyb561d1	e18.5
let-7a-5p	Dcaf15	Ad P7
let-7a-5p	Dcbld2	P7
let-7a-5p	Dcp1a	P7
let-7a-5p	Ddost	e12.5 e15.5 e18.5 e18.5_rep2 Ad P7
let-7a-5p	Ddx10	P7
let-7a-5p	Ddx26b	e15.5 P7
let-7a-5p	Dgcr2	Ad P7
let-7a-5p	Dhrs13	e12.5
let-7a-5p	Dhx36	P7
let-7a-5p	Dkk3	P7
let-7a-5p	Dlc1	e18.5 P7
let-7a-5p	Dmtf1	P7
let-7a-5p	Dna2	e12.5 e15.5 e18.5_rep2
let-7a-5p	Dnajc1	Ad
let-7a-5p	Dnajc18	Ad
let-7a-5p	Dnajc27	P7
let-7a-5p	Dok4	e12.5
let-7a-5p	Dot1l	e12.5 P7
let-7a-5p	Dpp3	Ad
let-7a-5p	Dtx2	e12.5
let-7a-5p	Dusp1	Ad P7
let-7a-5p	Dusp7	Ad
let-7a-5p	Dvl3	e18.5_rep2
let-7a-5p	Dyrk1a	Ad
let-7a-5p	E130309D14Rik	e15.5
let-7a-5p	E2f7	P7
let-7a-5p	Ebf4	P7
let-7a-5p	Eef2k	e12.5 Ad P7
let-7a-5p	Efr3a	Ad
let-7a-5p	Egln2	e18.5 Ad P7
let-7a-5p	Ehhadh	Ad
let-7a-5p	Eif2c2	e12.5 P7
let-7a-5p	Eif2c2	e12.5 P7
let-7a-5p	Eif4ebp2	e15.5 e18.5_rep2 P7
let-7a-5p	Eif4g2	e12.5
let-7a-5p	Elac1	e18.5_rep2 Ad
let-7a-5p	Elf4	e12.5 e18.5
let-7a-5p	Eme1	e18.5_rep2
let-7a-5p	Eogt	e15.5 P7
let-7a-5p	Epb4.1	e12.5 e15.5 e18.5 e18.5_rep2 P7
let-7a-5p	Ercc2	e12.5
let-7a-5p	Ercc6	e12.5 e15.5 P7
let-7a-5p	Erlin2	Ad P7
let-7a-5p	Ermap	e18.5
let-7a-5p	Esyt1	e12.5 P7
let-7a-5p	Ethe1	e15.5
let-7a-5p	Etnk2	e18.5 e18.5_rep2 Ad
let-7a-5p	Exoc8	e12.5 e18.5 e18.5_rep2 P7
let-7a-5p	Eya3	e15.5
let-7a-5p	Ezh2	e12.5
let-7a-5p	Fam108c	e12.5
let-7a-5p	Fam117a	e18.5_rep2
let-7a-5p	Fam118a	e12.5 e15.5 e18.5_rep2 P7
let-7a-5p	Fam178a	Ad
let-7a-5p	Fam178a	e18.5
let-7a-5p	Fam43a	e15.5 e18.5 P7
let-7a-5p	Fam83g	P7
let-7a-5p	Fam96a	P7
let-7a-5p	Fas	Ad
let-7a-5p	Fbxo32	Ad P7
let-7a-5p	Fbxw11	e12.5 e15.5
let-7a-5p	Fga	P7
let-7a-5p	Fign	Ad P7
let-7a-5p	Fignl2	Ad
let-7a-5p	Fignl2	e12.5 Ad P7
let-7a-5p	Fndc3a	P7
let-7a-5p	Fndc3b	e12.5
let-7a-5p	Fndc3b	Ad
let-7a-5p	Fnip1	e12.5 P7
let-7a-5p	Fnip2	Ad P7
let-7a-5p	Foxk1	e12.5
let-7a-5p	Foxo3	Ad
let-7a-5p	Foxp2	P7
let-7a-5p	Fpr1	Ad
let-7a-5p	Frem2	P7
let-7a-5p	Fuca2	P7
let-7a-5p	Gab2	P7
let-7a-5p	Gabpa	P7
let-7a-5p	Galm	Ad
let-7a-5p	Galnt1	e12.5 Ad P7
let-7a-5p	Galnt2	e12.5
let-7a-5p	Galnt7	e18.5 P7
let-7a-5p	Gas1	Ad
let-7a-5p	Gbp7	Ad
let-7a-5p	Gc	Ad
let-7a-5p	Gcnt1	e12.5 e15.5 e18.5
let-7a-5p	Gcnt4	e18.5 Ad
let-7a-5p	Gdap2	e12.5 P7
let-7a-5p	Gfm2	Ad
let-7a-5p	Gfpt1	Ad
let-7a-5p	Gga3	e12.5 e15.5 P7
let-7a-5p	Gga3	e12.5
let-7a-5p	Gigyf1	e12.5 e15.5 e18.5 e18.5_rep2
let-7a-5p	Gigyf1	P7
let-7a-5p	Glce	e12.5 e15.5
let-7a-5p	Gls	Ad
let-7a-5p	Glyctk	Ad P7
let-7a-5p	Gm15800	e12.5
let-7a-5p	Gm16515	e12.5 e18.5_rep2
let-7a-5p	Gm608	Ad
let-7a-5p	Gnaq	P7
let-7a-5p	Gnpda1	e18.5_rep2
let-7a-5p	Golga7	e12.5 e15.5 e18.5_rep2 Ad P7
let-7a-5p	Golm1	e12.5 e18.5_rep2 P7
let-7a-5p	Golph3	Ad P7
let-7a-5p	Gpaa1	e12.5 e18.5_rep2 Ad P7
let-7a-5p	Gpcpd1	Ad
let-7a-5p	Gpd2	Ad
let-7a-5p	Gpr157	e15.5
let-7a-5p	Gprc5c	e15.5 e18.5 Ad
let-7a-5p	Gramd1c	e12.5 e18.5_rep2 Ad P7
let-7a-5p	Gramd3	Ad
let-7a-5p	Grik2	P7
let-7a-5p	Gtf2a1	P7
let-7a-5p	Gusb	e12.5
let-7a-5p	Gxylt1	Ad P7
let-7a-5p	Gys1	P7
let-7a-5p	H2afx	e12.5
let-7a-5p	H6pd	Ad P7
let-7a-5p	Hiatl1	e18.5_rep2
let-7a-5p	Hic1	P7
let-7a-5p	Hif1an	e12.5 e15.5 e18.5_rep2 Ad P7
let-7a-5p	Hmgcl	e12.5 e18.5 Ad P7
let-7a-5p	Hs1bp3	e15.5
let-7a-5p	Hsd3b3	Ad
let-7a-5p	Hsd3b3	Ad P7
let-7a-5p	Idh2	P7
let-7a-5p	Ido2	Ad
let-7a-5p	Idua	e15.5
let-7a-5p	Ifnar1	Ad
let-7a-5p	Ifnar1	e15.5 Ad P7
let-7a-5p	Igf1	Ad
let-7a-5p	Igf1r	e12.5 e15.5
let-7a-5p	Igf2	e12.5 e15.5 e18.5 e18.5_rep2 P7
let-7a-5p	Igf2bp1	e12.5
let-7a-5p	Igf2bp1	e12.5 e18.5
let-7a-5p	Igf2bp1	e12.5
let-7a-5p	Igf2bp3	e12.5 e15.5 e18.5 e18.5_rep2 P7
let-7a-5p	Igfbp4	Ad P7
let-7a-5p	Ikbkap	e12.5
let-7a-5p	Ikbkg	e15.5 e18.5_rep2 Ad
let-7a-5p	Il17ra	P7
let-7a-5p	Il1a	e18.5
let-7a-5p	Ints2	P7
let-7a-5p	Intu	e15.5
let-7a-5p	Ipmk	e12.5
let-7a-5p	Itga4	e12.5 e15.5 e18.5 e18.5_rep2 P7
let-7a-5p	Itgav	e15.5
let-7a-5p	Itgb3	e15.5 e18.5_rep2 Ad
let-7a-5p	Itgb3	e18.5 Ad P7
let-7a-5p	Jam2	Ad
let-7a-5p	Kank3	Ad
let-7a-5p	Kdm3a	e12.5 P7
let-7a-5p	Kdm5a	e12.5 e18.5_rep2
let-7a-5p	Khsrp	e12.5 e15.5
let-7a-5p	Kif21b	e12.5
let-7a-5p	Klhdc3	e12.5
let-7a-5p	Klhdc8a	e18.5_rep2
let-7a-5p	Klhl23	e15.5
let-7a-5p	Klhl6	e12.5 e15.5 P7
let-7a-5p	Lama1	P7
let-7a-5p	Lamp2	e12.5 e15.5 e18.5 e18.5_rep2 Ad P7
let-7a-5p	Larp4	e12.5
let-7a-5p	Lasp1	Ad P7
let-7a-5p	Lbh	e18.5 Ad P7
let-7a-5p	Ldoc1l	e15.5
let-7a-5p	Letmd1	e12.5 e15.5 e18.5 P7
let-7a-5p	Lifr	e12.5
let-7a-5p	Limd2	P7
let-7a-5p	Lin28a	e18.5
let-7a-5p	Lin28b	e12.5 e18.5
let-7a-5p	Lin7c	P7
let-7a-5p	Lipt2	P7
let-7a-5p	Lman2	Ad
let-7a-5p	Loxl2	P7
let-7a-5p	Loxl3	P7
let-7a-5p	Lpgat1	e18.5_rep2 Ad
let-7a-5p	Lpgat1	Ad P7
let-7a-5p	Lpp	Ad
let-7a-5p	Lrfn4	P7
let-7a-5p	Lrig2	e18.5_rep2 P7
let-7a-5p	Lrig3	P7
let-7a-5p	Lrig3	Ad
let-7a-5p	Lrrc59	e15.5 e18.5 Ad P7
let-7a-5p	Macf1	P7
let-7a-5p	Man2a1	Ad
let-7a-5p	Map3k1	e12.5 e15.5 e18.5 Ad P7
let-7a-5p	Map3k3	e18.5 Ad P7
let-7a-5p	Mapk6	e12.5 e15.5 e18.5 P7
let-7a-5p	Marveld2	Ad
let-7a-5p	Mbnl3	e12.5
let-7a-5p	Mdfi	Ad
let-7a-5p	Med13l	Ad
let-7a-5p	Med29	P7
let-7a-5p	Med6	e12.5
let-7a-5p	Med8	P7
let-7a-5p	Mest	P7
let-7a-5p	Mga	e18.5
let-7a-5p	Mgat4a	e12.5 e15.5 e18.5_rep2
let-7a-5p	Mgll	e12.5
let-7a-5p	Midn	Ad P7
let-7a-5p	Mkl2	P7
let-7a-5p	Mlec	e12.5 P7
let-7a-5p	Mnt	e12.5 e18.5_rep2 P7
let-7a-5p	Mob3c	P7
let-7a-5p	Morc4	e12.5 P7
let-7a-5p	Mosc1	Ad
let-7a-5p	Mpzl1	e12.5
let-7a-5p	Mrpl50	e12.5 e15.5 P7
let-7a-5p	Msi2	P7
let-7a-5p	Msrb3	P7
let-7a-5p	Mtor	Ad P7
let-7a-5p	Mum1l1	e18.5
let-7a-5p	Mxd1	e18.5_rep2 P7
let-7a-5p	Myadm	e18.5 e18.5_rep2
let-7a-5p	Mycn	e12.5
let-7a-5p	Myl9	P7
let-7a-5p	Myo7a	e12.5 e15.5 e18.5
let-7a-5p	Naa30	e12.5
let-7a-5p	Naa40	e15.5
let-7a-5p	Naa40	P7
let-7a-5p	Nap1l1	Ad
let-7a-5p	Nap1l1	e12.5 e18.5
let-7a-5p	Ncoa3	Ad
let-7a-5p	Necap1	e15.5
let-7a-5p	Nfxl1	e12.5
let-7a-5p	Ngf	Ad P7
let-7a-5p	Nhsl2	P7
let-7a-5p	Nid1	P7
let-7a-5p	Nipal1	e18.5 e18.5_rep2 Ad P7
let-7a-5p	Nkap	P7
let-7a-5p	Nkiras2	P7
let-7a-5p	Nlk	Ad
let-7a-5p	Nlrc5	Ad
let-7a-5p	Notch2	e18.5_rep2 Ad P7
let-7a-5p	Nploc4	Ad
let-7a-5p	Nr1d2	P7
let-7a-5p	Nr4a1	Ad
let-7a-5p	Nr6a1	e18.5_rep2 P7
let-7a-5p	Nr6a1	Ad P7
let-7a-5p	Nr6a1	Ad
let-7a-5p	Nras	Ad
let-7a-5p	Nrg4	P7
let-7a-5p	Nrp2	P7
let-7a-5p	Ntn1	Ad
let-7a-5p	Nucks1	e12.5
let-7a-5p	Numbl	e18.5_rep2
let-7a-5p	Nup210	e12.5
let-7a-5p	Nup50	e18.5 P7
let-7a-5p	Ogdh	Ad
let-7a-5p	Ogfr	P7
let-7a-5p	Onecut2	Ad
let-7a-5p	Onecut2	Ad
let-7a-5p	Ostf1	e18.5
let-7a-5p	Otud4	P7
let-7a-5p	Pag1	P7
let-7a-5p	Pappa	P7
let-7a-5p	Parp14	Ad
let-7a-5p	Parp9	P7
let-7a-5p	Parvg	P7
let-7a-5p	Pbx1	e18.5 e18.5_rep2
let-7a-5p	Pbx1	e15.5
let-7a-5p	Pbx2	e12.5 e15.5 e18.5 e18.5_rep2 Ad P7
let-7a-5p	Pbx3	e12.5
let-7a-5p	Pcgf3	e12.5 e15.5
let-7a-5p	Pctp	Ad P7
let-7a-5p	Pcx	e12.5 e18.5 e18.5_rep2 P7
let-7a-5p	Pdcd7	P7
let-7a-5p	Pde12	e12.5
let-7a-5p	Pdpk1	P7
let-7a-5p	Peg10	e12.5 e15.5
let-7a-5p	Peg10	e12.5 e15.5 e18.5
let-7a-5p	Peg3	e15.5 e18.5_rep2
let-7a-5p	Pfkfb1	P7
let-7a-5p	Pgpep1	e18.5 P7
let-7a-5p	Phc2	Ad
let-7a-5p	Phf14	Ad
let-7a-5p	Phldb1	e15.5
let-7a-5p	Pias4	P7
let-7a-5p	Pigm	e18.5_rep2
let-7a-5p	Pigs	Ad P7
let-7a-5p	Pigw	e12.5 P7
let-7a-5p	Pkd1	e12.5
let-7a-5p	Pkn2	e12.5 Ad P7
let-7a-5p	Pkn2	e12.5 e15.5 e18.5 e18.5_rep2 Ad P7
let-7a-5p	Pla1a	Ad
let-7a-5p	Pla2g15	P7
let-7a-5p	Plagl2	e12.5
let-7a-5p	Plcxd2	e18.5_rep2 Ad P7
let-7a-5p	Pld3	e12.5 e15.5 Ad P7
let-7a-5p	Plek2	e12.5 e15.5
let-7a-5p	Plekha2	e15.5
let-7a-5p	Plekhb2	P7
let-7a-5p	Plxna4	P7
let-7a-5p	Pnkd	Ad
let-7a-5p	Pnpo	e12.5 e15.5 e18.5
let-7a-5p	Pofut1	Ad
let-7a-5p	Pold3	e12.5 e15.5 e18.5 e18.5_rep2 Ad P7
let-7a-5p	Pold3	P7
let-7a-5p	Polr3d	e12.5
let-7a-5p	Polr3g	Ad
let-7a-5p	Pom121	e12.5 e15.5 e18.5_rep2
let-7a-5p	Pou2f1	e12.5
let-7a-5p	Ppapdc1b	e15.5 P7
let-7a-5p	Ppargc1b	e12.5 Ad
let-7a-5p	Ppp1r15b	P7
let-7a-5p	Ppp1r3b	Ad P7
let-7a-5p	Ppp2r1a	Ad
let-7a-5p	Ppt2	e18.5_rep2 Ad
let-7a-5p	Prdx6	Ad
let-7a-5p	Prelp	Ad P7
let-7a-5p	Proz	Ad
let-7a-5p	Prpf38b	e18.5 Ad P7
let-7a-5p	Prrc1	Ad
let-7a-5p	Psd3	Ad
let-7a-5p	Psd3	P7
let-7a-5p	Psme3	e15.5 e18.5
let-7a-5p	Ptprb	Ad
let-7a-5p	Ptprd	e12.5 e18.5 Ad P7
let-7a-5p	Pxdn	P7
let-7a-5p	Pxk	P7
let-7a-5p	Qars	Ad
let-7a-5p	Rab11fip4	Ad P7
let-7a-5p	Rab40c	P7
let-7a-5p	Rab5b	e12.5
let-7a-5p	Rab8b	e12.5 e15.5
let-7a-5p	Rad54l2	e18.5_rep2 Ad P7
let-7a-5p	Ranbp10	e12.5
let-7a-5p	Rbm38	e12.5 e15.5 e18.5 e18.5_rep2 P7
let-7a-5p	Rbm4	e12.5
let-7a-5p	Reep1	P7
let-7a-5p	Reep4	P7
let-7a-5p	Reep4	e12.5 e15.5
let-7a-5p	Repin1	e18.5 Ad P7
let-7a-5p	Rgp1	e18.5_rep2 Ad P7
let-7a-5p	Rgs16	Ad P7
let-7a-5p	Rgs16	e18.5 Ad P7
let-7a-5p	Riok3	e15.5 Ad
let-7a-5p	Rnf150	P7
let-7a-5p	Rnf165	P7
let-7a-5p	Rnf167	e12.5 e15.5 e18.5 e18.5_rep2 Ad P7
let-7a-5p	Rnf38	Ad
let-7a-5p	Rnf7	e12.5 e18.5 Ad P7
let-7a-5p	Rpusd2	e18.5
let-7a-5p	Rrp12	e12.5 P7
let-7a-5p	Rrp7a	P7
let-7a-5p	Rsad2	e18.5_rep2
let-7a-5p	Rsad2	e18.5 e18.5_rep2 Ad
let-7a-5p	Rsc1a1	e12.5 e15.5
let-7a-5p	Rsc1a1	P7
let-7a-5p	Rsf1	P7
let-7a-5p	Runx1t1	e12.5 e15.5 P7
let-7a-5p	Sacm1l	Ad
let-7a-5p	Scara3	Ad P7
let-7a-5p	Scd1	Ad
let-7a-5p	Scd2	P7
let-7a-5p	Scyl3	e12.5
let-7a-5p	Sema4b	e12.5
let-7a-5p	Sema4c	e12.5 e15.5 e18.5 e18.5_rep2 Ad P7
let-7a-5p	Sema4g	Ad
let-7a-5p	Senp5	e18.5_rep2
let-7a-5p	Sepn1	P7
let-7a-5p	Sepp1	Ad
let-7a-5p	Sepx1	P7
let-7a-5p	Serinc3	e18.5 Ad P7
let-7a-5p	Setd5	e18.5
let-7a-5p	Sh2b1	e15.5 e18.5_rep2
let-7a-5p	Sh2b3	e18.5 e18.5_rep2 Ad P7
let-7a-5p	Shank2	Ad
let-7a-5p	Sigmar1	Ad P7
let-7a-5p	Sigmar1	e12.5 e18.5_rep2 Ad P7
let-7a-5p	Slc10a7	Ad
let-7a-5p	Slc11a2	e12.5
let-7a-5p	Slc16a10	Ad
let-7a-5p	Slc20a1	e12.5
let-7a-5p	Slc22a23	e18.5 P7
let-7a-5p	Slc22a23	Ad
let-7a-5p	Slc24a6	e18.5 e18.5_rep2 Ad P7
let-7a-5p	Slc25a13	Ad
let-7a-5p	Slc25a13	P7
let-7a-5p	Slc25a22	P7
let-7a-5p	Slc25a4	e18.5
let-7a-5p	Slc25a45	Ad
let-7a-5p	Slc26a6	Ad P7
let-7a-5p	Slc2a3	e12.5
let-7a-5p	Slc2a3	e12.5 e15.5 e18.5_rep2
let-7a-5p	Slc2a4	e12.5
let-7a-5p	Slc31a2	P7
let-7a-5p	Slc35a4	Ad
let-7a-5p	Slc37a4	Ad
let-7a-5p	Slc38a7	P7
let-7a-5p	Slc38a9	Ad
let-7a-5p	Slc45a4	e15.5
let-7a-5p	Slc4a7	P7
let-7a-5p	Slc6a6	Ad
let-7a-5p	Slc7a11	P7
let-7a-5p	Slc9a9	Ad
let-7a-5p	Slco1a4	Ad
let-7a-5p	Smarcad1	e18.5
let-7a-5p	Smcr7	P7
let-7a-5p	Smcr8	Ad P7
let-7a-5p	Smcr8	P7
let-7a-5p	Smurf2	P7
let-7a-5p	Smyd4	P7
let-7a-5p	Snx30	e18.5_rep2
let-7a-5p	Snx5	e18.5_rep2 P7
let-7a-5p	Sowaha	e12.5
let-7a-5p	Spag7	e12.5
let-7a-5p	Spcs3	e15.5 P7
let-7a-5p	Spn	e18.5
let-7a-5p	Spnb2	Ad
let-7a-5p	Spnb3	P7
let-7a-5p	Spon2	Ad
let-7a-5p	Spryd4	Ad P7
let-7a-5p	Spty2d1	P7
let-7a-5p	Sspn	e18.5
let-7a-5p	Ssx2ip	e12.5 e15.5
let-7a-5p	St3gal1	P7
let-7a-5p	Stab2	Ad P7
let-7a-5p	Stat2	Ad
let-7a-5p	Stat2	e18.5 e18.5_rep2 Ad P7
let-7a-5p	Stat3	Ad
let-7a-5p	Stat3	e12.5 e18.5 Ad
let-7a-5p	Stim1	P7
let-7a-5p	Stx3	e18.5
let-7a-5p	Sumf2	Ad P7
let-7a-5p	Supt6h	e12.5 P7
let-7a-5p	Surf4	e12.5
let-7a-5p	Taf9b	P7
let-7a-5p	Taok1	e12.5 e15.5 e18.5
let-7a-5p	Tapbp	P7
let-7a-5p	Tat	Ad
let-7a-5p	Tbc1d13	e18.5 e18.5_rep2 Ad P7
let-7a-5p	Tbc1d16	P7
let-7a-5p	Tbc1d24	P7
let-7a-5p	Tbkbp1	e12.5 e18.5_rep2 Ad P7
let-7a-5p	Tcf7l1	P7
let-7a-5p	Tes	P7
let-7a-5p	Tes	P7
let-7a-5p	Tet3	P7
let-7a-5p	Tet3	P7
let-7a-5p	Tex10	e18.5
let-7a-5p	Tgds	P7
let-7a-5p	Tgfbr1	e12.5 e15.5 e18.5 e18.5_rep2 Ad P7
let-7a-5p	Tgfbr3	e15.5 Ad P7
let-7a-5p	Tgs1	Ad
let-7a-5p	Thbs1	e18.5 P7
let-7a-5p	Thrsp	Ad
let-7a-5p	Tjp1	e12.5 e15.5 Ad P7
let-7a-5p	Tm6sf2	Ad P7
let-7a-5p	Tmcc2	e12.5 e18.5 P7
let-7a-5p	Tmed10	P7
let-7a-5p	Tmed5	Ad P7
let-7a-5p	Tmem110	P7
let-7a-5p	Tmem198b	Ad P7
let-7a-5p	Tmem2	e12.5 e15.5 e18.5_rep2 Ad
let-7a-5p	Tmem201	e18.5 Ad P7
let-7a-5p	Tmem214	e12.5 e18.5_rep2 Ad P7
let-7a-5p	Tmem219	P7
let-7a-5p	Tmem30a	e18.5
let-7a-5p	Tmem56	e12.5 Ad
let-7a-5p	Tmem65	e12.5
let-7a-5p	Tmppe	e18.5_rep2
let-7a-5p	Tmppe	e12.5 e18.5 e18.5_rep2 Ad P7
let-7a-5p	Tmprss2	Ad P7
let-7a-5p	Tnfrsf1b	e12.5 Ad P7
let-7a-5p	Tnks2	Ad
let-7a-5p	Tnrc6b	e12.5 Ad P7
let-7a-5p	Tnrc6c	P7
let-7a-5p	Tomm70a	e18.5
let-7a-5p	Tor1aip1	Ad
let-7a-5p	Tor1aip2	e18.5_rep2
let-7a-5p	Tppp	Ad
let-7a-5p	Trabd	Ad
let-7a-5p	Trappc1	e18.5_rep2 P7
let-7a-5p	Trim21	P7
let-7a-5p	Trim26	e18.5_rep2
let-7a-5p	Trim41	Ad
let-7a-5p	Trim71	e12.5
let-7a-5p	Trnt1	P7
let-7a-5p	Tspan31	P7
let-7a-5p	Ttc9c	e12.5 P7
let-7a-5p	Tulp4	Ad
let-7a-5p	Tusc2	e12.5
let-7a-5p	Txn2	e12.5 e18.5_rep2
let-7a-5p	Ubash3a	e15.5
let-7a-5p	Ube2b	e15.5
let-7a-5p	Ube2o	e15.5 e18.5
let-7a-5p	Ubox5	e12.5
let-7a-5p	Ubxn6	Ad
let-7a-5p	Uggt1	e12.5 e18.5 Ad P7
let-7a-5p	Ugt3a2	Ad
let-7a-5p	Uhrf2	e15.5 Ad P7
let-7a-5p	Unc5a	P7
let-7a-5p	Usp22	e12.5 Ad
let-7a-5p	Usp49	e12.5 e15.5 P7
let-7a-5p	Utrn	e18.5 P7
let-7a-5p	Vangl1	e12.5 P7
let-7a-5p	Vipr1	e15.5 e18.5 e18.5_rep2 Ad P7
let-7a-5p	Wasl	e12.5 e15.5 P7
let-7a-5p	Wasl	Ad P7
let-7a-5p	Wdr18	Ad
let-7a-5p	Wdr26	e12.5 e15.5 e18.5
let-7a-5p	Whsc1	P7
let-7a-5p	Whsc1l1	Ad
let-7a-5p	Whsc1l1	e18.5_rep2 P7
let-7a-5p	Wnt9a	Ad
let-7a-5p	Yod1	e12.5
let-7a-5p	Ypel2	e18.5
let-7a-5p	Zbtb39	e12.5 e15.5
let-7a-5p	Zc3h11a	P7
let-7a-5p	Zc3hav1l	e18.5_rep2
let-7a-5p	Zdhhc12	e12.5 e18.5
let-7a-5p	Zdhhc24	Ad
let-7a-5p	Zfp142	Ad
let-7a-5p	Zfp217	e12.5 P7
let-7a-5p	Zfp248	P7
let-7a-5p	Zfp275	e12.5 e18.5_rep2 Ad
let-7a-5p	Zfp280b	e12.5
let-7a-5p	Zfp324	Ad
let-7a-5p	Zfp334	e12.5
let-7a-5p	Zfp354a	P7
let-7a-5p	Zfp36l1	P7
let-7a-5p	Zfp516	Ad P7
let-7a-5p	Zfp568	e18.5 Ad P7
let-7a-5p	Zfp568	e12.5 e15.5 P7
let-7a-5p	Zfp607	e12.5 e18.5 P7
let-7a-5p	Zfp644	e15.5
let-7a-5p	Zfp664	e12.5 Ad
let-7a-5p	Zfp697	Ad
let-7a-5p	Zfp709	P7
let-7a-5p	Zfp710	P7
let-7a-5p	Zfp710	e12.5
let-7a-5p	Zfp763	P7
let-7a-5p	Zfp871	e12.5 Ad
let-7a-5p	Znf512b	e18.5 P7
let-7a-5p	Znf512b	P7
let-7a-5p	Znrf2	e18.5 P7
let-7a-5p	Zswim6	Ad
let-7b-3p	2900026A02Rik	e18.5_rep2
let-7b-3p	5730403B10Rik	Ad
let-7b-3p	Aars	Ad
let-7b-3p	Abca1	Ad
let-7b-3p	Alkbh5	Ad
let-7b-3p	Ankrd44	Ad
let-7b-3p	Ap3s1	e18.5_rep2
let-7b-3p	Apaf1	e18.5_rep2
let-7b-3p	Apcs	e18.5_rep2
let-7b-3p	Arid4b	e18.5_rep2
let-7b-3p	Arih1	e18.5_rep2
let-7b-3p	B3galnt2	e18.5_rep2
let-7b-3p	Bach1	e18.5_rep2
let-7b-3p	BC017158	Ad
let-7b-3p	BC048403	e18.5_rep2
let-7b-3p	Camk2d	Ad
let-7b-3p	Car8	Ad
let-7b-3p	Cd99l2	e18.5_rep2
let-7b-3p	Cdc42se2	Ad
let-7b-3p	Cdkn1a	Ad
let-7b-3p	Cdkn1b	e18.5_rep2
let-7b-3p	Chst2	Ad
let-7b-3p	Cldn1	Ad
let-7b-3p	Cldn1	e18.5_rep2 Ad
let-7b-3p	Ctdsp2	Ad
let-7b-3p	Dazap2	Ad
let-7b-3p	Dhcr24	Ad
let-7b-3p	Dicer1	Ad
let-7b-3p	Dr1	Ad
let-7b-3p	Dsc2	Ad
let-7b-3p	Elmod2	e18.5_rep2
let-7b-3p	Ero1lb	e18.5_rep2 Ad
let-7b-3p	Errfi1	Ad
let-7b-3p	Ets1	e18.5_rep2
let-7b-3p	Evi5	e18.5_rep2
let-7b-3p	Fam46a	Ad
let-7b-3p	Fas	Ad
let-7b-3p	Fkbp14	Ad
let-7b-3p	Gca	e18.5_rep2
let-7b-3p	Gda	e18.5_rep2
let-7b-3p	Ghitm	e18.5_rep2
let-7b-3p	Ghitm	e18.5_rep2
let-7b-3p	Glul	e18.5_rep2
let-7b-3p	Herpud1	e18.5_rep2 Ad
let-7b-3p	Hexim1	Ad
let-7b-3p	Hif1a	e18.5_rep2
let-7b-3p	Hist1h2ad	e18.5_rep2
let-7b-3p	Hmgcr	e18.5_rep2 Ad
let-7b-3p	Iffo2	Ad
let-7b-3p	Igf1	Ad
let-7b-3p	Il1rap	e18.5_rep2
let-7b-3p	Kbtbd2	Ad
let-7b-3p	Kbtbd7	Ad
let-7b-3p	Kif11	e18.5_rep2
let-7b-3p	Lamp2	Ad
let-7b-3p	Mbnl2	Ad
let-7b-3p	Mbtd1	Ad
let-7b-3p	Mgam	Ad
let-7b-3p	Mll2	e18.5_rep2
let-7b-3p	Mpzl1	e18.5_rep2
let-7b-3p	Nanos1	e18.5_rep2
let-7b-3p	Nek3	e18.5_rep2
let-7b-3p	Nipsnap3b	Ad
let-7b-3p	Nptn	e18.5_rep2
let-7b-3p	Nras	Ad
let-7b-3p	Onecut2	Ad
let-7b-3p	Otud4	e18.5_rep2
let-7b-3p	Pbx1	e18.5_rep2
let-7b-3p	Peo1	e18.5_rep2
let-7b-3p	Phf20l1	e18.5_rep2
let-7b-3p	Pitpnm2	Ad
let-7b-3p	Pld3	e18.5_rep2
let-7b-3p	Ppap2b	e18.5_rep2
let-7b-3p	Ppp1r3b	e18.5_rep2
let-7b-3p	Ppp4r1	e18.5_rep2
let-7b-3p	Prelp	Ad
let-7b-3p	Prep	Ad
let-7b-3p	Prpf38b	Ad
let-7b-3p	Qk	Ad
let-7b-3p	Rad54l2	Ad
let-7b-3p	Rassf8	Ad
let-7b-3p	Rbm39	Ad
let-7b-3p	Rev3l	e18.5_rep2
let-7b-3p	Rnf145	e18.5_rep2
let-7b-3p	Rnf149	e18.5_rep2
let-7b-3p	Rnf149	e18.5_rep2 Ad
let-7b-3p	Rnf185	Ad
let-7b-3p	Rnf24	Ad
let-7b-3p	Rock2	e18.5_rep2
let-7b-3p	Rrm2	e18.5_rep2
let-7b-3p	Scd2	e18.5_rep2
let-7b-3p	Slc1a2	Ad
let-7b-3p	Slc2a1	Ad
let-7b-3p	Slc36a1	Ad
let-7b-3p	Slc38a2	e18.5_rep2 Ad
let-7b-3p	Slc40a1	e18.5_rep2
let-7b-3p	Slc6a6	e18.5_rep2
let-7b-3p	Smad4	e18.5_rep2 Ad
let-7b-3p	Soat1	Ad
let-7b-3p	Sp3	Ad
let-7b-3p	Tal1	e18.5_rep2
let-7b-3p	Taok1	e18.5_rep2 Ad
let-7b-3p	Tbl1xr1	e18.5_rep2 Ad
let-7b-3p	Tex2	Ad
let-7b-3p	Tmem56	Ad
let-7b-3p	Tmem65	e18.5_rep2
let-7b-3p	Tmem86b	e18.5_rep2
let-7b-3p	Tob1	e18.5_rep2
let-7b-3p	Tspan14	e18.5_rep2 Ad
let-7b-3p	Ttpa	Ad
let-7b-3p	Ube2e3	e18.5_rep2
let-7b-3p	Ube2h	e18.5_rep2
let-7b-3p	Upb1	Ad
let-7b-3p	Vamp3	e18.5_rep2
let-7b-3p	Wee1	e18.5_rep2
let-7b-3p	Wnk1	Ad
let-7b-3p	Xbp1	e18.5_rep2 Ad
let-7b-3p	Xiap	Ad
let-7b-3p	Yod1	Ad
let-7b-3p	Zfp532	e18.5_rep2
let-7b-5p	0610007L01Rik	e18.5_rep2 P7
let-7b-5p	0610009O20Rik	P7
let-7b-5p	0610030E20Rik	e12.5 P7
let-7b-5p	0910001L09Rik	e18.5
let-7b-5p	1110018G07Rik	e12.5
let-7b-5p	1110034G24Rik	e15.5
let-7b-5p	1110037F02Rik	Ad
let-7b-5p	1110054O05Rik	P7
let-7b-5p	1600012H06Rik	e18.5_rep2
let-7b-5p	1600014C10Rik	Ad P7
let-7b-5p	1700017B05Rik	e15.5
let-7b-5p	1810031K17Rik	P7
let-7b-5p	2010002N04Rik	e12.5
let-7b-5p	2010109K11Rik	e12.5 e18.5_rep2
let-7b-5p	2010109K11Rik	e12.5 e15.5 e18.5 e18.5_rep2 Ad P7
let-7b-5p	2200002K05Rik	e18.5_rep2
let-7b-5p	2310008H09Rik	e15.5
let-7b-5p	2310022A10Rik	e12.5
let-7b-5p	2700081O15Rik	e18.5_rep2
let-7b-5p	2810474O19Rik	e18.5 e18.5_rep2 Ad P7
let-7b-5p	3200002M19Rik	e12.5
let-7b-5p	4732471D19Rik	P7
let-7b-5p	4930523C07Rik	P7
let-7b-5p	4933403F05Rik	e18.5 P7
let-7b-5p	5031439G07Rik	P7
let-7b-5p	6230427J02Rik	e12.5
let-7b-5p	8430427H17Rik	e12.5
let-7b-5p	A830007P12Rik	P7
let-7b-5p	Abcb11	e18.5 Ad P7
let-7b-5p	Abcc5	Ad
let-7b-5p	Abhd14b	e15.5
let-7b-5p	Abi3	e12.5 P7
let-7b-5p	Abl1	P7
let-7b-5p	Acat1	Ad P7
let-7b-5p	Acer2	Ad P7
let-7b-5p	Acer2	Ad P7
let-7b-5p	Acot11	P7
let-7b-5p	Acox1	Ad P7
let-7b-5p	Acss1	e12.5 P7
let-7b-5p	Actr5	e18.5_rep2
let-7b-5p	Acvr2a	Ad
let-7b-5p	Adam15	P7
let-7b-5p	Adamts12	Ad
let-7b-5p	Adamts6	P7
let-7b-5p	Adipor2	e12.5 e15.5 Ad P7
let-7b-5p	Adra1b	P7
let-7b-5p	Adra2b	e12.5 P7
let-7b-5p	Adra2b	e12.5
let-7b-5p	Adra2b	e12.5 e18.5
let-7b-5p	Adrb1	P7
let-7b-5p	Adrb2	e12.5 e15.5 e18.5_rep2
let-7b-5p	Aff1	e18.5
let-7b-5p	Agap1	Ad
let-7b-5p	Ahctf1	e15.5 Ad
let-7b-5p	Akap6	P7
let-7b-5p	Aldh6a1	Ad
let-7b-5p	Angptl2	P7
let-7b-5p	Ankfy1	P7
let-7b-5p	Ankrd49	e18.5_rep2 P7
let-7b-5p	Ankrd52	P7
let-7b-5p	Ap1g1	Ad
let-7b-5p	Ap3m1	e12.5 Ad
let-7b-5p	Apbb3	e12.5 e15.5 P7
let-7b-5p	Apoc4	e18.5_rep2 Ad P7
let-7b-5p	Aqp1	e15.5 e18.5 e18.5_rep2 Ad P7
let-7b-5p	Arc	Ad
let-7b-5p	Arhgap19	e12.5 P7
let-7b-5p	Arhgap32	P7
let-7b-5p	Arhgef12	e12.5
let-7b-5p	Arhgef15	P7
let-7b-5p	Arid3a	e12.5 e15.5 e18.5 P7
let-7b-5p	Arid3a	e12.5 e15.5 e18.5 e18.5_rep2 Ad P7
let-7b-5p	Arid3a	e12.5
let-7b-5p	Arid3a	e15.5 P7
let-7b-5p	Arid3b	e12.5 e18.5
let-7b-5p	Arid3b	e12.5
let-7b-5p	Arl5a	P7
let-7b-5p	Arpp19	e18.5_rep2
let-7b-5p	Arpp19	Ad
let-7b-5p	Arrdc4	P7
let-7b-5p	Arsg	P7
let-7b-5p	Asah1	P7
let-7b-5p	Asb8	e15.5
let-7b-5p	Atad5	e12.5
let-7b-5p	Atf7ip	P7
let-7b-5p	Atg4b	e15.5
let-7b-5p	Atg9a	e12.5 e15.5 e18.5_rep2 Ad P7
let-7b-5p	Atic	e12.5
let-7b-5p	Atp2b4	e12.5
let-7b-5p	Atp6v0a1	P7
let-7b-5p	Atp8b4	P7
let-7b-5p	Atxn7l3	e12.5 e18.5
let-7b-5p	Atxn7l3b	P7
let-7b-5p	Atxn7l3b	e15.5
let-7b-5p	AW146020	e12.5
let-7b-5p	AW549877	Ad
let-7b-5p	B3gat3	Ad
let-7b-5p	B3gnt7	e18.5_rep2
let-7b-5p	Bach1	e12.5 e15.5 e18.5 e18.5_rep2 Ad P7
let-7b-5p	Bahcc1	e12.5
let-7b-5p	Bbs5	P7
let-7b-5p	BC003266	e12.5 e18.5_rep2 P7
let-7b-5p	BC037034	e12.5 e15.5
let-7b-5p	Bcam	e15.5 P7
let-7b-5p	Bcat1	e15.5
let-7b-5p	Bckdk	P7
let-7b-5p	Bcl2l1	Ad P7
let-7b-5p	Bcl7a	e12.5
let-7b-5p	Bin3	P7
let-7b-5p	Brd3	e12.5 e15.5 e18.5_rep2 P7
let-7b-5p	Brpf3	e18.5_rep2
let-7b-5p	Brwd1	P7
let-7b-5p	Bsg	e12.5
let-7b-5p	Btg2	e12.5
let-7b-5p	Btg2	e12.5 e15.5 e18.5 e18.5_rep2 Ad P7
let-7b-5p	Bysl	e18.5_rep2
let-7b-5p	C1galt1c1	e12.5
let-7b-5p	C2	e12.5 P7
let-7b-5p	C230081A13Rik	e18.5 P7
let-7b-5p	C8a	Ad
let-7b-5p	Cacfd1	P7
let-7b-5p	Cald1	e18.5 e18.5_rep2 Ad P7
let-7b-5p	Calm1	P7
let-7b-5p	Calu	e15.5 e18.5 e18.5_rep2 Ad P7
let-7b-5p	Cap2	P7
let-7b-5p	Capns1	e12.5
let-7b-5p	Car2	e15.5 e18.5_rep2
let-7b-5p	Cat	P7
let-7b-5p	Cbx2	e18.5_rep2
let-7b-5p	Cbx5	e15.5 e18.5_rep2 P7
let-7b-5p	Cc2d1a	e18.5
let-7b-5p	Ccbl2	Ad P7
let-7b-5p	Ccdc141	e18.5
let-7b-5p	Ccdc25	P7
let-7b-5p	Ccnd2	e12.5
let-7b-5p	Ccnd2	Ad
let-7b-5p	Ccng1	Ad
let-7b-5p	Cd164	e18.5 Ad P7
let-7b-5p	Cd276	e12.5
let-7b-5p	Cd84	P7
let-7b-5p	Cd86	e18.5
let-7b-5p	Cdan1	e12.5
let-7b-5p	Cdc14b	e15.5 Ad
let-7b-5p	Cdc25b	e18.5_rep2
let-7b-5p	Cdca5	e15.5
let-7b-5p	Cdk6	P7
let-7b-5p	Cdr2l	P7
let-7b-5p	Cdyl	e12.5
let-7b-5p	Cebpd	e12.5 e18.5 P7
let-7b-5p	Cenpl	e15.5
let-7b-5p	Cep120	Ad
let-7b-5p	Cercam	e15.5
let-7b-5p	Cflar	Ad
let-7b-5p	Chac1	e15.5 e18.5
let-7b-5p	Chd4	e12.5 P7
let-7b-5p	Chd9	P7
let-7b-5p	Chdh	Ad
let-7b-5p	Chst14	e12.5 e15.5 e18.5 e18.5_rep2 P7
let-7b-5p	Cish	Ad
let-7b-5p	Clasp2	e15.5 Ad
let-7b-5p	Cldn12	e18.5 P7
let-7b-5p	Cldn2	P7
let-7b-5p	Clec4a1	P7
let-7b-5p	Clpb	P7
let-7b-5p	Cnih	P7
let-7b-5p	Cnr2	P7
let-7b-5p	Cnst	e12.5 e15.5 e18.5
let-7b-5p	Col1a2	e12.5 e18.5 P7
let-7b-5p	Col3a1	e15.5 P7
let-7b-5p	Col4a2	e18.5_rep2 Ad P7
let-7b-5p	Col6a3	P7
let-7b-5p	Cpeb2	Ad
let-7b-5p	Crb2	P7
let-7b-5p	Crb3	P7
let-7b-5p	Crem	e15.5
let-7b-5p	Crlf3	e12.5
let-7b-5p	Crp	e18.5 Ad P7
let-7b-5p	Crtam	P7
let-7b-5p	Csnk1d	e12.5
let-7b-5p	Csnk1g1	e12.5 P7
let-7b-5p	Csnk2a2	P7
let-7b-5p	Csrnp2	P7
let-7b-5p	Ctdspl2	e12.5 P7
let-7b-5p	Ctsb	P7
let-7b-5p	Ctsl	P7
let-7b-5p	Ctsl	P7
let-7b-5p	Cxcl12	P7
let-7b-5p	Cyb561d1	Ad
let-7b-5p	Cyb561d1	e18.5
let-7b-5p	Dcaf15	Ad P7
let-7b-5p	Dcbld2	P7
let-7b-5p	Dcp1a	P7
let-7b-5p	Ddost	e12.5 e15.5 e18.5 e18.5_rep2 Ad P7
let-7b-5p	Ddx10	P7
let-7b-5p	Ddx26b	e15.5 P7
let-7b-5p	Dgcr2	Ad P7
let-7b-5p	Dhrs13	e12.5
let-7b-5p	Dhx36	P7
let-7b-5p	Dkk3	P7
let-7b-5p	Dlc1	e18.5 P7
let-7b-5p	Dmtf1	P7
let-7b-5p	Dna2	e12.5 e15.5 e18.5_rep2
let-7b-5p	Dnajc1	Ad
let-7b-5p	Dnajc18	Ad
let-7b-5p	Dnajc27	P7
let-7b-5p	Dok4	e12.5
let-7b-5p	Dot1l	e12.5 P7
let-7b-5p	Dpp3	Ad
let-7b-5p	Dtx2	e12.5
let-7b-5p	Dusp1	Ad P7
let-7b-5p	Dusp7	Ad
let-7b-5p	Dvl3	e18.5_rep2
let-7b-5p	Dyrk1a	Ad
let-7b-5p	E130309D14Rik	e15.5
let-7b-5p	E2f7	P7
let-7b-5p	Ebf4	P7
let-7b-5p	Eef2k	e12.5 Ad P7
let-7b-5p	Efr3a	Ad
let-7b-5p	Egln2	e18.5 Ad P7
let-7b-5p	Ehhadh	Ad
let-7b-5p	Eif2c2	e12.5 P7
let-7b-5p	Eif2c2	e12.5 P7
let-7b-5p	Eif4ebp2	e15.5 e18.5_rep2 P7
let-7b-5p	Eif4g2	e12.5
let-7b-5p	Elac1	e18.5_rep2 Ad
let-7b-5p	Elf4	e12.5 e18.5
let-7b-5p	Eme1	e18.5_rep2
let-7b-5p	Eogt	e15.5 P7
let-7b-5p	Epb4.1	e12.5 e15.5 e18.5 e18.5_rep2 P7
let-7b-5p	Ercc2	e12.5
let-7b-5p	Ercc6	e12.5 e15.5 P7
let-7b-5p	Erlin2	Ad P7
let-7b-5p	Ermap	e18.5
let-7b-5p	Esyt1	e12.5 P7
let-7b-5p	Ethe1	e15.5
let-7b-5p	Etnk2	e18.5 e18.5_rep2 Ad
let-7b-5p	Exoc8	e12.5 e18.5 e18.5_rep2 P7
let-7b-5p	Eya3	e15.5
let-7b-5p	Ezh2	e12.5
let-7b-5p	Fam108c	e12.5
let-7b-5p	Fam117a	e18.5_rep2
let-7b-5p	Fam118a	e12.5 e15.5 e18.5_rep2 P7
let-7b-5p	Fam178a	e18.5
let-7b-5p	Fam178a	Ad
let-7b-5p	Fam43a	e15.5 e18.5 P7
let-7b-5p	Fam83g	P7
let-7b-5p	Fam96a	P7
let-7b-5p	Fas	Ad
let-7b-5p	Fbxo32	Ad P7
let-7b-5p	Fbxw11	e12.5 e15.5
let-7b-5p	Fga	P7
let-7b-5p	Fign	Ad P7
let-7b-5p	Fignl2	Ad
let-7b-5p	Fignl2	e12.5 Ad P7
let-7b-5p	Fndc3a	P7
let-7b-5p	Fndc3b	e12.5
let-7b-5p	Fndc3b	Ad
let-7b-5p	Fnip1	e12.5 P7
let-7b-5p	Fnip2	Ad P7
let-7b-5p	Foxk1	e12.5
let-7b-5p	Foxo3	Ad
let-7b-5p	Foxp2	P7
let-7b-5p	Fpr1	Ad
let-7b-5p	Frem2	P7
let-7b-5p	Fuca2	P7
let-7b-5p	Gab2	P7
let-7b-5p	Gabpa	P7
let-7b-5p	Galm	Ad
let-7b-5p	Galnt1	e12.5 Ad P7
let-7b-5p	Galnt2	e12.5
let-7b-5p	Galnt7	e18.5 P7
let-7b-5p	Gas1	Ad
let-7b-5p	Gbp7	Ad
let-7b-5p	Gc	Ad
let-7b-5p	Gcnt1	e12.5 e15.5 e18.5
let-7b-5p	Gcnt4	e18.5 Ad
let-7b-5p	Gdap2	e12.5 P7
let-7b-5p	Gfm2	Ad
let-7b-5p	Gfpt1	Ad
let-7b-5p	Gga3	e12.5 e15.5 P7
let-7b-5p	Gga3	e12.5
let-7b-5p	Gigyf1	P7
let-7b-5p	Gigyf1	e12.5 e15.5 e18.5 e18.5_rep2
let-7b-5p	Glce	e12.5 e15.5
let-7b-5p	Gls	Ad
let-7b-5p	Glyctk	Ad P7
let-7b-5p	Gm15800	e12.5
let-7b-5p	Gm16515	e12.5 e18.5_rep2
let-7b-5p	Gm608	Ad
let-7b-5p	Gnaq	P7
let-7b-5p	Gnpda1	e18.5_rep2
let-7b-5p	Golga7	e12.5 e15.5 e18.5_rep2 Ad P7
let-7b-5p	Golm1	e12.5 e18.5_rep2 P7
let-7b-5p	Golph3	Ad P7
let-7b-5p	Gpaa1	e12.5 e18.5_rep2 Ad P7
let-7b-5p	Gpcpd1	Ad
let-7b-5p	Gpd2	Ad
let-7b-5p	Gpr157	e15.5
let-7b-5p	Gprc5c	e15.5 e18.5 Ad
let-7b-5p	Gramd1c	e12.5 e18.5_rep2 Ad P7
let-7b-5p	Gramd3	Ad
let-7b-5p	Grik2	P7
let-7b-5p	Gtf2a1	P7
let-7b-5p	Gusb	e12.5
let-7b-5p	Gxylt1	Ad P7
let-7b-5p	Gys1	P7
let-7b-5p	H2afx	e12.5
let-7b-5p	H6pd	Ad P7
let-7b-5p	Hiatl1	e18.5_rep2
let-7b-5p	Hic1	P7
let-7b-5p	Hif1an	e12.5 e15.5 e18.5_rep2 Ad P7
let-7b-5p	Hmgcl	e12.5 e18.5 Ad P7
let-7b-5p	Hs1bp3	e15.5
let-7b-5p	Hsd3b3	Ad P7
let-7b-5p	Hsd3b3	Ad
let-7b-5p	Idh2	P7
let-7b-5p	Ido2	Ad
let-7b-5p	Idua	e15.5
let-7b-5p	Ifnar1	Ad
let-7b-5p	Ifnar1	e15.5 Ad P7
let-7b-5p	Igf1	Ad
let-7b-5p	Igf1r	e12.5 e15.5
let-7b-5p	Igf2	e12.5 e15.5 e18.5 e18.5_rep2 P7
let-7b-5p	Igf2bp1	e12.5 e18.5
let-7b-5p	Igf2bp1	e12.5
let-7b-5p	Igf2bp1	e12.5
let-7b-5p	Igf2bp3	e12.5 e15.5 e18.5 e18.5_rep2 P7
let-7b-5p	Igf2r	P7
let-7b-5p	Igfbp4	Ad P7
let-7b-5p	Ikbkap	e12.5
let-7b-5p	Ikbkg	e15.5 e18.5_rep2 Ad
let-7b-5p	Il17ra	P7
let-7b-5p	Il1a	e18.5
let-7b-5p	Ints2	P7
let-7b-5p	Intu	e15.5
let-7b-5p	Ipmk	e12.5
let-7b-5p	Itga4	e12.5 e15.5 e18.5 e18.5_rep2 P7
let-7b-5p	Itgav	e15.5
let-7b-5p	Itgb3	e15.5 e18.5_rep2 Ad
let-7b-5p	Itgb3	e18.5 Ad P7
let-7b-5p	Jam2	Ad
let-7b-5p	Kank3	Ad
let-7b-5p	Kdm3a	e12.5 P7
let-7b-5p	Kdm5a	e12.5 e18.5_rep2
let-7b-5p	Khsrp	e12.5 e15.5
let-7b-5p	Kif21b	e12.5
let-7b-5p	Klhdc3	e12.5
let-7b-5p	Klhdc8a	e18.5_rep2
let-7b-5p	Klhl23	e15.5
let-7b-5p	Klhl6	e12.5 e15.5 P7
let-7b-5p	Lama1	P7
let-7b-5p	Lamp2	e12.5 e15.5 e18.5 e18.5_rep2 Ad P7
let-7b-5p	Larp4	e12.5
let-7b-5p	Lasp1	Ad P7
let-7b-5p	Lbh	e18.5 Ad P7
let-7b-5p	Ldoc1l	e15.5
let-7b-5p	Letmd1	e12.5 e15.5 e18.5 P7
let-7b-5p	Lifr	e12.5
let-7b-5p	Limd2	P7
let-7b-5p	Lin28a	e18.5
let-7b-5p	Lin28b	e12.5 e18.5
let-7b-5p	Lin7c	P7
let-7b-5p	Lipt2	P7
let-7b-5p	Lman2	Ad
let-7b-5p	Loxl2	P7
let-7b-5p	Loxl3	P7
let-7b-5p	Lpgat1	e18.5_rep2 Ad
let-7b-5p	Lpgat1	Ad P7
let-7b-5p	Lpp	Ad
let-7b-5p	Lrfn4	P7
let-7b-5p	Lrig2	e18.5_rep2 P7
let-7b-5p	Lrig3	Ad
let-7b-5p	Lrig3	P7
let-7b-5p	Lrrc59	e15.5 e18.5 Ad P7
let-7b-5p	Macf1	P7
let-7b-5p	Man2a1	Ad
let-7b-5p	Map3k1	e12.5 e15.5 e18.5 Ad P7
let-7b-5p	Map3k3	e18.5 Ad P7
let-7b-5p	Mapk6	e12.5 e15.5 e18.5 P7
let-7b-5p	Marveld2	Ad
let-7b-5p	Mbnl3	e12.5
let-7b-5p	Mdfi	Ad
let-7b-5p	Med13l	Ad
let-7b-5p	Med29	P7
let-7b-5p	Med6	e12.5
let-7b-5p	Med8	P7
let-7b-5p	Mest	P7
let-7b-5p	Mga	e18.5
let-7b-5p	Mgat4a	e12.5 e15.5 e18.5_rep2
let-7b-5p	Mgll	e12.5
let-7b-5p	Midn	Ad P7
let-7b-5p	Mkl2	P7
let-7b-5p	Mlec	e12.5 P7
let-7b-5p	Mnt	e12.5 e18.5_rep2 P7
let-7b-5p	Mob3c	P7
let-7b-5p	Morc4	e12.5 P7
let-7b-5p	Mosc1	Ad
let-7b-5p	Mpzl1	e12.5
let-7b-5p	Mrpl50	e12.5 e15.5 P7
let-7b-5p	Msi2	P7
let-7b-5p	Msrb3	P7
let-7b-5p	Mtor	Ad P7
let-7b-5p	Mum1l1	e18.5
let-7b-5p	Mxd1	e18.5_rep2 P7
let-7b-5p	Myadm	e18.5 e18.5_rep2
let-7b-5p	Mycn	e12.5
let-7b-5p	Myl9	P7
let-7b-5p	Myo7a	e12.5 e15.5 e18.5
let-7b-5p	Naa30	e12.5
let-7b-5p	Naa40	e15.5
let-7b-5p	Naa40	P7
let-7b-5p	Nap1l1	e12.5 e18.5
let-7b-5p	Nap1l1	Ad
let-7b-5p	Ncoa3	Ad
let-7b-5p	Necap1	e15.5
let-7b-5p	Nfxl1	e12.5
let-7b-5p	Ngf	Ad P7
let-7b-5p	Nhsl2	P7
let-7b-5p	Nid1	P7
let-7b-5p	Nipal1	e18.5 e18.5_rep2 Ad P7
let-7b-5p	Nkap	P7
let-7b-5p	Nkiras2	P7
let-7b-5p	Nlk	Ad
let-7b-5p	Nlrc5	Ad
let-7b-5p	Notch2	e18.5_rep2 Ad P7
let-7b-5p	Nploc4	Ad
let-7b-5p	Nr1d2	P7
let-7b-5p	Nr4a1	Ad
let-7b-5p	Nr6a1	Ad
let-7b-5p	Nr6a1	Ad P7
let-7b-5p	Nr6a1	e18.5_rep2 P7
let-7b-5p	Nras	Ad
let-7b-5p	Nrg4	P7
let-7b-5p	Nrp2	P7
let-7b-5p	Ntn1	Ad
let-7b-5p	Nucks1	e12.5
let-7b-5p	Numbl	e18.5_rep2
let-7b-5p	Nup210	e12.5
let-7b-5p	Nup50	e18.5 P7
let-7b-5p	Ogdh	Ad
let-7b-5p	Ogfr	P7
let-7b-5p	Onecut2	Ad
let-7b-5p	Onecut2	Ad
let-7b-5p	Ostf1	e18.5
let-7b-5p	Otud4	P7
let-7b-5p	Pag1	P7
let-7b-5p	Pappa	P7
let-7b-5p	Parp14	Ad
let-7b-5p	Parp9	P7
let-7b-5p	Parvg	P7
let-7b-5p	Pbx1	e15.5
let-7b-5p	Pbx1	e18.5 e18.5_rep2
let-7b-5p	Pbx2	e12.5 e15.5 e18.5 e18.5_rep2 Ad P7
let-7b-5p	Pbx3	e12.5
let-7b-5p	Pcgf3	e12.5 e15.5
let-7b-5p	Pctp	Ad P7
let-7b-5p	Pcx	e12.5 e18.5 e18.5_rep2 P7
let-7b-5p	Pdcd7	P7
let-7b-5p	Pde12	e12.5
let-7b-5p	Pdpk1	P7
let-7b-5p	Peg10	e12.5 e15.5 e18.5
let-7b-5p	Peg10	e12.5 e15.5
let-7b-5p	Peg3	e15.5 e18.5_rep2
let-7b-5p	Pfkfb1	P7
let-7b-5p	Pgpep1	e18.5 P7
let-7b-5p	Phc2	Ad
let-7b-5p	Phf14	Ad
let-7b-5p	Phldb1	e15.5
let-7b-5p	Pias4	P7
let-7b-5p	Pigm	e18.5_rep2
let-7b-5p	Pigs	Ad P7
let-7b-5p	Pigw	e12.5 P7
let-7b-5p	Pkd1	e12.5
let-7b-5p	Pkn2	e12.5 e15.5 e18.5 e18.5_rep2 Ad P7
let-7b-5p	Pkn2	e12.5 Ad P7
let-7b-5p	Pla1a	Ad
let-7b-5p	Pla2g15	P7
let-7b-5p	Plagl2	e12.5
let-7b-5p	Plcxd2	e18.5_rep2 Ad P7
let-7b-5p	Pld3	e12.5 e15.5 Ad P7
let-7b-5p	Plek2	e12.5 e15.5
let-7b-5p	Plekha2	e15.5
let-7b-5p	Plekhb2	P7
let-7b-5p	Plxna4	P7
let-7b-5p	Pnkd	Ad
let-7b-5p	Pnpo	e12.5 e15.5 e18.5
let-7b-5p	Pofut1	Ad
let-7b-5p	Pold3	P7
let-7b-5p	Pold3	e12.5 e15.5 e18.5 e18.5_rep2 Ad P7
let-7b-5p	Polr3d	e12.5
let-7b-5p	Polr3g	Ad
let-7b-5p	Pom121	e12.5 e15.5 e18.5_rep2
let-7b-5p	Pou2f1	e12.5
let-7b-5p	Ppapdc1b	e15.5 P7
let-7b-5p	Ppargc1b	e12.5 Ad
let-7b-5p	Ppp1r15b	P7
let-7b-5p	Ppp1r3b	Ad P7
let-7b-5p	Ppp2r1a	Ad
let-7b-5p	Ppt2	e18.5_rep2 Ad
let-7b-5p	Prdx6	Ad
let-7b-5p	Prelp	Ad P7
let-7b-5p	Proz	Ad
let-7b-5p	Prpf38b	e18.5 Ad P7
let-7b-5p	Prrc1	Ad
let-7b-5p	Psd3	Ad
let-7b-5p	Psd3	P7
let-7b-5p	Psme3	e15.5 e18.5
let-7b-5p	Ptprb	Ad
let-7b-5p	Ptprd	e12.5 e18.5 Ad P7
let-7b-5p	Pxdn	P7
let-7b-5p	Pxk	P7
let-7b-5p	Qars	Ad
let-7b-5p	Rab11fip4	Ad P7
let-7b-5p	Rab40c	P7
let-7b-5p	Rab5b	e12.5
let-7b-5p	Rab8b	e12.5 e15.5
let-7b-5p	Rad54l2	e18.5_rep2 Ad P7
let-7b-5p	Ranbp10	e12.5
let-7b-5p	Rbm38	e12.5 e15.5 e18.5 e18.5_rep2 P7
let-7b-5p	Rbm4	e12.5
let-7b-5p	Reep1	P7
let-7b-5p	Reep4	e12.5 e15.5
let-7b-5p	Reep4	P7
let-7b-5p	Repin1	e18.5 Ad P7
let-7b-5p	Rgp1	e18.5_rep2 Ad P7
let-7b-5p	Rgs16	e18.5 Ad P7
let-7b-5p	Rgs16	Ad P7
let-7b-5p	Riok3	e15.5 Ad
let-7b-5p	Rnf150	P7
let-7b-5p	Rnf165	P7
let-7b-5p	Rnf167	e12.5 e15.5 e18.5 e18.5_rep2 Ad P7
let-7b-5p	Rnf38	Ad
let-7b-5p	Rnf7	e12.5 e18.5 Ad P7
let-7b-5p	Rpusd2	e18.5
let-7b-5p	Rrp12	e12.5 P7
let-7b-5p	Rrp7a	P7
let-7b-5p	Rsad2	e18.5_rep2
let-7b-5p	Rsad2	e18.5 e18.5_rep2 Ad
let-7b-5p	Rsc1a1	e12.5 e15.5
let-7b-5p	Rsc1a1	P7
let-7b-5p	Rsf1	P7
let-7b-5p	Runx1t1	e12.5 e15.5 P7
let-7b-5p	Sacm1l	Ad
let-7b-5p	Scara3	Ad P7
let-7b-5p	Scd1	Ad
let-7b-5p	Scd2	P7
let-7b-5p	Scyl3	e12.5
let-7b-5p	Sema4b	e12.5
let-7b-5p	Sema4c	e12.5 e15.5 e18.5 e18.5_rep2 Ad P7
let-7b-5p	Sema4g	Ad
let-7b-5p	Senp5	e18.5_rep2
let-7b-5p	Sepn1	P7
let-7b-5p	Sepp1	Ad
let-7b-5p	Sepx1	P7
let-7b-5p	Serinc3	e18.5 Ad P7
let-7b-5p	Setd5	e18.5
let-7b-5p	Sh2b1	e15.5 e18.5_rep2
let-7b-5p	Sh2b3	e18.5 e18.5_rep2 Ad P7
let-7b-5p	Shank2	Ad
let-7b-5p	Sigmar1	e12.5 e18.5_rep2 Ad P7
let-7b-5p	Sigmar1	Ad P7
let-7b-5p	Skp2	e12.5
let-7b-5p	Slc10a7	Ad
let-7b-5p	Slc11a2	e12.5
let-7b-5p	Slc16a10	Ad
let-7b-5p	Slc20a1	e12.5
let-7b-5p	Slc22a23	e18.5 P7
let-7b-5p	Slc22a23	Ad
let-7b-5p	Slc24a6	e18.5 e18.5_rep2 Ad P7
let-7b-5p	Slc25a13	P7
let-7b-5p	Slc25a13	Ad
let-7b-5p	Slc25a22	P7
let-7b-5p	Slc25a4	e18.5
let-7b-5p	Slc25a45	Ad
let-7b-5p	Slc26a6	Ad P7
let-7b-5p	Slc2a3	e12.5
let-7b-5p	Slc2a3	e12.5 e15.5 e18.5_rep2
let-7b-5p	Slc2a4	e12.5
let-7b-5p	Slc31a2	P7
let-7b-5p	Slc35a4	Ad
let-7b-5p	Slc37a4	Ad
let-7b-5p	Slc38a7	P7
let-7b-5p	Slc38a9	Ad
let-7b-5p	Slc45a4	e15.5
let-7b-5p	Slc4a7	P7
let-7b-5p	Slc6a6	Ad
let-7b-5p	Slc7a11	P7
let-7b-5p	Slc9a9	Ad
let-7b-5p	Slco1a4	Ad
let-7b-5p	Smarcad1	e18.5
let-7b-5p	Smcr7	P7
let-7b-5p	Smcr8	Ad P7
let-7b-5p	Smcr8	P7
let-7b-5p	Smurf2	P7
let-7b-5p	Smyd4	P7
let-7b-5p	Snx30	e18.5_rep2
let-7b-5p	Snx5	e18.5_rep2 P7
let-7b-5p	Sowaha	e12.5
let-7b-5p	Spag7	e12.5
let-7b-5p	Spcs3	e15.5 P7
let-7b-5p	Spn	e18.5
let-7b-5p	Spnb2	Ad
let-7b-5p	Spnb3	P7
let-7b-5p	Spon2	Ad
let-7b-5p	Spryd4	Ad P7
let-7b-5p	Spty2d1	P7
let-7b-5p	Sspn	e18.5
let-7b-5p	Ssx2ip	e12.5 e15.5
let-7b-5p	St3gal1	P7
let-7b-5p	Stab2	Ad P7
let-7b-5p	Stat2	e18.5 e18.5_rep2 Ad P7
let-7b-5p	Stat2	Ad
let-7b-5p	Stat3	e12.5 e18.5 Ad
let-7b-5p	Stat3	Ad
let-7b-5p	Stim1	P7
let-7b-5p	Stx3	e18.5
let-7b-5p	Sumf2	Ad P7
let-7b-5p	Supt6h	e12.5 P7
let-7b-5p	Surf4	e12.5
let-7b-5p	Taf9b	P7
let-7b-5p	Taok1	e12.5 e15.5 e18.5
let-7b-5p	Tapbp	P7
let-7b-5p	Tat	Ad
let-7b-5p	Tbc1d13	e18.5 e18.5_rep2 Ad P7
let-7b-5p	Tbc1d16	P7
let-7b-5p	Tbc1d24	P7
let-7b-5p	Tbkbp1	e12.5 e18.5_rep2 Ad P7
let-7b-5p	Tcf7l1	P7
let-7b-5p	Tes	P7
let-7b-5p	Tes	P7
let-7b-5p	Tet3	P7
let-7b-5p	Tet3	P7
let-7b-5p	Tex10	e18.5
let-7b-5p	Tgds	P7
let-7b-5p	Tgfbr1	e12.5 e15.5 e18.5 e18.5_rep2 Ad P7
let-7b-5p	Tgfbr3	e15.5 Ad P7
let-7b-5p	Tgs1	Ad
let-7b-5p	Thbs1	e18.5 P7
let-7b-5p	Thrsp	Ad
let-7b-5p	Tjp1	e12.5 e15.5 Ad P7
let-7b-5p	Tm6sf2	Ad P7
let-7b-5p	Tmcc2	e12.5 e18.5 P7
let-7b-5p	Tmed10	P7
let-7b-5p	Tmed5	Ad P7
let-7b-5p	Tmem110	P7
let-7b-5p	Tmem198b	Ad P7
let-7b-5p	Tmem2	e12.5 e15.5 e18.5_rep2 Ad P7
let-7b-5p	Tmem201	e18.5 Ad P7
let-7b-5p	Tmem214	e12.5 e18.5_rep2 Ad P7
let-7b-5p	Tmem219	P7
let-7b-5p	Tmem30a	e18.5
let-7b-5p	Tmem56	e12.5 Ad
let-7b-5p	Tmem65	e12.5
let-7b-5p	Tmppe	e12.5 e18.5 e18.5_rep2 Ad P7
let-7b-5p	Tmppe	e18.5_rep2
let-7b-5p	Tmprss2	Ad P7
let-7b-5p	Tnfrsf1b	e12.5 Ad P7
let-7b-5p	Tnks2	Ad
let-7b-5p	Tnrc6b	e12.5 Ad P7
let-7b-5p	Tnrc6c	P7
let-7b-5p	Tomm70a	e18.5
let-7b-5p	Tor1aip1	Ad
let-7b-5p	Tor1aip2	e18.5_rep2
let-7b-5p	Tppp	Ad
let-7b-5p	Trabd	Ad
let-7b-5p	Trappc1	e18.5_rep2 Ad P7
let-7b-5p	Trim21	P7
let-7b-5p	Trim26	e18.5_rep2
let-7b-5p	Trim41	Ad
let-7b-5p	Trim71	e12.5
let-7b-5p	Trnt1	P7
let-7b-5p	Tspan31	P7
let-7b-5p	Ttc9c	e12.5 P7
let-7b-5p	Tulp4	Ad
let-7b-5p	Tusc2	e12.5
let-7b-5p	Txn2	e12.5 e18.5_rep2
let-7b-5p	Ubash3a	e15.5
let-7b-5p	Ube2b	e15.5
let-7b-5p	Ube2o	e15.5 e18.5
let-7b-5p	Ubox5	e12.5
let-7b-5p	Ubxn6	Ad
let-7b-5p	Uggt1	e12.5 e18.5 Ad P7
let-7b-5p	Ugt3a2	Ad
let-7b-5p	Uhrf2	e15.5 Ad P7
let-7b-5p	Unc5a	P7
let-7b-5p	Usp22	e12.5 Ad
let-7b-5p	Usp49	e12.5 e15.5 P7
let-7b-5p	Utrn	e18.5 P7
let-7b-5p	Vangl1	e12.5 P7
let-7b-5p	Vipr1	e15.5 e18.5 e18.5_rep2 Ad P7
let-7b-5p	Wasl	e12.5 e15.5 P7
let-7b-5p	Wasl	Ad P7
let-7b-5p	Wdr18	Ad
let-7b-5p	Wdr26	e12.5 e15.5 e18.5
let-7b-5p	Whsc1	P7
let-7b-5p	Whsc1l1	Ad
let-7b-5p	Whsc1l1	e18.5_rep2 P7
let-7b-5p	Wnt9a	Ad
let-7b-5p	Yod1	e12.5
let-7b-5p	Ypel2	e18.5
let-7b-5p	Zbtb39	e12.5 e15.5
let-7b-5p	Zc3h11a	P7
let-7b-5p	Zc3hav1l	e18.5_rep2
let-7b-5p	Zdhhc12	e12.5 e18.5
let-7b-5p	Zdhhc24	Ad
let-7b-5p	Zfp142	Ad
let-7b-5p	Zfp217	e12.5 P7
let-7b-5p	Zfp248	P7
let-7b-5p	Zfp275	e12.5 e18.5_rep2 Ad
let-7b-5p	Zfp280b	e12.5
let-7b-5p	Zfp334	e12.5
let-7b-5p	Zfp354a	P7
let-7b-5p	Zfp36l1	P7
let-7b-5p	Zfp516	Ad P7
let-7b-5p	Zfp568	e18.5 Ad P7
let-7b-5p	Zfp568	e12.5 e15.5 P7
let-7b-5p	Zfp607	e12.5 e18.5 P7
let-7b-5p	Zfp664	e12.5 Ad
let-7b-5p	Zfp697	Ad
let-7b-5p	Zfp709	P7
let-7b-5p	Zfp710	P7
let-7b-5p	Zfp710	e12.5
let-7b-5p	Zfp763	P7
let-7b-5p	Zfp871	e12.5 Ad
let-7b-5p	Znf512b	e18.5 P7
let-7b-5p	Znf512b	P7
let-7b-5p	Znrf2	e18.5 P7
let-7b-5p	Zswim6	Ad
let-7c-2-3p	43896	e12.5
let-7c-2-3p	2010106G01Rik	P7
let-7c-2-3p	2310022B05Rik	P7
let-7c-2-3p	2610008E11Rik	P7
let-7c-2-3p	2700049A03Rik	e12.5
let-7c-2-3p	4931406P16Rik	P7
let-7c-2-3p	5730403B10Rik	Ad P7
let-7c-2-3p	6720456H20Rik	P7
let-7c-2-3p	A230051G13Rik	P7
let-7c-2-3p	A930001N09Rik	e12.5
let-7c-2-3p	Aars	Ad
let-7c-2-3p	Abca1	Ad
let-7c-2-3p	Abhd13	e12.5
let-7c-2-3p	Acer2	P7
let-7c-2-3p	Adam19	e12.5
let-7c-2-3p	Add3	P7
let-7c-2-3p	Adnp	P7
let-7c-2-3p	Adrb2	e12.5
let-7c-2-3p	Adss	e12.5
let-7c-2-3p	Aff4	e12.5
let-7c-2-3p	Aftph	e12.5
let-7c-2-3p	Aip	P7
let-7c-2-3p	Akap11	e12.5 P7
let-7c-2-3p	Akr1c14	P7
let-7c-2-3p	Alkbh5	Ad P7
let-7c-2-3p	Ankrd44	Ad
let-7c-2-3p	Ap2a2	e12.5
let-7c-2-3p	Ap3s1	P7
let-7c-2-3p	Apc	e12.5
let-7c-2-3p	Arfgef1	e12.5
let-7c-2-3p	Arg1	P7
let-7c-2-3p	Arhgap23	e12.5
let-7c-2-3p	Arih1	e12.5
let-7c-2-3p	Arl5a	P7
let-7c-2-3p	Asap2	P7
let-7c-2-3p	Ascc2	P7
let-7c-2-3p	Atad1	e12.5
let-7c-2-3p	Atf7ip	e12.5
let-7c-2-3p	Atp2b4	e12.5
let-7c-2-3p	Atxn7l3b	P7
let-7c-2-3p	B3galt1	P7
let-7c-2-3p	B3galt1	P7
let-7c-2-3p	BC017158	Ad
let-7c-2-3p	Bdp1	e12.5
let-7c-2-3p	Btaf1	P7
let-7c-2-3p	Cadm1	P7
let-7c-2-3p	Camk2d	Ad
let-7c-2-3p	Car8	Ad
let-7c-2-3p	Cbx7	P7
let-7c-2-3p	Cd24a	e12.5 P7
let-7c-2-3p	Cd99l2	e12.5
let-7c-2-3p	Cdc42se2	Ad
let-7c-2-3p	Cdca3	e12.5
let-7c-2-3p	Cdk2ap2	e12.5
[truncated: 357,406+ more rows]

## Sheet: miRNA-target in CDS
miRNA	targets	detected stage
let-7a-1-3p	2700029M09Rik	e12.5
let-7a-1-3p	Abcc2	P7
let-7a-1-3p	Ablim1	P7
let-7a-1-3p	Acox2	P7
let-7a-1-3p	Acsm3	Ad
let-7a-1-3p	Actr8	e12.5
let-7a-1-3p	Adnp	e12.5
let-7a-1-3p	Afp	e12.5 P7
let-7a-1-3p	Akr1a1	e12.5 Ad P7
let-7a-1-3p	Aldoc	Ad
let-7a-1-3p	Amigo2	Ad
let-7a-1-3p	Ankrd28	e12.5
let-7a-1-3p	Ankrd52	e12.5
let-7a-1-3p	Ap1b1	e12.5
let-7a-1-3p	Ap2a2	Ad P7
let-7a-1-3p	Apeh	e12.5 Ad
let-7a-1-3p	Apob	P7
let-7a-1-3p	Arfgef1	e12.5
let-7a-1-3p	Atad3a	e12.5
let-7a-1-3p	Atic	e12.5 P7
let-7a-1-3p	Atl2	e12.5 Ad P7
let-7a-1-3p	Atm	Ad
let-7a-1-3p	Atxn10	e12.5
let-7a-1-3p	Bace2	P7
let-7a-1-3p	Bard1	e12.5
let-7a-1-3p	Baz1a	P7
let-7a-1-3p	Birc6	e12.5
let-7a-1-3p	Blmh	e12.5 P7
let-7a-1-3p	Bmp2k	e12.5
let-7a-1-3p	Camsap3	P7
let-7a-1-3p	Cblb	P7
let-7a-1-3p	Ccdc58	e12.5 Ad
let-7a-1-3p	Cdc40	Ad
let-7a-1-3p	Cdc6	e12.5
let-7a-1-3p	Cdk1	e12.5
let-7a-1-3p	Cds2	Ad
let-7a-1-3p	Cfb	P7
let-7a-1-3p	Chsy1	e12.5 P7
let-7a-1-3p	Ckap5	e12.5
let-7a-1-3p	Clpx	Ad
let-7a-1-3p	Cpb2	Ad
let-7a-1-3p	Csnk1a1	e12.5
let-7a-1-3p	Csnk2b	e12.5 P7
let-7a-1-3p	Cul4b	e12.5 Ad
let-7a-1-3p	Cxcr7	P7
let-7a-1-3p	Cyp2c54	Ad
let-7a-1-3p	Cyp2c70	Ad P7
let-7a-1-3p	D330012F22Rik	e12.5 P7
let-7a-1-3p	Dalrd3	e12.5
let-7a-1-3p	Dennd3	P7
let-7a-1-3p	Dhx8	e12.5
let-7a-1-3p	Dip2b	e12.5
let-7a-1-3p	Dnajc13	e12.5 P7
let-7a-1-3p	Dock10	P7
let-7a-1-3p	Dstyk	P7
let-7a-1-3p	Dync1i2	P7
let-7a-1-3p	Eif2c4	Ad
let-7a-1-3p	Elf2	Ad
let-7a-1-3p	Elf2	e12.5
let-7a-1-3p	Elovl2	e12.5
let-7a-1-3p	Elovl5	Ad P7
let-7a-1-3p	Elp2	Ad P7
let-7a-1-3p	Endod1	e12.5
let-7a-1-3p	Epc2	P7
let-7a-1-3p	Erlec1	P7
let-7a-1-3p	Fam120a	e12.5 Ad P7
let-7a-1-3p	Fam134a	Ad
let-7a-1-3p	Fam63b	P7
let-7a-1-3p	Far1	e12.5
let-7a-1-3p	Fgf1	P7
let-7a-1-3p	Flna	e12.5
let-7a-1-3p	Fntb	e12.5
let-7a-1-3p	Gbe1	P7
let-7a-1-3p	Golga2	P7
let-7a-1-3p	Golph3	e12.5
let-7a-1-3p	Golph3l	e12.5
let-7a-1-3p	Hacl1	P7
let-7a-1-3p	Hc	Ad
let-7a-1-3p	Herc1	e12.5
let-7a-1-3p	Hnrpll	P7
let-7a-1-3p	Homer1	e12.5
let-7a-1-3p	Hsd17b4	Ad
let-7a-1-3p	Hsp90ab1	e12.5
let-7a-1-3p	Hsp90b1	Ad
let-7a-1-3p	Ift122	Ad
let-7a-1-3p	Ift140	e12.5
let-7a-1-3p	Inpp5b	P7
let-7a-1-3p	Insig2	Ad
let-7a-1-3p	Itfg2	e12.5
let-7a-1-3p	Itgb1	e12.5 Ad P7
let-7a-1-3p	Itih3	Ad
let-7a-1-3p	Ivns1abp	e12.5 Ad P7
let-7a-1-3p	Ivns1abp	Ad P7
let-7a-1-3p	Kank1	e12.5
let-7a-1-3p	Kars	P7
let-7a-1-3p	Kdm6a	e12.5
let-7a-1-3p	Kif14	e12.5
let-7a-1-3p	Klhl11	P7
let-7a-1-3p	Klhl24	Ad
let-7a-1-3p	Lamp1	Ad
let-7a-1-3p	Lphn2	Ad
let-7a-1-3p	Mapk1	P7
let-7a-1-3p	Mcm3ap	e12.5
let-7a-1-3p	Mfge8	e12.5
let-7a-1-3p	Mov10	e12.5
let-7a-1-3p	Mphosph8	Ad
let-7a-1-3p	Msl2	e12.5
let-7a-1-3p	Mug2	Ad
let-7a-1-3p	Myh10	P7
let-7a-1-3p	Myo10	P7
let-7a-1-3p	Nacc1	P7
let-7a-1-3p	Nckap1	Ad
let-7a-1-3p	Nckap1	e12.5 Ad
let-7a-1-3p	Ncoa4	e12.5
let-7a-1-3p	Ndc80	e12.5
let-7a-1-3p	Ndufs2	e12.5
let-7a-1-3p	Ndufv2	e12.5 P7
let-7a-1-3p	Nfatc3	e12.5
let-7a-1-3p	Nol8	e12.5
let-7a-1-3p	Nol9	e12.5
let-7a-1-3p	Notch1	Ad P7
let-7a-1-3p	Pah	Ad P7
let-7a-1-3p	Pcdh1	Ad P7
let-7a-1-3p	Pcgf1	e12.5
let-7a-1-3p	Pcyt1a	e12.5
let-7a-1-3p	Pdpk1	e12.5
let-7a-1-3p	Phka1	e12.5
let-7a-1-3p	Pi4kb	Ad P7
let-7a-1-3p	Pik3cb	e12.5
let-7a-1-3p	Pnpla8	P7
let-7a-1-3p	Ppm1a	e12.5
let-7a-1-3p	Pros1	Ad P7
let-7a-1-3p	Prpf8	Ad P7
let-7a-1-3p	Psmb1	P7
let-7a-1-3p	Psmd1	Ad P7
let-7a-1-3p	Ptpra	P7
let-7a-1-3p	Ralgapa2	P7
let-7a-1-3p	Rap1a	P7
let-7a-1-3p	Rara	e12.5
let-7a-1-3p	Reep6	P7
let-7a-1-3p	Reln	e12.5
let-7a-1-3p	Rev3l	e12.5
let-7a-1-3p	Rhebl1	e12.5
let-7a-1-3p	Rhot1	e12.5
let-7a-1-3p	Riok3	e12.5 P7
let-7a-1-3p	Ripk1	e12.5
let-7a-1-3p	Rnf11	e12.5 P7
let-7a-1-3p	Rnf20	P7
let-7a-1-3p	Rpl35a	e12.5 Ad P7
let-7a-1-3p	Rpn2	e12.5
let-7a-1-3p	Rrn3	Ad
let-7a-1-3p	Sbf2	e12.5
let-7a-1-3p	Sc5d	e12.5 Ad P7
let-7a-1-3p	Scfd1	e12.5 P7
let-7a-1-3p	Sema4a	P7
let-7a-1-3p	Serpina6	Ad
let-7a-1-3p	Serpina6	e12.5
let-7a-1-3p	Sertad2	e12.5
let-7a-1-3p	Sf3b1	e12.5 Ad P7
let-7a-1-3p	Sgms2	P7
let-7a-1-3p	Shmt1	Ad
let-7a-1-3p	Skiv2l2	P7
let-7a-1-3p	Slc20a1	e12.5
let-7a-1-3p	Slc25a13	P7
let-7a-1-3p	Slc25a16	Ad
let-7a-1-3p	Slc25a46	e12.5
let-7a-1-3p	Slc38a9	e12.5
let-7a-1-3p	Slc4a1	e12.5 P7
let-7a-1-3p	Snx24	Ad
let-7a-1-3p	Spag9	P7
let-7a-1-3p	Specc1l	e12.5
let-7a-1-3p	St3gal6	e12.5 P7
let-7a-1-3p	St8sia4	Ad
let-7a-1-3p	Stau1	Ad
let-7a-1-3p	Supt16h	e12.5
let-7a-1-3p	Syvn1	Ad
let-7a-1-3p	Tet2	P7
let-7a-1-3p	Thada	e12.5
let-7a-1-3p	Timd2	Ad
let-7a-1-3p	Tmem167	e12.5
let-7a-1-3p	Tpcn1	e12.5
let-7a-1-3p	Tpp2	e12.5 Ad
let-7a-1-3p	Trap1	Ad
let-7a-1-3p	Trip10	e12.5
let-7a-1-3p	Ttc14	e12.5
let-7a-1-3p	Txndc5	P7
let-7a-1-3p	Tyro3	e12.5
let-7a-1-3p	Ubap2l	e12.5
let-7a-1-3p	Ube2e3	e12.5
let-7a-1-3p	Ubr2	Ad
let-7a-1-3p	Ubr5	e12.5
let-7a-1-3p	Ubr5	e12.5
let-7a-1-3p	Ubr5	P7
let-7a-1-3p	Upp1	Ad
let-7a-1-3p	Uso1	e12.5 P7
let-7a-1-3p	Usp7	e12.5
let-7a-1-3p	Vdac2	e12.5 Ad
let-7a-1-3p	Wnk1	e12.5
let-7a-1-3p	Xbp1	P7
let-7a-1-3p	Zc3h13	Ad
let-7a-1-3p	Zcchc2	P7
let-7a-1-3p	Zfp217	P7
let-7a-1-3p	Zfp280d	e12.5
let-7a-1-3p	Zfp871	e12.5 P7
let-7a-1-3p	Zfyve16	Ad
let-7a-1-3p	Zzz3	e12.5
let-7a-5p	43893	e12.5 e15.5
let-7a-5p	43897	e12.5 e15.5 Ad
let-7a-5p	43897	e12.5 e18.5 e18.5_rep2 Ad P7
let-7a-5p	44075	e18.5
let-7a-5p	0610009O20Rik	Ad
let-7a-5p	1190002N15Rik	P7
let-7a-5p	1190003J15Rik	e18.5 Ad P7
let-7a-5p	1190005F20Rik	e12.5 P7
let-7a-5p	1300001I01Rik	e12.5 Ad P7
let-7a-5p	1300002K09Rik	e12.5 e15.5 Ad P7
let-7a-5p	1700019G17Rik	Ad
let-7a-5p	1700021K19Rik	P7
let-7a-5p	1810013L24Rik	P7
let-7a-5p	1810041L15Rik	e18.5_rep2
let-7a-5p	2210018M11Rik	e12.5
let-7a-5p	2310016M24Rik	e12.5 Ad
let-7a-5p	2400003C14Rik	e18.5 Ad
let-7a-5p	2410016O06Rik	e12.5 Ad P7
let-7a-5p	2610027L16Rik	e12.5
let-7a-5p	2610027L16Rik	e18.5
let-7a-5p	2610507B11Rik	Ad P7
let-7a-5p	2700049A03Rik	Ad
let-7a-5p	2700081O15Rik	e18.5
let-7a-5p	2810046L04Rik	Ad
let-7a-5p	2810432D09Rik	e15.5
let-7a-5p	4632415K11Rik	e12.5 e18.5
let-7a-5p	4833420G17Rik	e15.5 P7
let-7a-5p	4933407C03Rik	e12.5 e18.5 Ad P7
let-7a-5p	5730419I09Rik	P7
let-7a-5p	8430419L09Rik	e12.5
let-7a-5p	9430016H08Rik	P7
let-7a-5p	9430023L20Rik	e12.5
let-7a-5p	A1cf	e18.5_rep2 Ad P7
let-7a-5p	A2m	e18.5 e18.5_rep2
let-7a-5p	Aacs	e15.5
let-7a-5p	Abca8b	e18.5_rep2
let-7a-5p	Abcb10	Ad
let-7a-5p	Abcb11	e18.5_rep2
let-7a-5p	Abcb7	Ad
let-7a-5p	Abcc2	P7
let-7a-5p	Abcc4	Ad
let-7a-5p	Abcc6	Ad
let-7a-5p	Abcc6	e12.5 Ad
let-7a-5p	Abcc6	Ad P7
let-7a-5p	Abcd3	e12.5 e18.5
let-7a-5p	Abcg2	e15.5
let-7a-5p	Abcg4	e12.5
let-7a-5p	Ablim1	Ad P7
let-7a-5p	Acadl	Ad P7
let-7a-5p	Ace	P7
let-7a-5p	Acta2	e18.5 P7
let-7a-5p	Actb	e12.5 e15.5 e18.5 e18.5_rep2 Ad P7
let-7a-5p	Acvr2b	Ad
let-7a-5p	Adam12	e12.5 e15.5 e18.5
let-7a-5p	Adamts1	e18.5 P7
let-7a-5p	Adamts13	e15.5
let-7a-5p	Adap2	P7
let-7a-5p	Adipor1	e12.5 P7
let-7a-5p	Afap1l2	P7
let-7a-5p	Agl	Ad
let-7a-5p	Agphd1	Ad
let-7a-5p	Agphd1	Ad
let-7a-5p	Agrn	P7
let-7a-5p	Ahctf1	e12.5 e18.5 Ad
let-7a-5p	Ahctf1	Ad
let-7a-5p	Ahsg	e12.5 e15.5 e18.5 e18.5_rep2 Ad
let-7a-5p	AI848100	e15.5 Ad P7
let-7a-5p	Aifm1	e12.5 e15.5 e18.5 e18.5_rep2 Ad P7
let-7a-5p	Akap1	e12.5
let-7a-5p	Akap11	P7
let-7a-5p	Akap12	e15.5 e18.5 e18.5_rep2 P7
let-7a-5p	Akr1c20	Ad
let-7a-5p	Alcam	e12.5 Ad P7
let-7a-5p	Aldh1b1	e15.5
let-7a-5p	Aldh5a1	Ad
let-7a-5p	Aldoc	e18.5 Ad
let-7a-5p	Alg8	e12.5 e18.5 e18.5_rep2 Ad
let-7a-5p	Alms1	e12.5
let-7a-5p	Alox12	Ad P7
let-7a-5p	Alox5	e18.5_rep2 P7
let-7a-5p	Alox5ap	e18.5 Ad
let-7a-5p	Als2	Ad
let-7a-5p	Ambra1	P7
let-7a-5p	Ammecr1l	P7
let-7a-5p	Ampd3	e12.5 e18.5 Ad
let-7a-5p	Amz1	e18.5_rep2
let-7a-5p	Ank2	e18.5
let-7a-5p	Ank2	e18.5
let-7a-5p	Ankhd1	e12.5 e15.5 P7
let-7a-5p	Ankzf1	Ad
let-7a-5p	Anp32e	e12.5 e18.5 Ad
let-7a-5p	Anpep	Ad
let-7a-5p	Anxa11	P7
let-7a-5p	Anxa7	e12.5 e18.5 Ad
let-7a-5p	Ap1m1	e15.5 e18.5 e18.5_rep2 P7
let-7a-5p	Ap4e1	e15.5
let-7a-5p	Apc	Ad
let-7a-5p	Apeh	P7
let-7a-5p	Aph1c	e15.5
let-7a-5p	Apip	e12.5 e15.5 Ad P7
let-7a-5p	Apobec3	e12.5 e18.5 e18.5_rep2
let-7a-5p	Apol7a	e18.5 Ad P7
let-7a-5p	Apol9b	Ad
let-7a-5p	Apon	Ad
let-7a-5p	Appl2	Ad P7
let-7a-5p	Aqp8	Ad
let-7a-5p	Aqr	e12.5
let-7a-5p	Aqr	P7
let-7a-5p	Aqr	e12.5
let-7a-5p	Arap1	e18.5 Ad P7
let-7a-5p	Arhgap17	e18.5_rep2
let-7a-5p	Arhgap29	e18.5
let-7a-5p	Arhgap32	Ad
let-7a-5p	Arhgap39	Ad
let-7a-5p	Arhgap4	e18.5
let-7a-5p	Arhgap8	P7
let-7a-5p	Arhgef1	P7
let-7a-5p	Arhgef11	Ad P7
let-7a-5p	Arhgef40	P7
let-7a-5p	Arid1b	e18.5 Ad P7
let-7a-5p	Arid2	P7
let-7a-5p	Arid3a	e12.5 e18.5_rep2 Ad
let-7a-5p	Arid4a	Ad
let-7a-5p	Arih1	e12.5 e15.5 Ad
let-7a-5p	Arrdc3	Ad
let-7a-5p	Arsb	Ad P7
let-7a-5p	Art4	e12.5 Ad
let-7a-5p	Asap1	Ad
let-7a-5p	Asap1	e18.5
let-7a-5p	Asap1	Ad
let-7a-5p	Ascc3	e12.5 e15.5 e18.5 P7
let-7a-5p	Ascc3	e12.5 Ad
let-7a-5p	Ascc3	e12.5
let-7a-5p	Ash1l	e12.5
let-7a-5p	Ash1l	P7
let-7a-5p	Asna1	Ad
let-7a-5p	Asph	e12.5
let-7a-5p	Aspm	e12.5
let-7a-5p	Astn2	Ad
let-7a-5p	Asxl1	Ad
let-7a-5p	Asxl1	e12.5 e15.5 e18.5 Ad P7
let-7a-5p	Asxl1	e12.5 Ad
let-7a-5p	Atad2b	e12.5 e15.5 e18.5
let-7a-5p	Atf2	e18.5 Ad
let-7a-5p	Atf7ip	e12.5 e15.5 e18.5 Ad P7
let-7a-5p	Atp13a3	Ad P7
let-7a-5p	Atp13a3	e18.5 e18.5_rep2 Ad P7
let-7a-5p	Atp2b1	Ad P7
let-7a-5p	Atp2b4	e15.5 Ad P7
let-7a-5p	Atp6v0b	Ad
let-7a-5p	Atp6v0b	P7
let-7a-5p	Atp6v0d1	Ad
let-7a-5p	Atp6v1a	P7
let-7a-5p	Atp8b1	e18.5_rep2
let-7a-5p	Atp8b5	Ad
let-7a-5p	Atp9b	Ad P7
let-7a-5p	Atrx	P7
let-7a-5p	Atxn1l	Ad P7
let-7a-5p	AU021092	P7
let-7a-5p	Axl	P7
let-7a-5p	Azgp1	Ad P7
let-7a-5p	B4galt1	e12.5 e15.5 e18.5 Ad P7
let-7a-5p	B4galt3	Ad
let-7a-5p	Baz1a	e12.5 e15.5 e18.5 e18.5_rep2 Ad P7
let-7a-5p	Baz1b	e15.5 e18.5
let-7a-5p	Baz2b	Ad
let-7a-5p	Bbc3	Ad
let-7a-5p	BC006779	Ad
let-7a-5p	BC013712	Ad
let-7a-5p	BC017647	Ad
let-7a-5p	BC018507	P7
let-7a-5p	BC018507	Ad
let-7a-5p	BC018507	Ad
let-7a-5p	BC024479	e12.5 P7
let-7a-5p	Bcar1	P7
let-7a-5p	Bche	Ad P7
let-7a-5p	Bcl9	e12.5 P7
let-7a-5p	Bcor	Ad
let-7a-5p	Bcor	Ad
let-7a-5p	Bdp1	e15.5 e18.5 Ad
let-7a-5p	Bicc1	e12.5 e15.5 e18.5 e18.5_rep2 P7
let-7a-5p	Birc5	e12.5 P7
let-7a-5p	Birc6	Ad
let-7a-5p	Birc6	Ad P7
let-7a-5p	Birc6	Ad P7
let-7a-5p	Bmp4	e18.5 e18.5_rep2 Ad P7
let-7a-5p	Bola2	P7
let-7a-5p	Bptf	e18.5 Ad
let-7a-5p	Brcc3	e12.5
let-7a-5p	Brd1	P7
let-7a-5p	Brwd1	P7
let-7a-5p	Brwd3	Ad
let-7a-5p	Bscl2	Ad
let-7a-5p	Btaf1	e12.5 P7
let-7a-5p	Btn1a1	e12.5
let-7a-5p	Bub1	e12.5
let-7a-5p	C030046E11Rik	P7
let-7a-5p	C130039O16Rik	e12.5 Ad P7
let-7a-5p	C130039O16Rik	e12.5
let-7a-5p	C3	e18.5_rep2 Ad P7
let-7a-5p	C3	e18.5_rep2 Ad P7
let-7a-5p	C3	Ad
let-7a-5p	C330018D20Rik	e15.5
let-7a-5p	C8g	Ad P7
let-7a-5p	Cabin1	e18.5 P7
let-7a-5p	Cables2	Ad
let-7a-5p	Cables2	e12.5
let-7a-5p	Cad	P7
let-7a-5p	Cald1	Ad
let-7a-5p	Cald1	e18.5_rep2 P7
let-7a-5p	Cald1	e12.5 e15.5 e18.5
let-7a-5p	Capns1	P7
let-7a-5p	Capzb	e12.5 e15.5 e18.5 e18.5_rep2 Ad P7
let-7a-5p	Car5a	Ad
let-7a-5p	Casc5	e15.5
let-7a-5p	Ccbe1	Ad
let-7a-5p	Ccdc132	e12.5
let-7a-5p	Ccdc142	e12.5
let-7a-5p	Ccdc21	e12.5
let-7a-5p	Ccdc80	Ad P7
let-7a-5p	Ccdc86	P7
let-7a-5p	Ccna2	e12.5 e15.5 e18.5 e18.5_rep2 Ad P7
let-7a-5p	Ccnb2	P7
let-7a-5p	Ccne2	e12.5
let-7a-5p	Ccnf	e12.5 e15.5
let-7a-5p	Ccnf	e12.5
let-7a-5p	Ccnf	e12.5 e15.5 e18.5 e18.5_rep2 Ad P7
let-7a-5p	Ccnjl	P7
let-7a-5p	Ccnl2	P7
let-7a-5p	Ccnt2	e15.5
let-7a-5p	Ccr2	e15.5 Ad P7
let-7a-5p	Cct2	e12.5
let-7a-5p	Cct8	e12.5 e15.5 Ad P7
let-7a-5p	Ccz1	e12.5 Ad
let-7a-5p	Cd19	e18.5_rep2
let-7a-5p	Cd200r1	e18.5_rep2
let-7a-5p	Cd300lf	e12.5
let-7a-5p	Cd320	Ad P7
let-7a-5p	Cd93	e18.5
let-7a-5p	Cdc40	e12.5
let-7a-5p	Cdc42bpb	e12.5 Ad P7
let-7a-5p	Cdk12	Ad P7
let-7a-5p	Cdk12	e12.5 e15.5 e18.5 Ad P7
let-7a-5p	Cdk13	e15.5
let-7a-5p	Cdk8	e12.5 Ad
let-7a-5p	Cdk8	e15.5 e18.5 e18.5_rep2
let-7a-5p	Cdk8	e18.5 P7
let-7a-5p	Cdkn1c	e18.5_rep2
let-7a-5p	Cdkn2aip	P7
let-7a-5p	Cdkn2aip	e12.5
let-7a-5p	Cdon	Ad P7
let-7a-5p	Cecr2	e12.5
let-7a-5p	Cep170	e12.5 e15.5 e18.5 Ad P7
let-7a-5p	Cep350	Ad
let-7a-5p	Cep350	Ad P7
let-7a-5p	Cep350	P7
let-7a-5p	Cep76	e12.5
let-7a-5p	Ces1g	Ad
let-7a-5p	Ces3a	Ad P7
let-7a-5p	Cgnl1	Ad
let-7a-5p	Cgnl1	Ad P7
let-7a-5p	Chd3	e18.5_rep2
let-7a-5p	Chd4	e18.5
let-7a-5p	Chd7	P7
let-7a-5p	Chd8	Ad P7
let-7a-5p	Chd8	e18.5_rep2
let-7a-5p	Chmp7	Ad
let-7a-5p	Chuk	e15.5
let-7a-5p	Cish	e12.5 e18.5_rep2 P7
let-7a-5p	Cit	e12.5
let-7a-5p	Ciz1	e12.5
let-7a-5p	Ckap4	e12.5 e18.5 e18.5_rep2 Ad P7
let-7a-5p	Clasp1	e12.5 e15.5
let-7a-5p	Clec14a	e12.5 Ad
let-7a-5p	Clic4	P7
let-7a-5p	Clp1	e12.5 e15.5 Ad P7
let-7a-5p	Cmas	Ad
let-7a-5p	Cnbp	e12.5 e18.5_rep2 Ad
let-7a-5p	Cnot1	e12.5 Ad P7
let-7a-5p	Cnot7	e12.5
let-7a-5p	Cobll1	e18.5_rep2
let-7a-5p	Cog1	P7
let-7a-5p	Cog7	P7
let-7a-5p	Col4a2	P7
let-7a-5p	Cops6	e12.5
let-7a-5p	Coro1a	P7
let-7a-5p	Cox10	e15.5 Ad P7
let-7a-5p	Cox5b	e18.5_rep2
let-7a-5p	Cpn1	Ad P7
let-7a-5p	Cpox	e12.5 e15.5 Ad
let-7a-5p	Cps1	e18.5 e18.5_rep2 Ad P7
let-7a-5p	Cps1	e18.5 e18.5_rep2 Ad P7
let-7a-5p	Cpsf7	e15.5 P7
let-7a-5p	Cpsf7	e12.5
let-7a-5p	Cramp1l	e12.5 e15.5
let-7a-5p	Crat	e12.5 e18.5 Ad P7
let-7a-5p	Crebbp	e15.5
let-7a-5p	Csnk1d	e12.5
let-7a-5p	Ctdspl	e18.5
let-7a-5p	Cth	Ad P7
let-7a-5p	Ctr9	e18.5 Ad
let-7a-5p	Ctsa	e12.5 e15.5 e18.5_rep2 Ad P7
let-7a-5p	Ctsh	e18.5
let-7a-5p	Cttnbp2	e18.5_rep2
let-7a-5p	Cxcr2	e15.5 P7
let-7a-5p	Cxxc4	Ad
let-7a-5p	Cxxc5	P7
let-7a-5p	Cyb5r3	e15.5 Ad
let-7a-5p	Cyb5r4	e12.5 e15.5 Ad
let-7a-5p	Cyp20a1	e18.5_rep2
let-7a-5p	Cyp26b1	Ad
let-7a-5p	Cyp2a5	Ad
let-7a-5p	Cyp2b9	Ad P7
let-7a-5p	Cyp4a10	Ad
let-7a-5p	D030016E14Rik	P7
let-7a-5p	D19Ertd737e	e18.5_rep2
let-7a-5p	D330012F22Rik	e15.5
let-7a-5p	D630003M21Rik	P7
let-7a-5p	D630045J12Rik	Ad
let-7a-5p	Dach1	P7
let-7a-5p	Dapk1	Ad
let-7a-5p	Dcaf10	P7
let-7a-5p	Dcaf10	e12.5
let-7a-5p	Dcakd	Ad P7
let-7a-5p	Dchs1	P7
let-7a-5p	Dcp1a	P7
let-7a-5p	Dctpp1	e12.5
let-7a-5p	Ddb1	e12.5
let-7a-5p	Ddhd1	e12.5
let-7a-5p	Ddx54	P7
let-7a-5p	Ddx58	e12.5 e15.5 e18.5 e18.5_rep2 Ad P7
let-7a-5p	Ddx58	P7
let-7a-5p	Dedd	e18.5_rep2 Ad
let-7a-5p	Degs1	Ad P7
let-7a-5p	Dennd2c	e12.5
let-7a-5p	Dennd4a	e12.5
let-7a-5p	Dennd5b	e18.5 Ad P7
let-7a-5p	Dgcr2	e12.5 e18.5_rep2 Ad P7
let-7a-5p	Dhcr24	Ad P7
let-7a-5p	Dhcr7	Ad
let-7a-5p	Dhrs3	Ad
let-7a-5p	Dhtkd1	P7
let-7a-5p	Dhx57	Ad
let-7a-5p	Dhx57	Ad
let-7a-5p	Dhx9	P7
let-7a-5p	Dicer1	Ad
let-7a-5p	Dicer1	Ad P7
let-7a-5p	Dicer1	e18.5_rep2
let-7a-5p	Dip2b	P7
let-7a-5p	Dip2b	Ad
let-7a-5p	Dirc2	Ad
let-7a-5p	Dis3l2	P7
let-7a-5p	Dmgdh	e18.5 Ad
let-7a-5p	Dmwd	e12.5
let-7a-5p	Dmxl2	P7
let-7a-5p	Dna2	e12.5 e18.5 Ad
let-7a-5p	Dna2	e12.5
let-7a-5p	Dnajb11	Ad
let-7a-5p	Dnajb11	e15.5
let-7a-5p	Dnajb12	e12.5 e15.5 e18.5_rep2
let-7a-5p	Dnajc11	e15.5 e18.5_rep2 Ad
let-7a-5p	Dnajc13	Ad
let-7a-5p	Dnajc13	e12.5
let-7a-5p	Dnajc22	P7
let-7a-5p	Dnmbp	Ad
let-7a-5p	Dock4	Ad
let-7a-5p	Dock6	Ad P7
let-7a-5p	Dock8	e15.5
let-7a-5p	Dok4	e12.5 e15.5 e18.5 Ad P7
let-7a-5p	Dolk	Ad
let-7a-5p	Donson	e12.5 e15.5 e18.5_rep2 P7
let-7a-5p	Dopey2	P7
let-7a-5p	Dot1l	Ad
let-7a-5p	Dram2	e18.5_rep2
let-7a-5p	Dscaml1	P7
let-7a-5p	Dsn1	e12.5
let-7a-5p	Dst	Ad
let-7a-5p	Dusp1	Ad P7
let-7a-5p	Dusp11	e12.5 e15.5
let-7a-5p	Dusp4	Ad
let-7a-5p	Dusp5	e12.5
let-7a-5p	Dusp7	e12.5 e15.5 e18.5 Ad P7
let-7a-5p	Dusp8	P7
let-7a-5p	Dusp9	e12.5
let-7a-5p	Dync1h1	e18.5 Ad P7
let-7a-5p	Dync1h1	e18.5 P7
let-7a-5p	Dyrk2	P7
let-7a-5p	Dysf	Ad
let-7a-5p	Dysf	e18.5 Ad P7
let-7a-5p	E2f2	e15.5
let-7a-5p	E2f4	e12.5 e15.5
let-7a-5p	E2f8	e12.5 e18.5
let-7a-5p	Ebpl	Ad P7
let-7a-5p	Ech1	Ad P7
let-7a-5p	Edem1	Ad
let-7a-5p	Ehbp1l1	e12.5
let-7a-5p	Ehhadh	Ad
let-7a-5p	Ehhadh	Ad P7
let-7a-5p	Eif1a	e15.5 e18.5 Ad P7
let-7a-5p	Eif2ak3	P7
let-7a-5p	Eif2b4	e12.5
let-7a-5p	Eif3b	e15.5
let-7a-5p	Eif3k	P7
let-7a-5p	Eif4ebp2	e12.5 e15.5 Ad P7
let-7a-5p	Eif4g1	Ad P7
let-7a-5p	Eif5b	e12.5 P7
let-7a-5p	Ell2	e12.5 e15.5 e18.5 e18.5_rep2 Ad P7
let-7a-5p	Elovl1	e12.5
let-7a-5p	Elovl5	Ad P7
let-7a-5p	Eltd1	Ad P7
let-7a-5p	Emilin1	P7
let-7a-5p	Endod1	e12.5 e18.5
let-7a-5p	Eng	e15.5 Ad
let-7a-5p	Eng	Ad P7
let-7a-5p	Eng	Ad
let-7a-5p	Enpp3	P7
let-7a-5p	Entpd4	e12.5
let-7a-5p	Entpd8	e12.5
let-7a-5p	Entpd8	e18.5 Ad
let-7a-5p	Epb4.9	e12.5
let-7a-5p	Epc1	e15.5 P7
let-7a-5p	Epc2	e12.5 P7
let-7a-5p	Epha2	Ad P7
let-7a-5p	Eppk1	Ad P7
let-7a-5p	Eps15l1	P7
let-7a-5p	Eps15l1	e15.5 e18.5
let-7a-5p	Erbb2	e12.5 Ad P7
let-7a-5p	Erbb2ip	P7
let-7a-5p	Erc1	Ad
let-7a-5p	Ermap	e18.5_rep2
let-7a-5p	Ermp1	Ad P7
let-7a-5p	Errfi1	e18.5 e18.5_rep2 Ad P7
let-7a-5p	Errfi1	Ad P7
let-7a-5p	Esco2	e15.5
let-7a-5p	Esrp2	Ad
let-7a-5p	Etfdh	Ad P7
let-7a-5p	Exoc6	Ad P7
let-7a-5p	Extl3	e15.5
let-7a-5p	Ezr	e18.5
let-7a-5p	F5	P7
let-7a-5p	F5	Ad P7
let-7a-5p	Fads3	e18.5_rep2 Ad P7
let-7a-5p	Fam114a2	Ad
let-7a-5p	Fam123b	P7
let-7a-5p	Fam126a	Ad
let-7a-5p	Fam158a	e15.5
let-7a-5p	Fam160b1	Ad P7
let-7a-5p	Fam160b2	Ad
let-7a-5p	Fam167b	Ad
let-7a-5p	Fam178a	Ad
let-7a-5p	Fam38b	e18.5 P7
let-7a-5p	Fam46c	e12.5 e15.5 e18.5
let-7a-5p	Fam49b	e12.5 e15.5 Ad P7
let-7a-5p	Fam55b	e12.5 e15.5 e18.5 Ad P7
let-7a-5p	Fam63a	Ad
let-7a-5p	Fam82a1	Ad
let-7a-5p	Fanca	e15.5 e18.5_rep2 P7
let-7a-5p	Fanci	e12.5
let-7a-5p	Farp1	Ad
let-7a-5p	Fasn	e12.5 e18.5 P7
let-7a-5p	Fastk	e18.5 P7
let-7a-5p	Fastkd2	e15.5
let-7a-5p	Fat4	e12.5 e18.5 e18.5_rep2 Ad P7
let-7a-5p	Fbn1	e18.5_rep2 P7
let-7a-5p	Fbxl5	e12.5
let-7a-5p	Fbxo31	e18.5 e18.5_rep2 Ad
let-7a-5p	Fcho2	e12.5 e15.5 e18.5 e18.5_rep2 Ad P7
let-7a-5p	Fem1a	Ad
let-7a-5p	Fem1b	e15.5
let-7a-5p	Fem1c	e15.5
let-7a-5p	Fgb	e18.5_rep2 P7
let-7a-5p	Fgd4	P7
let-7a-5p	Fgd6	Ad
let-7a-5p	Fgf9	e15.5
let-7a-5p	Fgfr2	Ad
let-7a-5p	Fkbp9	e12.5 P7
let-7a-5p	Flcn	P7
let-7a-5p	Flii	Ad
let-7a-5p	Flna	e12.5 e15.5 e18.5 e18.5_rep2 Ad P7
let-7a-5p	Flnb	P7
let-7a-5p	Flt1	e12.5 e18.5 Ad P7
let-7a-5p	Fmnl1	Ad
let-7a-5p	Fmo4	Ad
let-7a-5p	Fmo5	e18.5 e18.5_rep2 P7
let-7a-5p	Fmod	e18.5
let-7a-5p	Fn1	Ad
let-7a-5p	Fn1	Ad
let-7a-5p	Fnbp4	P7
let-7a-5p	Fndc1	P7
let-7a-5p	Fnip2	e12.5
let-7a-5p	Foxp1	e18.5
let-7a-5p	Foxp4	e12.5 P7
let-7a-5p	Foxq1	e18.5 Ad P7
let-7a-5p	Frem1	P7
let-7a-5p	Frs2	Ad P7
let-7a-5p	Fryl	e12.5
let-7a-5p	Fto	e12.5
let-7a-5p	Fuca2	Ad
let-7a-5p	Fxn	P7
let-7a-5p	Fxr2	Ad P7
let-7a-5p	Fzd8	Ad
let-7a-5p	Fzr1	e12.5 e18.5 P7
let-7a-5p	G2e3	e12.5 e15.5 Ad P7
let-7a-5p	Gab1	Ad
let-7a-5p	Gabrp	P7
let-7a-5p	Galntl4	e18.5
let-7a-5p	Ganc	Ad
let-7a-5p	Gars	P7
let-7a-5p	Gatad2a	Ad P7
let-7a-5p	Gba2	Ad P7
let-7a-5p	Gbgt1	Ad
let-7a-5p	Gbgt1	P7
let-7a-5p	Gc	e15.5 e18.5 e18.5_rep2 Ad P7
let-7a-5p	Gcat	Ad P7
let-7a-5p	Ghitm	Ad
let-7a-5p	Gins2	P7
let-7a-5p	Git2	e12.5 P7
let-7a-5p	Gldc	e18.5_rep2 Ad P7
let-7a-5p	Gli2	P7
let-7a-5p	Gli3	e18.5 P7
let-7a-5p	Glis2	P7
let-7a-5p	Glis2	e18.5_rep2
let-7a-5p	Glmn	e12.5 e18.5_rep2
let-7a-5p	Glrx5	e12.5 e15.5 e18.5 P7
let-7a-5p	Gls2	e18.5_rep2 Ad P7
let-7a-5p	Gls2	e18.5_rep2 P7
let-7a-5p	Glt8d1	e18.5_rep2
let-7a-5p	Gltpd1	e18.5
let-7a-5p	Gm15800	e18.5
let-7a-5p	Gnb2l1	e12.5 e18.5_rep2
let-7a-5p	Golgb1	P7
let-7a-5p	Got1	Ad P7
let-7a-5p	Gpam	e15.5 Ad
let-7a-5p	Gpat2	P7
let-7a-5p	Gpatch8	e12.5 P7
let-7a-5p	Gpc4	Ad
let-7a-5p	Gpd2	e12.5 Ad P7
let-7a-5p	Gphn	e12.5 P7
let-7a-5p	Gpi1	Ad
let-7a-5p	Gpr107	Ad
let-7a-5p	Gpr116	Ad
let-7a-5p	Gpr133	e18.5
let-7a-5p	Gpr157	P7
let-7a-5p	Gpr56	P7
let-7a-5p	Gpr56	P7
let-7a-5p	Gpsm2	e12.5 e15.5
let-7a-5p	Gramd1b	P7
let-7a-5p	Grb10	e18.5 P7
let-7a-5p	Grem2	P7
let-7a-5p	Gse1	e12.5 P7
let-7a-5p	Gstm5	e12.5
let-7a-5p	Gstt1	e15.5 e18.5 e18.5_rep2 Ad P7
let-7a-5p	Gtf2h1	P7
let-7a-5p	Gtse1	e12.5
let-7a-5p	Gulo	e12.5 e15.5 e18.5 e18.5_rep2 Ad P7
let-7a-5p	Gyg	e18.5 e18.5_rep2 Ad P7
let-7a-5p	H13	Ad
let-7a-5p	H1fx	e12.5
let-7a-5p	H2afx	P7
let-7a-5p	H6pd	P7
let-7a-5p	Hadh	Ad P7
let-7a-5p	Hbp1	e12.5 Ad
let-7a-5p	Hbp1	e12.5 e18.5 Ad P7
let-7a-5p	Hccs	Ad
let-7a-5p	Hcfc1	e15.5
let-7a-5p	Hcfc1	e12.5
let-7a-5p	Hdac3	e12.5 Ad P7
let-7a-5p	Hdc	Ad
let-7a-5p	Hdc	e12.5
let-7a-5p	Heatr5b	e12.5 Ad
let-7a-5p	Hectd1	e15.5 e18.5
let-7a-5p	Hectd1	e12.5 Ad P7
let-7a-5p	Hecw2	e18.5_rep2 Ad
let-7a-5p	Heg1	e18.5_rep2 Ad P7
let-7a-5p	Heph	e15.5
let-7a-5p	Herc1	e12.5 e15.5 Ad P7
let-7a-5p	Herc1	e12.5 e18.5_rep2
let-7a-5p	Herc1	P7
let-7a-5p	Hes1	Ad P7
let-7a-5p	Hexim1	e12.5 e15.5 e18.5 P7
let-7a-5p	Hgfac	e18.5 Ad P7
let-7a-5p	Hiat1	P7
let-7a-5p	Hiatl1	P7
let-7a-5p	Hic2	e12.5
let-7a-5p	Hif1a	e18.5
let-7a-5p	Hip1	Ad
let-7a-5p	Hipk3	Ad P7
let-7a-5p	Hipk3	e12.5 e18.5_rep2 Ad P7
let-7a-5p	Hipk3	e12.5
let-7a-5p	Hivep1	e12.5
let-7a-5p	Hivep2	P7
let-7a-5p	Hmbox1	e12.5 Ad
let-7a-5p	Hmbox1	e18.5_rep2
let-7a-5p	Hmbs	e12.5 e15.5 e18.5 P7
let-7a-5p	Hmgcr	e18.5_rep2 Ad P7
let-7a-5p	Hmgcs2	Ad
let-7a-5p	Hpd	Ad
let-7a-5p	Hps3	Ad
let-7a-5p	Hsd11b1	e18.5
let-7a-5p	Hsd11b1	Ad P7
let-7a-5p	Hsp90ab1	e12.5 e18.5 e18.5_rep2 Ad
let-7a-5p	Hspg2	e12.5 e18.5
let-7a-5p	Hspg2	Ad
let-7a-5p	Hspg2	Ad
let-7a-5p	Hsph1	e12.5 e15.5 e18.5 P7
let-7a-5p	Huwe1	e12.5
let-7a-5p	Huwe1	P7
let-7a-5p	Huwe1	e12.5
let-7a-5p	Hyal2	e12.5 P7
let-7a-5p	Iars2	Ad P7
let-7a-5p	Ibtk	e12.5
let-7a-5p	Icam1	e18.5
let-7a-5p	Ict1	e12.5 e15.5 P7
let-7a-5p	Ide	Ad
let-7a-5p	Ide	Ad
let-7a-5p	Idua	Ad
let-7a-5p	Igf2	e18.5 P7
let-7a-5p	Igfals	Ad P7
let-7a-5p	Ikbke	e18.5_rep2 P7
let-7a-5p	Ikzf1	e12.5 e15.5 e18.5 Ad
let-7a-5p	Il12rb2	Ad
let-7a-5p	Il1rl1	e12.5
let-7a-5p	Il22ra1	e12.5 e15.5
let-7a-5p	Il6st	P7
let-7a-5p	Imp4	Ad
let-7a-5p	Incenp	e15.5
let-7a-5p	Inf2	e18.5
let-7a-5p	Ints4	P7
let-7a-5p	Ints6	e12.5
let-7a-5p	Ints8	e12.5 Ad
let-7a-5p	Iqca	P7
let-7a-5p	Iqgap1	e18.5_rep2
let-7a-5p	Iqgap2	e18.5 P7
let-7a-5p	Iqsec2	P7
let-7a-5p	Ireb2	Ad
let-7a-5p	Irf2bp1	e18.5_rep2
let-7a-5p	Isg20l2	e12.5
let-7a-5p	Islr	P7
let-7a-5p	Itga3	e12.5
let-7a-5p	Itgal	Ad P7
let-7a-5p	Itih1	P7
let-7a-5p	Itsn2	P7
let-7a-5p	Ivd	e18.5_rep2 P7
let-7a-5p	Jak1	e12.5
let-7a-5p	Jak1	Ad P7
let-7a-5p	Jarid2	e18.5_rep2
let-7a-5p	Jarid2	e12.5 e15.5 e18.5 e18.5_rep2
let-7a-5p	Jmjd1c	e12.5
let-7a-5p	Kalrn	e12.5
let-7a-5p	Kansl3	P7
let-7a-5p	Kbtbd11	e18.5
let-7a-5p	Kcnj10	Ad
let-7a-5p	Kctd10	e18.5_rep2 P7
let-7a-5p	Kctd12	P7
let-7a-5p	Kctd2	P7
let-7a-5p	Kctd20	e12.5 e18.5 P7
let-7a-5p	Kdelc1	Ad P7
let-7a-5p	Kdelr2	e12.5 e15.5 e18.5
let-7a-5p	Kdm3b	P7
let-7a-5p	Kdm6a	Ad
let-7a-5p	Kdm6a	e12.5 e15.5 e18.5 e18.5_rep2 Ad P7
let-7a-5p	Kdm6b	e15.5 e18.5 e18.5_rep2 Ad P7
let-7a-5p	Kdr	e18.5
let-7a-5p	Kif14	e12.5
let-7a-5p	Kif14	e18.5 P7
let-7a-5p	Kif16b	e18.5
let-7a-5p	Kif26a	P7
let-7a-5p	Kif26a	P7
let-7a-5p	Kif2a	Ad
let-7a-5p	Kif3a	e18.5
let-7a-5p	Klf10	Ad P7
let-7a-5p	Klrb1c	e18.5_rep2
let-7a-5p	Kng1	Ad
let-7a-5p	Kntc1	e12.5 e15.5 e18.5 P7
let-7a-5p	L1cam	e15.5
let-7a-5p	L3mbtl2	e12.5 e15.5
let-7a-5p	Lama1	e18.5 e18.5_rep2
let-7a-5p	Lama4	e12.5 Ad
let-7a-5p	Lama4	Ad P7
let-7a-5p	Lamc3	P7
let-7a-5p	Lamp1	Ad P7
let-7a-5p	Laptm5	Ad
let-7a-5p	Larp1	e12.5 e15.5 P7
let-7a-5p	Lbr	P7
let-7a-5p	Lcor	P7
let-7a-5p	Lcor	e12.5 e18.5 Ad P7
let-7a-5p	Lemd3	e12.5 P7
let-7a-5p	Letm1	Ad P7
let-7a-5p	Lgals3bp	e12.5
let-7a-5p	Lgals3bp	Ad P7
let-7a-5p	Lgr4	P7
let-7a-5p	Lifr	Ad P7
let-7a-5p	Lipe	Ad
let-7a-5p	Llgl2	Ad
let-7a-5p	Lmbr1	e15.5
let-7a-5p	Lmnb1	e12.5 e15.5 e18.5 e18.5_rep2 Ad
let-7a-5p	Lmtk2	e15.5
let-7a-5p	Lpar6	Ad
let-7a-5p	Lpcat3	Ad
let-7a-5p	Lpp	Ad
let-7a-5p	Lrba	P7
let-7a-5p	Lrba	e15.5
let-7a-5p	Lrp1	Ad P7
let-7a-5p	Lrp1	Ad
let-7a-5p	Lrrc33	e12.5
let-7a-5p	Lrrc33	e18.5_rep2
let-7a-5p	Lrrc4	e18.5_rep2 P7
let-7a-5p	Lrrc41	Ad
let-7a-5p	Lrrc48	e12.5
let-7a-5p	Lrrc8a	e12.5
let-7a-5p	Lrrc8c	Ad
let-7a-5p	Lrrc8d	P7
let-7a-5p	Lrrfip1	P7
let-7a-5p	Lrwd1	e12.5
let-7a-5p	Ltbr	Ad
let-7a-5p	Lyst	P7
let-7a-5p	M6pr	P7
let-7a-5p	Macf1	e12.5
let-7a-5p	Macf1	e12.5
let-7a-5p	Macf1	e12.5 P7
let-7a-5p	Macf1	e18.5 e18.5_rep2 P7
let-7a-5p	Macf1	Ad
let-7a-5p	Magt1	e12.5 Ad
let-7a-5p	Mal2	e18.5 e18.5_rep2 Ad P7
let-7a-5p	Man1c1	Ad
let-7a-5p	Man2a1	Ad
let-7a-5p	Man2b1	Ad P7
let-7a-5p	Man2b1	e12.5 e18.5 e18.5_rep2 P7
let-7a-5p	Map2k4	e15.5
let-7a-5p	Map3k11	e12.5
let-7a-5p	Map3k13	Ad
let-7a-5p	Map3k5	Ad
let-7a-5p	Map3k6	Ad
let-7a-5p	Map3k7	e12.5 e15.5 e18.5_rep2 Ad P7
let-7a-5p	Map4k4	e18.5 e18.5_rep2 P7
let-7a-5p	Map4k5	Ad
let-7a-5p	Map4k5	e12.5 e18.5 P7
let-7a-5p	Mapkap1	e12.5 e18.5 Ad P7
let-7a-5p	Mapkapk5	e18.5_rep2
let-7a-5p	Mapre2	e12.5
let-7a-5p	Mars	P7
let-7a-5p	Mars	e12.5 e15.5
let-7a-5p	Marveld2	e18.5_rep2 Ad P7
let-7a-5p	Mast4	Ad
let-7a-5p	Mbtps1	P7
let-7a-5p	Mcm2	e12.5 e18.5
let-7a-5p	Mdc1	e12.5
let-7a-5p	Med12	e12.5 e18.5 e18.5_rep2
let-7a-5p	Med12	e15.5 e18.5
let-7a-5p	Med13l	e12.5
let-7a-5p	Med14	e12.5 P7
let-7a-5p	Med16	Ad P7
let-7a-5p	Med25	e18.5 Ad
let-7a-5p	Med26	P7
let-7a-5p	Mepce	Ad P7
let-7a-5p	Mertk	Ad
let-7a-5p	Met	e18.5_rep2
let-7a-5p	Mettl3	e12.5 Ad
let-7a-5p	Mettl7b	P7
let-7a-5p	Mettl7b	Ad
let-7a-5p	Mfsd10	P7
let-7a-5p	Mfsd10	e12.5
let-7a-5p	Mfsd11	Ad
let-7a-5p	Mgam	Ad
let-7a-5p	Mgll	e12.5 Ad P7
let-7a-5p	Mgst1	e15.5
let-7a-5p	Mgst1	Ad P7
let-7a-5p	Micall2	Ad
let-7a-5p	Midn	e12.5 e18.5_rep2 P7
let-7a-5p	Mis18bp1	e12.5
let-7a-5p	Mknk2	e12.5 Ad
let-7a-5p	Mlh1	e12.5 e15.5 e18.5_rep2
let-7a-5p	Mlh1	e12.5 Ad P7
let-7a-5p	Mll2	e18.5_rep2 Ad P7
let-7a-5p	Mll3	e18.5 P7
let-7a-5p	Mmp14	Ad P7
let-7a-5p	Mmp14	e15.5 e18.5 Ad P7
let-7a-5p	Mmp8	e12.5
let-7a-5p	Mmp9	e18.5_rep2
let-7a-5p	Mosc1	P7
let-7a-5p	Mpp6	P7
let-7a-5p	Mr1	Ad P7
let-7a-5p	Mrc1	e18.5 Ad P7
let-7a-5p	Mrps27	Ad
let-7a-5p	Mrrf	P7
let-7a-5p	Msr1	Ad
let-7a-5p	Mtap	Ad
let-7a-5p	Mtap1b	P7
let-7a-5p	Mtap1b	P7
let-7a-5p	Mtdh	e15.5 e18.5 e18.5_rep2 Ad P7
let-7a-5p	Mtmr7	Ad
let-7a-5p	Mtmr7	P7
let-7a-5p	Mxd1	e12.5
let-7a-5p	Myc	P7
let-7a-5p	Mycbp2	e12.5 e18.5 e18.5_rep2 Ad P7
let-7a-5p	Myh9	e12.5
let-7a-5p	Myo10	P7
let-7a-5p	Myo18a	Ad
let-7a-5p	Myo19	e12.5
let-7a-5p	Myo1e	P7
let-7a-5p	Myo1f	P7
let-7a-5p	Myo9b	P7
let-7a-5p	Myst3	e18.5_rep2
let-7a-5p	N4bp2l1	P7
let-7a-5p	Naa20	Ad
let-7a-5p	Narf	e12.5
let-7a-5p	Nasp	e12.5 e18.5 P7
let-7a-5p	Nav2	Ad
let-7a-5p	Nav2	P7
let-7a-5p	Nbeal2	e12.5 e18.5 e18.5_rep2 Ad P7
let-7a-5p	Ncapd2	e12.5 P7
let-7a-5p	Ncdn	e18.5
let-7a-5p	Nckap5l	e18.5 e18.5_rep2 P7
let-7a-5p	Ncoa1	Ad
let-7a-5p	Ncoa2	Ad
let-7a-5p	Ncor2	e18.5
let-7a-5p	Ncor2	e15.5 e18.5 Ad
let-7a-5p	Ndfip2	e15.5 Ad
let-7a-5p	Ndst2	Ad
let-7a-5p	Ndufa10	e12.5
let-7a-5p	Ndufa9	e12.5 Ad
let-7a-5p	Ndufaf4	e18.5_rep2 Ad
let-7a-5p	Ndufb7	e12.5 e15.5 e18.5_rep2 Ad P7
let-7a-5p	Ndufs1	e12.5 e18.5 e18.5_rep2 Ad P7
let-7a-5p	Ndufv2	e15.5 Ad
let-7a-5p	Neb	Ad
let-7a-5p	Nedd4	Ad P7
let-7a-5p	Nfat5	Ad
let-7a-5p	Nfkbib	e12.5 e18.5_rep2 Ad P7
let-7a-5p	Nhsl2	P7
let-7a-5p	Nipal1	e18.5_rep2 P7
let-7a-5p	Nipbl	Ad
let-7a-5p	Nlrp6	P7
let-7a-5p	Nod1	Ad
let-7a-5p	Nod1	e18.5_rep2 P7
let-7a-5p	Nom1	e12.5 P7
let-7a-5p	Nop10	e12.5
let-7a-5p	Nop10	e18.5 Ad P7
let-7a-5p	Nploc4	P7
let-7a-5p	Nploc4	e15.5 P7
let-7a-5p	Nr2c1	Ad
let-7a-5p	Nr2c2	P7
let-7a-5p	Nr5a2	P7
let-7a-5p	Nrbp1	Ad P7
let-7a-5p	Nrip1	e12.5 e15.5 e18.5 P7
let-7a-5p	Nrp2	e18.5 Ad P7
let-7a-5p	Nsd1	e12.5
let-7a-5p	Nsun3	Ad
let-7a-5p	Nubp1	Ad
let-7a-5p	Nucb1	e12.5 e18.5 e18.5_rep2 Ad P7
let-7a-5p	Nucb2	e12.5 Ad
let-7a-5p	Nup155	e12.5 e15.5 e18.5
let-7a-5p	Nup214	e18.5 P7
let-7a-5p	Nup88	P7
let-7a-5p	Nup88	e12.5 e15.5 Ad
let-7a-5p	Nupl1	e12.5 P7
let-7a-5p	Nynrin	P7
let-7a-5p	Oaf	e15.5 Ad
let-7a-5p	Oaf	Ad P7
let-7a-5p	Oip5	e18.5
let-7a-5p	Orai3	e18.5 Ad P7
let-7a-5p	ORF61	Ad
let-7a-5p	Osbpl9	P7
let-7a-5p	Osgin1	P7
let-7a-5p	Ostf1	P7
let-7a-5p	Ostm1	Ad P7
let-7a-5p	Ostm1	e12.5 Ad P7
let-7a-5p	Otud4	e15.5 Ad P7
let-7a-5p	Oxa1l	Ad P7
let-7a-5p	P2rx4	Ad
let-7a-5p	P2ry13	e12.5 e15.5 e18.5 Ad P7
let-7a-5p	Pacs2	e12.5
let-7a-5p	Pak4	P7
let-7a-5p	Panx1	e12.5
let-7a-5p	Papss2	Ad P7
let-7a-5p	Paqr7	Ad
let-7a-5p	Paqr8	Ad P7
let-7a-5p	Pard3	P7
let-7a-5p	Parp1	e12.5 e18.5
let-7a-5p	Patl1	e15.5 P7
let-7a-5p	Pbrm1	e18.5_rep2
let-7a-5p	Pcbp4	e12.5 e15.5 Ad P7
let-7a-5p	Pcmtd2	e15.5 P7
let-7a-5p	Pcnxl3	P7
let-7a-5p	Pcnxl3	P7
let-7a-5p	Pcyox1	e15.5 e18.5 Ad P7
let-7a-5p	Pcyox1l	e12.5 e15.5
let-7a-5p	Pdcd7	e18.5 P7
let-7a-5p	Pde3b	Ad P7
let-7a-5p	Pdgfa	Ad P7
let-7a-5p	Pdk2	Ad P7
let-7a-5p	Pdss2	e18.5 P7
let-7a-5p	Pelp1	P7
let-7a-5p	Per1	e18.5_rep2 Ad
let-7a-5p	Per2	e18.5_rep2
let-7a-5p	Per2	e12.5 e15.5 e18.5_rep2 P7
let-7a-5p	Per2	e12.5
let-7a-5p	Per3	e15.5
let-7a-5p	Pfkfb1	e18.5 Ad
let-7a-5p	Pgap2	e12.5 Ad
let-7a-5p	Phactr4	P7
let-7a-5p	Phactr4	e12.5 e15.5 e18.5 Ad P7
let-7a-5p	Phf3	e12.5 e15.5 e18.5 Ad P7
let-7a-5p	Phldb2	e18.5_rep2
let-7a-5p	Phldb2	e12.5 e18.5 Ad P7
let-7a-5p	Phlpp2	e12.5
let-7a-5p	Pi4ka	e12.5
let-7a-5p	Pias1	e18.5 e18.5_rep2 Ad
let-7a-5p	Picalm	e12.5 e18.5 P7
let-7a-5p	Pigm	e12.5 e15.5 Ad P7
let-7a-5p	Pigr	Ad
let-7a-5p	Pigt	e18.5 Ad P7
let-7a-5p	Pik3c2a	P7
let-7a-5p	Pik3c2b	Ad
let-7a-5p	Pik3c2b	e18.5
let-7a-5p	Pik3cb	P7
let-7a-5p	Pip4k2c	e12.5
let-7a-5p	Pip5k1a	e15.5 Ad P7
let-7a-5p	Pkhd1l1	e12.5 e15.5 P7
let-7a-5p	Pkn2	e12.5 Ad
let-7a-5p	Pla2g12a	P7
let-7a-5p	Plagl2	P7
let-7a-5p	Plagl2	e12.5 Ad
let-7a-5p	Plbd1	e12.5 Ad P7
let-7a-5p	Plce1	e18.5
let-7a-5p	Pld2	Ad
let-7a-5p	Plec	e15.5 e18.5_rep2 Ad
let-7a-5p	Plec	P7
let-7a-5p	Plekha8	P7
let-7a-5p	Plekhg1	e18.5_rep2
let-7a-5p	Plekhm1	e12.5 e15.5 Ad P7
let-7a-5p	Plk1	e12.5 P7
let-7a-5p	Plk2	P7
let-7a-5p	Plk2	e18.5 Ad P7
let-7a-5p	Plk3	P7
let-7a-5p	Plxdc1	P7
let-7a-5p	Plxna1	Ad
let-7a-5p	Plxna1	e18.5_rep2 P7
let-7a-5p	Plxna1	P7
let-7a-5p	Plxna2	P7
let-7a-5p	Plxna2	Ad
let-7a-5p	Plxnb2	Ad
let-7a-5p	Plxnd1	e18.5_rep2
let-7a-5p	Plxnd1	Ad
let-7a-5p	Pmpca	Ad P7
let-7a-5p	Pms2	e18.5
let-7a-5p	Pnkd	Ad
let-7a-5p	Pnn	e12.5 e15.5 e18.5 Ad P7
let-7a-5p	Pnpla7	e15.5 Ad P7
let-7a-5p	Pnpo	e15.5
let-7a-5p	Pogz	e12.5
let-7a-5p	Pola1	P7
let-7a-5p	Pola1	e18.5
let-7a-5p	Pold1	e12.5
let-7a-5p	Polr1a	e18.5
let-7a-5p	Polrmt	Ad
let-7a-5p	Pop7	e12.5
let-7a-5p	Porcn	e18.5_rep2
let-7a-5p	Pou2f1	e12.5 Ad
let-7a-5p	Ppap2b	e15.5 Ad P7
let-7a-5p	Ppfia1	Ad P7
let-7a-5p	Ppip5k2	Ad P7
let-7a-5p	Ppp1r12a	e18.5_rep2 P7
let-7a-5p	Ppp1r13b	Ad
let-7a-5p	Ppp4c	e12.5 e18.5 e18.5_rep2 Ad P7
let-7a-5p	Ppp6r1	P7
let-7a-5p	Ppp6r3	e18.5_rep2 P7
let-7a-5p	Pramef8	P7
let-7a-5p	Prdx6	Ad P7
let-7a-5p	Preb	e12.5
let-7a-5p	Prkaa1	P7
let-7a-5p	Prkar2b	e12.5 P7
let-7a-5p	Prkcsh	e18.5 Ad P7
let-7a-5p	Prlr	Ad
let-7a-5p	Pros1	Ad
let-7a-5p	Prosapip1	P7
let-7a-5p	Prpf19	e12.5 e18.5 Ad P7
let-7a-5p	Prpf31	e12.5 e15.5
let-7a-5p	Prpf8	P7
let-7a-5p	Prps1	e12.5 P7
let-7a-5p	Prps1l3	e12.5 e15.5
let-7a-5p	Prrc2a	Ad
let-7a-5p	Prrc2b	P7
let-7a-5p	Prrc2c	P7
let-7a-5p	Psd4	Ad
let-7a-5p	Psmc2	e15.5 P7
let-7a-5p	Psme4	e18.5
let-7a-5p	Psme4	Ad
let-7a-5p	Psme4	e18.5_rep2
let-7a-5p	Ptbp2	P7
let-7a-5p	Ptch1	Ad P7
let-7a-5p	Ptdss1	Ad
let-7a-5p	Ptk2	Ad
let-7a-5p	Ptpn4	e15.5 e18.5 e18.5_rep2 P7
let-7a-5p	Ptprb	Ad
let-7a-5p	Ptprb	Ad
let-7a-5p	Ptprb	Ad P7
let-7a-5p	Ptprd	Ad
let-7a-5p	Ptprf	Ad
let-7a-5p	Ptprk	Ad P7
let-7a-5p	Pwwp2a	e15.5 Ad
let-7a-5p	Pxmp2	Ad
let-7a-5p	Pxmp4	Ad
let-7a-5p	Pzp	P7
let-7a-5p	Pzp	e18.5 Ad P7
let-7a-5p	Rab11a	Ad
let-7a-5p	Rabepk	e15.5
let-7a-5p	Rad21	e12.5 e18.5
let-7a-5p	Rad54b	e12.5
let-7a-5p	Rai1	P7
let-7a-5p	Ralgapa2	e18.5 P7
let-7a-5p	Ralgapa2	Ad P7
let-7a-5p	Ralgapb	Ad
let-7a-5p	Ralgds	e12.5 Ad
let-7a-5p	Ranbp2	P7
let-7a-5p	Rapgef2	Ad P7
let-7a-5p	Rapgef3	Ad
let-7a-5p	Rapgef6	e12.5 e15.5
let-7a-5p	Rars2	Ad
let-7a-5p	Rasal2	Ad P7
let-7a-5p	Rasal3	P7
let-7a-5p	Rasgrp3	P7
let-7a-5p	Rasl11a	e15.5
let-7a-5p	Rassf1	e18.5
let-7a-5p	Rassf3	P7
let-7a-5p	Rb1	e12.5
let-7a-5p	Rbbp6	Ad
let-7a-5p	Rbm47	e15.5 Ad P7
let-7a-5p	Rbm47	e12.5 P7
let-7a-5p	Rbpms	e18.5 P7
let-7a-5p	Rela	P7
let-7a-5p	Reln	Ad
let-7a-5p	Reln	P7
let-7a-5p	Rev3l	e18.5 e18.5_rep2 P7
let-7a-5p	Rexo4	P7
let-7a-5p	Rftn1	e18.5 P7
let-7a-5p	Rgl1	P7
let-7a-5p	Rhbdf2	e18.5
let-7a-5p	Rhob	e15.5 P7
let-7a-5p	Rhobtb1	Ad P7
let-7a-5p	Rhoc	P7
let-7a-5p	Rhog	e18.5 Ad P7
let-7a-5p	Rnasek	e15.5 e18.5_rep2 P7
let-7a-5p	Rnasek	e12.5 Ad
let-7a-5p	Rnf123	e12.5 e18.5 Ad
let-7a-5p	Rnf128	e18.5_rep2 Ad
let-7a-5p	Rnf165	e18.5
let-7a-5p	Rnf25	Ad
let-7a-5p	Robo2	Ad
let-7a-5p	Rod1	e12.5 Ad
let-7a-5p	Rpn2	e12.5 e18.5
let-7a-5p	Rps6kb1	e12.5 Ad
let-7a-5p	Rps6kb2	e18.5_rep2
let-7a-5p	Rrp12	Ad P7
let-7a-5p	Rrp1b	e12.5 P7
let-7a-5p	Rsad1	Ad
let-7a-5p	Rsbn1l	e15.5 Ad
let-7a-5p	Rtf1	e12.5
let-7a-5p	Rtn3	e15.5 e18.5_rep2 Ad P7
let-7a-5p	Rtp3	Ad P7
let-7a-5p	Rtp3	e18.5 e18.5_rep2 Ad P7
let-7a-5p	Rxrb	e12.5
let-7a-5p	S100pbp	P7
let-7a-5p	Sacs	e12.5
let-7a-5p	Sall1	Ad
let-7a-5p	Sall1	e18.5 Ad P7
let-7a-5p	Sall1	Ad
let-7a-5p	Samd4b	Ad
let-7a-5p	Sardh	e12.5 Ad P7
let-7a-5p	Sarnp	e12.5
let-7a-5p	Sbf1	e12.5
let-7a-5p	Sbf2	Ad
let-7a-5p	Sbno2	e12.5 P7
let-7a-5p	Scaf4	e15.5
let-7a-5p	Scaf4	Ad P7
let-7a-5p	Scaf8	Ad P7
let-7a-5p	Scamp3	Ad P7
let-7a-5p	Scarf1	e12.5
let-7a-5p	Scarf1	P7
let-7a-5p	Scfd2	Ad P7
let-7a-5p	Scyl1	Ad
let-7a-5p	Scyl1	P7
let-7a-5p	Sdc1	e15.5 Ad P7
let-7a-5p	Sdc3	Ad P7
let-7a-5p	Sdha	Ad
let-7a-5p	Sec1	P7
let-7a-5p	Sec16a	Ad P7
let-7a-5p	Sec16a	e12.5 e18.5 P7
let-7a-5p	Sec23a	e15.5
let-7a-5p	Sec24a	e12.5 Ad
let-7a-5p	Sec24a	Ad
let-7a-5p	Sec24d	P7
let-7a-5p	Sec31a	Ad P7
let-7a-5p	Sec62	e12.5 Ad
let-7a-5p	Sec63	Ad P7
let-7a-5p	Sec63	e12.5 e15.5 e18.5 Ad P7
let-7a-5p	Sel1l	Ad
let-7a-5p	Sema4d	e12.5
let-7a-5p	Sema4d	P7
let-7a-5p	Sema6a	e12.5 e15.5 e18.5 e18.5_rep2 P7
let-7a-5p	Sephs2	e12.5 e18.5 e18.5_rep2 Ad P7
let-7a-5p	Sephs2	Ad P7
let-7a-5p	Sepsecs	P7
let-7a-5p	Serinc3	e15.5 e18.5_rep2 P7
let-7a-5p	Serinc3	e12.5
let-7a-5p	Serinc5	Ad
let-7a-5p	Serpina6	Ad
let-7a-5p	Sertad1	e12.5 e15.5
let-7a-5p	Sertad2	e12.5 e15.5 Ad P7
let-7a-5p	Sesn1	e12.5
let-7a-5p	Setx	e15.5
let-7a-5p	Setx	Ad
let-7a-5p	Sf1	e12.5
let-7a-5p	Sf3a3	e12.5 e15.5 P7
let-7a-5p	Sfmbt1	e12.5 e18.5 P7
let-7a-5p	Sgk3	Ad
let-7a-5p	Sgms1	e18.5_rep2
let-7a-5p	Sgol1	e12.5
let-7a-5p	Sgol2	P7
let-7a-5p	Sh3bp2	e18.5 Ad P7
let-7a-5p	Sh3tc1	Ad P7
let-7a-5p	Shank2	Ad P7
let-7a-5p	Shroom1	Ad P7
let-7a-5p	Shroom2	e18.5
let-7a-5p	Shroom3	P7
let-7a-5p	Sigmar1	P7
let-7a-5p	Sik1	e15.5 P7
let-7a-5p	Sin3b	e18.5
let-7a-5p	Sirpa	e18.5_rep2 P7
let-7a-5p	Sirt5	e12.5
let-7a-5p	Skap2	P7
let-7a-5p	Ski	P7
let-7a-5p	Skp2	e12.5
let-7a-5p	Slc10a1	Ad
let-7a-5p	Slc12a6	e12.5 e18.5 Ad P7
let-7a-5p	Slc14a1	e12.5 e15.5
let-7a-5p	Slc16a10	e15.5
let-7a-5p	Slc16a11	Ad
let-7a-5p	Slc16a12	e18.5_rep2 Ad P7
let-7a-5p	Slc16a12	Ad
let-7a-5p	Slc16a13	e12.5 Ad
let-7a-5p	Slc16a2	Ad P7
let-7a-5p	Slc16a5	Ad P7
let-7a-5p	Slc16a6	e15.5 e18.5
let-7a-5p	Slc16a7	Ad
let-7a-5p	Slc17a3	e18.5_rep2 Ad P7
let-7a-5p	Slc19a2	Ad P7
let-7a-5p	Slc25a13	e18.5_rep2
let-7a-5p	Slc25a25	P7
let-7a-5p	Slc25a32	Ad
let-7a-5p	Slc25a42	e12.5 Ad P7
let-7a-5p	Slc26a2	e18.5 Ad P7
let-7a-5p	Slc27a2	e12.5 e18.5_rep2
let-7a-5p	Slc27a2	Ad P7
let-7a-5p	Slc29a1	Ad
let-7a-5p	Slc2a9	Ad
let-7a-5p	Slc35b2	Ad
let-7a-5p	Slc35b4	e12.5 e15.5 Ad
let-7a-5p	Slc35f5	Ad
let-7a-5p	Slc37a2	e18.5
let-7a-5p	Slc38a4	Ad
let-7a-5p	Slc39a14	e18.5_rep2
let-7a-5p	Slc3a1	Ad
let-7a-5p	Slc41a3	e12.5 e15.5 e18.5_rep2
let-7a-5p	Slc43a1	e12.5 P7
let-7a-5p	Slc43a3	e15.5 e18.5
let-7a-5p	Slc44a2	P7
let-7a-5p	Slc48a1	e15.5 Ad
let-7a-5p	Slc50a1	P7
let-7a-5p	Slc6a13	Ad
let-7a-5p	Slc6a13	Ad
let-7a-5p	Slc6a6	e18.5_rep2 P7
let-7a-5p	Slc7a2	Ad P7
let-7a-5p	Slc7a5	e15.5
let-7a-5p	Slc7a6	e15.5 P7
let-7a-5p	Slc9a3r1	e18.5_rep2 Ad P7
let-7a-5p	Slco2a1	Ad
let-7a-5p	Slco2b1	Ad
let-7a-5p	Slit3	e12.5 Ad
let-7a-5p	Smad6	e15.5 e18.5 e18.5_rep2 P7
let-7a-5p	Smad7	e12.5 e15.5 e18.5 e18.5_rep2 Ad P7
let-7a-5p	Smap2	Ad P7
let-7a-5p	Smarca4	e12.5 e15.5 e18.5 P7
let-7a-5p	Smek2	Ad P7
let-7a-5p	Smg5	P7
let-7a-5p	Snai3	P7
let-7a-5p	Snrnp200	e12.5
let-7a-5p	Snrnp200	e12.5 e15.5 e18.5 e18.5_rep2 Ad P7
let-7a-5p	Soat2	e15.5 Ad P7
let-7a-5p	Son	Ad P7
let-7a-5p	Sorl1	e18.5 e18.5_rep2 P7
let-7a-5p	Sp1	e12.5 e15.5 P7
let-7a-5p	Sp4	e15.5 P7
let-7a-5p	Spc24	e12.5 e15.5
let-7a-5p	Spcs3	e12.5 e15.5 Ad P7
let-7a-5p	Sphk1	e12.5
let-7a-5p	Sphk2	P7
let-7a-5p	Spn	e12.5
let-7a-5p	Spna1	e12.5
let-7a-5p	Spnb3	Ad P7
let-7a-5p	Spns2	P7
let-7a-5p	Sptlc1	e18.5_rep2 Ad P7
let-7a-5p	Spty2d1	e12.5 Ad
let-7a-5p	Srp68	Ad
let-7a-5p	Srrm2	e12.5
let-7a-5p	Srsf1	e12.5 e15.5 e18.5
let-7a-5p	Ssh2	Ad
let-7a-5p	Ssx2ip	e12.5 e15.5 e18.5 P7
let-7a-5p	Stard3nl	e15.5 Ad P7
let-7a-5p	Stard8	Ad P7
let-7a-5p	Stat3	Ad
let-7a-5p	Steap2	e12.5 P7
let-7a-5p	Steap4	Ad
let-7a-5p	Stfa2	P7
let-7a-5p	Stk10	e12.5 e15.5 e18.5 e18.5_rep2 Ad P7
let-7a-5p	Stk38	e12.5
let-7a-5p	Ston2	e12.5 P7
let-7a-5p	Sucnr1	Ad
let-7a-5p	Sucnr1	e18.5 Ad
let-7a-5p	Suox	Ad
let-7a-5p	Suv420h1	Ad
let-7a-5p	Suv420h2	e18.5
let-7a-5p	Suv420h2	P7
let-7a-5p	Suv420h2	P7
let-7a-5p	Svil	P7
let-7a-5p	Syne2	P7
let-7a-5p	Syne2	Ad P7
let-7a-5p	Syt7	P7
let-7a-5p	Syvn1	Ad
let-7a-5p	Tab3	e15.5
let-7a-5p	Taf1c	Ad
let-7a-5p	Taf5l	Ad P7
let-7a-5p	Taf5l	e12.5 Ad P7
let-7a-5p	Taf5l	e12.5 e18.5_rep2 P7
let-7a-5p	Taf7	P7
let-7a-5p	Taf8	e12.5 P7
let-7a-5p	Tal1	P7
let-7a-5p	Tanc1	P7
let-7a-5p	Taok1	e12.5
let-7a-5p	Taok2	P7
let-7a-5p	Taok3	e12.5 e15.5 e18.5 Ad P7
let-7a-5p	Tapbp	Ad
let-7a-5p	Tbc1d22a	P7
let-7a-5p	Tbl1x	e15.5
let-7a-5p	Tbrg4	e15.5
let-7a-5p	Tcerg1	Ad
let-7a-5p	Tcf20	e18.5_rep2
let-7a-5p	Tcf7l2	e12.5
let-7a-5p	Tcp1	e18.5_rep2
let-7a-5p	Tctn2	Ad P7
let-7a-5p	Tecpr2	P7
let-7a-5p	Terf2ip	e18.5 P7
let-7a-5p	Tet1	e15.5
let-7a-5p	Tex2	Ad
let-7a-5p	Tfip11	Ad
let-7a-5p	Tgfbrap1	Ad
let-7a-5p	Thg1l	e12.5
let-7a-5p	Thop1	P7
let-7a-5p	Tiam1	Ad
let-7a-5p	Timd2	Ad
let-7a-5p	Timd4	Ad
let-7a-5p	Tirap	Ad
let-7a-5p	Tjp1	Ad
let-7a-5p	Tle1	Ad
let-7a-5p	Tm9sf4	Ad
let-7a-5p	Tmc6	e12.5
let-7a-5p	Tmc8	e12.5
let-7a-5p	Tmcc2	e15.5 e18.5_rep2
let-7a-5p	Tmco6	P7
let-7a-5p	Tmco6	e18.5
let-7a-5p	Tmed5	Ad
let-7a-5p	Tmem101	e15.5 e18.5
let-7a-5p	Tmem104	P7
let-7a-5p	Tmem120a	Ad
let-7a-5p	Tmem144	Ad
let-7a-5p	Tmem147	Ad
let-7a-5p	Tmem165	e18.5
let-7a-5p	Tmem168	P7
let-7a-5p	Tmem175	e15.5
let-7a-5p	Tmem201	P7
let-7a-5p	Tmem37	P7
let-7a-5p	Tmem53	Ad
let-7a-5p	Tmem56	Ad P7
let-7a-5p	Tmem56	Ad
let-7a-5p	Tmem56	Ad
let-7a-5p	Tmem63a	Ad P7
let-7a-5p	Tmem63b	Ad
let-7a-5p	Tmem8	P7
let-7a-5p	Tmem86b	Ad
let-7a-5p	Tnc	e12.5
let-7a-5p	Tnfaip1	e12.5
let-7a-5p	Tnfaip1	e15.5
let-7a-5p	Tnfrsf1a	e12.5
let-7a-5p	Tnfrsf1a	e12.5 e15.5 e18.5 e18.5_rep2 Ad P7
let-7a-5p	Tnrc6c	e12.5
let-7a-5p	Tomm22	P7
let-7a-5p	Tpcn1	e12.5
let-7a-5p	Tpcn1	P7
let-7a-5p	Tpk1	Ad P7
let-7a-5p	Tpp2	e12.5 e15.5 e18.5 e18.5_rep2 Ad P7
let-7a-5p	Treml4	Ad P7
let-7a-5p	Treml4	P7
let-7a-5p	Trib1	e12.5 e15.5 e18.5 e18.5_rep2 Ad P7
let-7a-5p	Trim2	e18.5_rep2
let-7a-5p	Trim24	e18.5_rep2
let-7a-5p	Trim24	P7
let-7a-5p	Trim27	e12.5 e15.5 e18.5_rep2
let-7a-5p	Trim28	e18.5_rep2 P7
let-7a-5p	Trim44	P7
let-7a-5p	Trp53bp1	Ad
let-7a-5p	Trp53inp2	Ad
let-7a-5p	Trpc1	e18.5_rep2
let-7a-5p	Trpm4	Ad
let-7a-5p	Trpv2	Ad
let-7a-5p	Trrap	e12.5 P7
let-7a-5p	Trrap	e18.5
let-7a-5p	Tsc1	Ad
let-7a-5p	Tsc22d2	e12.5 e18.5 Ad P7
let-7a-5p	Ttc17	P7
let-7a-5p	Ttc17	Ad P7
let-7a-5p	Ttc17	P7
let-7a-5p	Ttc19	Ad
let-7a-5p	Ttc4	e12.5
let-7a-5p	Ttn	Ad
let-7a-5p	Tubb5	e15.5 e18.5
let-7a-5p	Txndc11	e12.5 e18.5 e18.5_rep2 Ad P7
let-7a-5p	Tyro3	P7
let-7a-5p	Uba6	e12.5 e18.5
let-7a-5p	Ubac1	e12.5
let-7a-5p	Ubap2	e12.5
let-7a-5p	Ubap2	e12.5 e15.5 e18.5
let-7a-5p	Ubash3b	e12.5 e15.5 Ad P7
let-7a-5p	Ubash3b	e18.5 e18.5_rep2
let-7a-5p	Ube2c	e12.5 e15.5 e18.5
let-7a-5p	Ube2j1	e15.5
let-7a-5p	Ube2u	Ad
let-7a-5p	Ube3c	e12.5
let-7a-5p	Ube4b	Ad
let-7a-5p	Ubn2	Ad
let-7a-5p	Ubox5	Ad P7
let-7a-5p	Ubqln4	e18.5_rep2 P7
let-7a-5p	Ubr2	Ad
let-7a-5p	Ubr5	e12.5
let-7a-5p	Uhmk1	e12.5 e18.5 Ad
let-7a-5p	Uimc1	e18.5
let-7a-5p	Ulk1	e12.5
let-7a-5p	Unc50	e18.5_rep2 Ad P7
let-7a-5p	Unc50	Ad
let-7a-5p	Uqcrc1	Ad
let-7a-5p	Urb2	Ad
let-7a-5p	Usp24	e15.5
let-7a-5p	Usp33	e12.5
let-7a-5p	Usp36	Ad
let-7a-5p	Usp38	e12.5
let-7a-5p	Usp40	Ad P7
let-7a-5p	Usp42	Ad
let-7a-5p	Usp42	e18.5 e18.5_rep2 Ad P7
let-7a-5p	Usp49	e12.5
let-7a-5p	Usp49	e18.5
let-7a-5p	Usp8	e12.5
let-7a-5p	Usp8	P7
let-7a-5p	Usp9x	Ad
let-7a-5p	Vasp	e12.5 e15.5 e18.5 Ad P7
let-7a-5p	Vcl	P7
let-7a-5p	Vegfa	e12.5
let-7a-5p	Vil1	Ad
let-7a-5p	Vprbp	e12.5 Ad
let-7a-5p	Vps13a	P7
let-7a-5p	Vps13c	e12.5 Ad P7
let-7a-5p	Vps13d	Ad
let-7a-5p	Vps26b	e12.5 e18.5
let-7a-5p	Vps37a	Ad
let-7a-5p	Vps37c	e12.5
let-7a-5p	Vps54	e18.5_rep2 P7
let-7a-5p	Vwce	e15.5 e18.5 e18.5_rep2 Ad P7
let-7a-5p	Vwf	e18.5_rep2 Ad
let-7a-5p	Wapal	Ad
let-7a-5p	Wbp11	Ad P7
let-7a-5p	Wbp7	P7
let-7a-5p	Wbp7	e12.5
let-7a-5p	Wdfy3	e12.5 P7
let-7a-5p	Wdfy3	Ad P7
let-7a-5p	Wdfy3	Ad P7
let-7a-5p	Wdr6	e12.5
let-7a-5p	Wdr81	e15.5 e18.5 Ad P7
let-7a-5p	Wdr81	Ad
let-7a-5p	Wee1	P7
let-7a-5p	Whsc1l1	P7
let-7a-5p	Wipi1	Ad
let-7a-5p	Wipi1	Ad
let-7a-5p	Wrap53	e12.5
let-7a-5p	Xk	e12.5
let-7a-5p	Xkr8	P7
let-7a-5p	Xpc	P7
let-7a-5p	Xpnpep1	P7
let-7a-5p	Xpo4	P7
let-7a-5p	Xpo6	e15.5 e18.5
let-7a-5p	Xpr1	Ad
let-7a-5p	Xrn2	e12.5 P7
let-7a-5p	Yipf3	P7
let-7a-5p	Yipf3	e15.5 e18.5 Ad P7
let-7a-5p	Ylpm1	e18.5 Ad P7
let-7a-5p	Ylpm1	Ad
let-7a-5p	Yme1l1	e15.5 e18.5 P7
let-7a-5p	Ypel3	e12.5
let-7a-5p	Zadh2	Ad P7
let-7a-5p	Zbtb1	e12.5
let-7a-5p	Zbtb16	Ad
let-7a-5p	Zbtb22	Ad
let-7a-5p	Zc3h11a	e12.5
let-7a-5p	Zc3h11a	P7
let-7a-5p	Zc3hav1	e12.5
let-7a-5p	Zcchc11	e18.5 Ad
let-7a-5p	Zcchc2	P7
let-7a-5p	Zcchc8	e15.5 Ad
let-7a-5p	Zdhhc12	e12.5 Ad P7
let-7a-5p	Zdhhc16	e18.5_rep2 P7
let-7a-5p	Zdhhc18	Ad
let-7a-5p	Zdhhc3	Ad
let-7a-5p	Zfand3	e12.5
let-7a-5p	Zfand5	e12.5
let-7a-5p	Zfat	P7
let-7a-5p	Zfc3h1	Ad P7
let-7a-5p	Zfhx2	P7
let-7a-5p	Zfhx2	e12.5
let-7a-5p	Zfhx3	e18.5_rep2
let-7a-5p	Zfhx3	e18.5_rep2
let-7a-5p	Zfhx3	Ad
let-7a-5p	Zfhx4	P7
let-7a-5p	Zfp106	e12.5
let-7a-5p	Zfp110	Ad
let-7a-5p	Zfp12	Ad
let-7a-5p	Zfp217	e12.5 e18.5 e18.5_rep2 P7
let-7a-5p	Zfp281	Ad
let-7a-5p	Zfp292	e12.5 P7
let-7a-5p	Zfp292	P7
let-7a-5p	Zfp292	e12.5
let-7a-5p	Zfp36	e12.5 Ad P7
let-7a-5p	Zfp367	e12.5
let-7a-5p	Zfp407	Ad
let-7a-5p	Zfp407	e12.5
let-7a-5p	Zfp518a	e12.5 e15.5 Ad
let-7a-5p	Zfp579	e18.5
let-7a-5p	Zfp608	P7
let-7a-5p	Zfp687	P7
let-7a-5p	Zfp777	Ad
let-7a-5p	Zfp839	e15.5
let-7a-5p	Zfp946	e12.5
let-7a-5p	Zfyve16	Ad
let-7a-5p	Zfyve26	e12.5 Ad P7
let-7a-5p	Zfyve26	Ad
let-7a-5p	Zfyve26	e18.5_rep2 Ad
let-7a-5p	Zmpste24	e12.5 P7
let-7a-5p	Znfx1	Ad
let-7a-5p	Znrf3	P7
let-7a-5p	Zrsr1	e12.5
let-7a-5p	Zswim6	e18.5_rep2
let-7a-5p	Zswim6	e12.5 e15.5 e18.5 Ad
let-7a-5p	Zswim6	e18.5_rep2
let-7a-5p	Zzef1	Ad
let-7a-5p	Zzef1	e12.5 e18.5_rep2 Ad P7
let-7b-3p	Ablim1	e18.5_rep2
let-7b-3p	Acsm3	e18.5_rep2 Ad
let-7b-3p	Afp	e18.5_rep2
let-7b-3p	Akr1a1	Ad
let-7b-3p	Aldoc	Ad
let-7b-3p	Amigo2	Ad
let-7b-3p	Amz1	e18.5_rep2
let-7b-3p	Ap2a2	Ad
let-7b-3p	Apeh	Ad
let-7b-3p	Atl2	e18.5_rep2 Ad
let-7b-3p	Atm	Ad
let-7b-3p	Baz1a	e18.5_rep2
let-7b-3p	Camk2g	e18.5_rep2
let-7b-3p	Ccdc58	Ad
let-7b-3p	Cdc40	Ad
let-7b-3p	Cdc6	e18.5_rep2
let-7b-3p	Cds2	Ad
let-7b-3p	Ckap5	e18.5_rep2
let-7b-3p	Clpx	Ad
let-7b-3p	Cpb2	Ad
let-7b-3p	Csnk2b	e18.5_rep2
let-7b-3p	Cul4b	Ad
let-7b-3p	Cyp2c54	Ad
let-7b-3p	Cyp2c70	e18.5_rep2 Ad
let-7b-3p	Dennd5b	e18.5_rep2
let-7b-3p	Eif2c4	Ad
let-7b-3p	Elf2	Ad
let-7b-3p	Elovl5	Ad
let-7b-3p	Elp2	Ad
let-7b-3p	F9	e18.5_rep2
let-7b-3p	Fam120a	Ad
let-7b-3p	Fam134a	Ad
let-7b-3p	Flna	e18.5_rep2
let-7b-3p	Gpr107	e18.5_rep2
let-7b-3p	Hc	Ad
let-7b-3p	Hsd17b4	Ad
let-7b-3p	Hsp90ab1	e18.5_rep2
let-7b-3p	Hsp90b1	Ad
let-7b-3p	Ift122	Ad
let-7b-3p	Insig2	Ad
let-7b-3p	Itga5	e18.5_rep2
let-7b-3p	Itgb1	Ad
let-7b-3p	Itih3	e18.5_rep2 Ad
let-7b-3p	Ivns1abp	Ad
let-7b-3p	Ivns1abp	Ad
let-7b-3p	Klhl24	Ad
let-7b-3p	Lamp1	Ad
let-7b-3p	Lphn2	Ad
let-7b-3p	Mical1	e18.5_rep2
let-7b-3p	Mmp9	e18.5_rep2
let-7b-3p	Mphosph8	Ad
let-7b-3p	Mug2	Ad
let-7b-3p	Nckap1	Ad
let-7b-3p	Nckap1	Ad
let-7b-3p	Ndufv2	e18.5_rep2
let-7b-3p	Notch1	Ad
let-7b-3p	Pah	Ad
let-7b-3p	Pcdh1	Ad
let-7b-3p	Pgm2	e18.5_rep2
let-7b-3p	Pi4kb	Ad
let-7b-3p	Pros1	Ad
let-7b-3p	Prpf8	Ad
let-7b-3p	Psmd1	e18.5_rep2 Ad
let-7b-3p	Rpl35a	e18.5_rep2 Ad
let-7b-3p	Rrn3	Ad
let-7b-3p	Sc5d	e18.5_rep2 Ad
let-7b-3p	Serpina6	Ad
let-7b-3p	Sf3b1	Ad
let-7b-3p	Shmt1	Ad
let-7b-3p	Slc25a16	Ad
let-7b-3p	Slc25a3	e18.5_rep2
let-7b-3p	Slc4a1	e18.5_rep2
let-7b-3p	Snx24	Ad
let-7b-3p	Spag9	e18.5_rep2
let-7b-3p	St8sia4	Ad
let-7b-3p	Stam	e18.5_rep2
let-7b-3p	Stau1	Ad
let-7b-3p	Syvn1	Ad
let-7b-3p	Timd2	Ad
let-7b-3p	Tpp2	Ad
let-7b-3p	Trap1	Ad
let-7b-3p	Txndc5	e18.5_rep2
let-7b-3p	Ubap2l	e18.5_rep2
let-7b-3p	Ubfd1	e18.5_rep2
let-7b-3p	Ubr2	Ad
let-7b-3p	Upp1	Ad
let-7b-3p	Usp32	e18.5_rep2
let-7b-3p	Usp7	e18.5_rep2
let-7b-3p	Vdac2	Ad
let-7b-3p	Zc3h13	Ad
let-7b-3p	Zfp217	e18.5_rep2
let-7b-3p	Zfp280d	e18.5_rep2
let-7b-3p	Zfyve16	Ad
let-7b-5p	43893	e12.5 e15.5
let-7b-5p	43897	e12.5 e18.5 e18.5_rep2 Ad P7
let-7b-5p	43897	e12.5 e15.5 Ad
let-7b-5p	44075	e18.5
let-7b-5p	0610009O20Rik	Ad
let-7b-5p	1190002N15Rik	P7
let-7b-5p	1190003J15Rik	e18.5 Ad P7
let-7b-5p	1190005F20Rik	e12.5 P7
let-7b-5p	1300001I01Rik	e12.5 Ad P7
let-7b-5p	1300002K09Rik	e12.5 e15.5 Ad P7
let-7b-5p	1700019G17Rik	Ad
let-7b-5p	1700021K19Rik	P7
let-7b-5p	1810013L24Rik	P7
let-7b-5p	1810041L15Rik	e18.5_rep2
let-7b-5p	2210018M11Rik	e12.5
let-7b-5p	2310016M24Rik	e12.5 Ad
let-7b-5p	2400003C14Rik	e18.5 Ad
let-7b-5p	2410016O06Rik	e12.5 Ad P7
let-7b-5p	2610027L16Rik	e12.5
let-7b-5p	2610027L16Rik	e18.5
let-7b-5p	2610507B11Rik	Ad P7
let-7b-5p	2700049A03Rik	Ad
let-7b-5p	2700081O15Rik	e18.5
let-7b-5p	2810046L04Rik	Ad
let-7b-5p	2810432D09Rik	e15.5
let-7b-5p	4632415K11Rik	e12.5 e18.5
let-7b-5p	4833420G17Rik	e15.5 P7
let-7b-5p	4933407C03Rik	e12.5 e18.5 Ad P7
let-7b-5p	5730419I09Rik	P7
let-7b-5p	8430419L09Rik	e12.5
let-7b-5p	9430016H08Rik	P7
let-7b-5p	9430023L20Rik	e12.5
let-7b-5p	A1cf	e18.5_rep2 Ad P7
let-7b-5p	A2m	e18.5 e18.5_rep2
let-7b-5p	Aacs	e15.5
let-7b-5p	Abca8b	e18.5_rep2
let-7b-5p	Abcb10	Ad
let-7b-5p	Abcb11	e18.5_rep2
let-7b-5p	Abcb7	Ad
let-7b-5p	Abcc2	P7
let-7b-5p	Abcc4	Ad
let-7b-5p	Abcc6	Ad P7
let-7b-5p	Abcc6	e12.5 Ad
let-7b-5p	Abcc6	Ad
let-7b-5p	Abcd3	e12.5 e18.5
let-7b-5p	Abcg2	e15.5
let-7b-5p	Abcg4	e12.5
let-7b-5p	Ablim1	Ad P7
let-7b-5p	Acadl	Ad P7
let-7b-5p	Ace	P7
let-7b-5p	Acta2	e18.5 P7
let-7b-5p	Actb	e12.5 e15.5 e18.5 e18.5_rep2 Ad P7
let-7b-5p	Acvr2b	Ad
let-7b-5p	Adam12	e12.5 e15.5 e18.5
let-7b-5p	Adamts1	e18.5 P7
let-7b-5p	Adamts13	e15.5
let-7b-5p	Adap2	P7
let-7b-5p	Adipor1	e12.5 P7
let-7b-5p	Afap1l2	P7
let-7b-5p	Agl	Ad
let-7b-5p	Agphd1	Ad
let-7b-5p	Agphd1	Ad
let-7b-5p	Agrn	P7
let-7b-5p	Ahctf1	e12.5 e18.5 Ad
let-7b-5p	Ahctf1	Ad
let-7b-5p	Ahsg	e12.5 e15.5 e18.5 e18.5_rep2 Ad
let-7b-5p	AI848100	e15.5 Ad P7
let-7b-5p	Aifm1	e12.5 e15.5 e18.5 e18.5_rep2 Ad P7
let-7b-5p	Akap1	e12.5
let-7b-5p	Akap11	P7
let-7b-5p	Akap12	e15.5 e18.5 e18.5_rep2 P7
let-7b-5p	Akr1c20	Ad
let-7b-5p	Alcam	e12.5 Ad P7
let-7b-5p	Aldh1b1	e15.5
let-7b-5p	Aldh5a1	Ad
let-7b-5p	Aldoc	e18.5 Ad
let-7b-5p	Alg8	e12.5 e18.5 e18.5_rep2 Ad
let-7b-5p	Alms1	e12.5
let-7b-5p	Alox12	Ad P7
let-7b-5p	Alox5	e18.5_rep2 P7
let-7b-5p	Alox5ap	e18.5 Ad
let-7b-5p	Als2	Ad
let-7b-5p	Ambra1	P7
let-7b-5p	Ammecr1l	P7
let-7b-5p	Ampd3	e12.5 e18.5 Ad
let-7b-5p	Amz1	e18.5_rep2
let-7b-5p	Ank2	e18.5
let-7b-5p	Ank2	e18.5
let-7b-5p	Ankhd1	e12.5 e15.5 P7
let-7b-5p	Ankzf1	Ad
let-7b-5p	Anp32e	e12.5 e18.5 Ad
let-7b-5p	Anpep	Ad
let-7b-5p	Anxa11	P7
let-7b-5p	Anxa7	e12.5 e18.5 Ad
let-7b-5p	Ap1m1	e15.5 e18.5 e18.5_rep2 P7
let-7b-5p	Ap4e1	e15.5
let-7b-5p	Apc	Ad
let-7b-5p	Apeh	P7
let-7b-5p	Aph1c	e15.5
let-7b-5p	Apip	e12.5 e15.5 Ad P7
let-7b-5p	Apobec3	e12.5 e18.5 e18.5_rep2
let-7b-5p	Apol7a	e18.5 Ad P7
let-7b-5p	Apol9b	Ad
let-7b-5p	Apon	Ad
let-7b-5p	Appl2	Ad P7
let-7b-5p	Aqp8	Ad
let-7b-5p	Aqr	e12.5
let-7b-5p	Aqr	e12.5
let-7b-5p	Aqr	P7
let-7b-5p	Arap1	e18.5 Ad P7
let-7b-5p	Arhgap17	e18.5_rep2
let-7b-5p	Arhgap29	e18.5
let-7b-5p	Arhgap32	Ad
let-7b-5p	Arhgap39	Ad
let-7b-5p	Arhgap4	e18.5
let-7b-5p	Arhgap8	P7
let-7b-5p	Arhgef1	P7
let-7b-5p	Arhgef11	Ad P7
let-7b-5p	Arhgef40	P7
let-7b-5p	Arid1b	e18.5 Ad P7
let-7b-5p	Arid2	P7
let-7b-5p	Arid3a	e12.5 e18.5_rep2 Ad
let-7b-5p	Arid4a	e12.5 Ad
let-7b-5p	Arih1	e12.5 e15.5 Ad
let-7b-5p	Arrdc3	Ad
let-7b-5p	Arsb	Ad P7
let-7b-5p	Art4	e12.5 Ad
let-7b-5p	Asap1	e18.5
let-7b-5p	Asap1	Ad
let-7b-5p	Asap1	Ad
let-7b-5p	Ascc3	e12.5 e15.5 e18.5 P7
let-7b-5p	Ascc3	e12.5
let-7b-5p	Ascc3	e12.5 Ad
let-7b-5p	Ash1l	P7
let-7b-5p	Ash1l	e12.5
let-7b-5p	Asna1	Ad
let-7b-5p	Asph	e12.5
let-7b-5p	Aspm	e12.5
let-7b-5p	Astn2	Ad
let-7b-5p	Asxl1	e12.5 Ad
let-7b-5p	Asxl1	e12.5 e15.5 e18.5 Ad P7
let-7b-5p	Asxl1	Ad
let-7b-5p	Atad2b	e12.5 e15.5 e18.5
let-7b-5p	Atf2	e18.5 Ad
let-7b-5p	Atf7ip	e12.5 e15.5 e18.5 Ad P7
let-7b-5p	Atp13a3	e18.5 e18.5_rep2 Ad P7
let-7b-5p	Atp13a3	Ad P7
let-7b-5p	Atp2b1	Ad P7
let-7b-5p	Atp2b4	e15.5 Ad P7
let-7b-5p	Atp6v0b	P7
let-7b-5p	Atp6v0b	Ad
let-7b-5p	Atp6v0d1	Ad
let-7b-5p	Atp6v1a	P7
let-7b-5p	Atp8b1	e18.5_rep2
let-7b-5p	Atp8b5	Ad
let-7b-5p	Atp9b	Ad P7
let-7b-5p	Atrx	P7
let-7b-5p	Atxn1l	Ad P7
let-7b-5p	AU021092	P7
let-7b-5p	Axl	P7
let-7b-5p	Azgp1	Ad P7
let-7b-5p	B4galt1	e12.5 e15.5 e18.5 Ad P7
let-7b-5p	B4galt3	Ad
let-7b-5p	Baz1a	e12.5 e15.5 e18.5 e18.5_rep2 Ad P7
let-7b-5p	Baz1b	e15.5 e18.5
let-7b-5p	Baz2b	Ad
let-7b-5p	Bbc3	Ad
let-7b-5p	BC006779	Ad
let-7b-5p	BC013712	Ad
let-7b-5p	BC017647	Ad
let-7b-5p	BC018507	Ad
let-7b-5p	BC018507	Ad
let-7b-5p	BC018507	P7
let-7b-5p	BC024479	e12.5 P7
let-7b-5p	Bcar1	P7
let-7b-5p	Bche	Ad P7
let-7b-5p	Bcl9	e12.5 P7
let-7b-5p	Bcor	Ad
let-7b-5p	Bcor	Ad
let-7b-5p	Bdp1	e15.5 e18.5 Ad
let-7b-5p	Bicc1	e12.5 e15.5 e18.5 e18.5_rep2 P7
let-7b-5p	Birc5	e12.5 P7
let-7b-5p	Birc6	Ad
let-7b-5p	Birc6	Ad P7
let-7b-5p	Birc6	Ad P7
let-7b-5p	Bmp4	e18.5 e18.5_rep2 Ad P7
let-7b-5p	Bola2	P7
let-7b-5p	Bptf	e18.5 Ad
let-7b-5p	Brcc3	e12.5
let-7b-5p	Brd1	P7
let-7b-5p	Brwd1	P7
let-7b-5p	Brwd3	Ad
let-7b-5p	Bscl2	Ad
let-7b-5p	Btaf1	e12.5 P7
let-7b-5p	Btn1a1	e12.5
let-7b-5p	Bub1	e12.5
let-7b-5p	C030046E11Rik	P7
let-7b-5p	C130039O16Rik	e12.5 Ad P7
let-7b-5p	C130039O16Rik	e12.5
let-7b-5p	C3	e18.5_rep2 Ad P7
let-7b-5p	C3	Ad
let-7b-5p	C3	e18.5_rep2 Ad P7
let-7b-5p	C330018D20Rik	e15.5
let-7b-5p	C8g	Ad P7
let-7b-5p	Cabin1	e18.5 P7
let-7b-5p	Cables2	e12.5
let-7b-5p	Cables2	Ad
let-7b-5p	Cad	P7
let-7b-5p	Cald1	Ad
let-7b-5p	Cald1	e12.5 e15.5 e18.5
let-7b-5p	Cald1	e18.5_rep2 P7
let-7b-5p	Capns1	P7
let-7b-5p	Capzb	e12.5 e18.5 e18.5_rep2 Ad P7
let-7b-5p	Car5a	Ad
let-7b-5p	Casc5	e15.5
let-7b-5p	Ccbe1	Ad
let-7b-5p	Ccdc132	e12.5
let-7b-5p	Ccdc142	e12.5
let-7b-5p	Ccdc21	e12.5
let-7b-5p	Ccdc80	Ad P7
let-7b-5p	Ccdc86	P7
let-7b-5p	Ccna2	e12.5 e15.5 e18.5 e18.5_rep2 Ad P7
let-7b-5p	Ccnb2	P7
let-7b-5p	Ccne2	e12.5
let-7b-5p	Ccnf	e12.5 e15.5
let-7b-5p	Ccnf	e12.5
let-7b-5p	Ccnf	e12.5 e15.5 e18.5 e18.5_rep2 Ad P7
let-7b-5p	Ccnjl	P7
let-7b-5p	Ccnl2	P7
let-7b-5p	Ccnt2	e15.5
let-7b-5p	Ccr2	e15.5 Ad P7
let-7b-5p	Cct2	e12.5
let-7b-5p	Cct8	e12.5 e15.5 Ad P7
let-7b-5p	Ccz1	e12.5 Ad
let-7b-5p	Cd19	e18.5_rep2
let-7b-5p	Cd200r1	e18.5_rep2
let-7b-5p	Cd300lf	e12.5
let-7b-5p	Cd320	Ad P7
let-7b-5p	Cd93	e18.5
[truncated: 631,044+ more rows]

## Sheet: miRNA-target in 5'UTR
miRNA	targets	detected stage
miR-193b-3p	Dnpep	Ad
miR-122-5p	Foxp1	Ad P7
miR-10b-5p	Polr3h	P7
miR-148b-3p	Furin	e18.5
miR-326-3p	Acat2	e12.5
miR-16-5p	Litaf	P7
miR-3105-3p	Tnrc18	P7
miR-141-5p	Calr	e18.5 Ad P7
miR-326-3p	Ghr	Ad
miR-193	Zfp148	Ad
miR-1948-5p	Rhobtb1	P7
miR-15a-5p	Trak2	e12.5
miR-186-3p	Tet3	e12.5
miR-297a-5p	Nmnat3	e18.5 P7
miR-3107-5p	Gcnt1	e12.5 e15.5 e18.5
miR-29c-3p	Abca8b	Ad
miR-101a-5p	43893	e12.5
miR-3068-5p	Nf2	P7
miR-126-3p	Wipf1	Ad P7
miR-125b-5p	Zkscan3	e12.5
miR-27a-3p	Inpp4a	e18.5
miR-328-5p	Ubtf	e12.5
miR-500-5p	Rbfox3	e12.5
miR-139-3p	Hnrnpk	e15.5 e18.5
miR-136-3p	C130039O16Rik	e12.5
miR-377-5p	Atp2b4	e12.5
miR-1982.1-3p	Cd82	e12.5
miR-3064-5p	Slc16a6	e18.5_rep2
miR-375-3p	Pcgf3	e15.5
miR-1968-5p	Rbm47	Ad
miR-298-5p	Ddx49	P7
miR-181c-5p	Mapk6	e12.5 e15.5 e18.5 e18.5_rep2 P7
miR-322-5p	Rbfox3	e12.5
miR-130b-5p	Spnb1	e12.5
miR-99b-3p	Chst15	e12.5
miR-3072-3p	Lrp1	e18.5
miR-223-5p	Gjb1	P7
miR-130a-3p	Ccdc61	e18.5 P7
miR-5122	Limd2	e18.5
miR-93-5p	Akr1a1	e18.5_rep2 Ad
let-7a-5p	Wfdc3	Ad P7
miR-17-3p	Arhgap11a	P7
miR-224-5p	Pls3	e12.5
miR-212-3p	Nuf2	e12.5 e15.5 e18.5_rep2 P7
miR-877-3p	Epb4.9	e12.5
miR-6240	Mef2d	P7
miR-214-3p	Zbtb20	Ad
miR-3098-5p	Arhgef10l	e12.5
miR-450a-2-3p	Hpn	Ad
miR-378a-5p	Slc38a3	Ad
miR-501-5p	St6gal1	e18.5
miR-16-5p	Akt2	e12.5
miR-193	Clu	Ad
miR-214-3p	Sav1	e18.5_rep2
miR-376c-3p	Mkrn1	e18.5
miR-324-5p	Mafk	e12.5 P7
miR-322-5p	Mctp1	e18.5
let-7a-5p	Fancg	P7
miR-15a-3p	Fbxw5	e18.5_rep2
miR-503-5p	Rab31	e18.5
miR-18a-3p	Agpat4	e12.5
miR-29b-3p	Cdk5rap3	Ad
miR-338-3p	Pls1	P7
miR-350-5p	Cdk13	e18.5
miR-488-3p	Slc43a3	e18.5
miR-700-3p	Aldh3a2	P7
miR-1968-5p	Vdac1	Ad
miR-3098-3p	Mical3	e12.5
miR-670-3p	Prkag2	Ad
miR-31-5p	Hdac7	e12.5
miR-29b-3p	Relt	e12.5
miR-298-5p	Ddc	P7
miR-540-5p	Wnk1	e15.5
miR-199b-3p	Nck2	e12.5
miR-338-3p	Iars	P7
miR-193	Esrrg	Ad
miR-150-5p	Tmem140	P7
miR-152-3p	Slc10a1	P7
miR-670-5p	Mid1	Ad
miR-299b-5p	Sgsm3	e12.5
miR-3107-3p	Eif4g1	P7
miR-101a-5p	Arhgap11a	e12.5
miR-455-3p	Plagl1	e18.5
miR-143-5p	P2ry6	e12.5
miR-449a-5p	Rere	Ad
let-7a-5p	Grin2c	P7
miR-143-5p	Slc14a1	P7
miR-193	Llgl2	Ad
miR-1955-5p	Mki67	e12.5
miR-335-5p	Cldn13	e12.5 e18.5
miR-15a-5p	Atp8b1	e12.5
miR-193b-5p	Phactr2	e12.5
miR-377-3p	Rbm25	e12.5
miR-673-5p	A2ld1	P7
miR-7a-1-3p	Zcchc16	e12.5
miR-23b-3p	1110003E01Rik	e12.5
miR-99a-5p	Gpr137	e12.5 Ad P7
miR-7b-5p	43893	e12.5
miR-152-3p	Taf6	e12.5
miR-193	Ces1d	Ad
miR-690	Comt	e12.5
miR-532-3p	Cdc14a	e12.5
miR-141-3p	Cdk17	P7
miR-141-3p	Ppm1a	e12.5
miR-363-3p	Rpl41	e12.5
miR-184-3p	Ano10	e12.5
miR-5623-5p	Grb10	e15.5
miR-335-5p	Rnf123	e12.5
miR-708-5p	Scn8a	e12.5
miR-24-3p	Klf3	e12.5
miR-21a-3p	Pop1	e12.5
miR-193	Slc25a22	Ad
miR-19b-3p	Lzts2	e12.5
miR-503-5p	1110018G07Rik	e12.5
miR-3065-3p	Lifr	P7
miR-486-3p	Taok3	P7
miR-540-3p	Kdm2a	e12.5
miR-214-5p	Mical3	e12.5
miR-152-3p	Azin1	e12.5
miR-1930-5p	Ctsb	e12.5
miR-1955-3p	Pitpnm2	e12.5
miR-340-3p	Dtl	P7
miR-3544-3p	Gprin3	P7
miR-130b-5p	Epn2	P7
miR-377-3p	Peg3	e18.5 P7
miR-673-3p	Rab10	e12.5
miR-92a-2-5p	Entpd4	e12.5
miR-27b-3p	Tfdp2	Ad
miR-700-5p	Plekhg3	e12.5
miR-668-3p	Ctif	e12.5
miR-25-5p	Mpp1	e12.5
miR-3090-3p	Immp2l	Ad
miR-199a-5p	Unc5b	Ad
miR-378d	Fabp5	e12.5 e15.5 e18.5 P7
miR-214-3p	Vcp	P7
miR-134-5p	Rnf144b	Ad
miR-32-5p	1810055G02Rik	e18.5
let-7i-5p	Btbd7	e18.5_rep2
miR-15b-5p	Fkbp5	P7
miR-193	Pltp	Ad
miR-532-3p	Cd82	P7
miR-15a-3p	Larp4b	e15.5
miR-139-5p	Sox13	e12.5
miR-298-5p	Tspan9	e12.5
miR-744-5p	Cux2	e12.5
miR-345-5p	Prkcz	e12.5
miR-298-3p	Aurka	e12.5
miR-125b-5p	Rg9mtd2	e18.5
miR-466p-5p	Mcoln2	e12.5
miR-27b-5p	Celf2	e12.5
miR-665-3p	Papd7	e12.5
miR-125a-5p	Elf1	e12.5
miR-146b-5p	Ccdc68	Ad
miR-141-3p	Tmem14c	e12.5 e18.5_rep2
miR-185-5p	Xpot	e12.5
miR-30c-1-3p	C2cd2	P7
miR-324-3p	Cxcr4	P7
miR-466j	Kif2a	e12.5
miR-301a-3p	Stk33	Ad
miR-27a-3p	Ncoa2	e18.5_rep2
miR-223-5p	Arntl	Ad
miR-467a-5p	Calcrl	e18.5
miR-32-5p	Rnf220	P7
miR-365-3p	Tpst2	e12.5
miR-690	Cybasc3	e12.5
miR-425-3p	Tcf20	e12.5
miR-712-5p	Alpl	P7
miR-495-3p	Mdm2	e15.5
miR-301a-5p	Inf2	e12.5
miR-181c-5p	Uba1	e12.5
miR-301a-3p	Uimc1	Ad
miR-494-3p	Tcf12	e18.5_rep2
miR-152-3p	Aldh1l1	Ad
miR-30a-3p	Ntf3	e18.5
let-7d-5p	43893	e18.5_rep2
miR-335-5p	Chrm3	e18.5_rep2
miR-324-5p	Wdr89	e12.5
miR-194-2-3p	Tanc1	e12.5
miR-3473d	Fcna	Ad
let-7b-5p	Prrg1	P7
miR-669o-5p	Zfp36l2	Ad
let-7k	R3hdm2	Ad
miR-26b-5p	Ablim1	e18.5_rep2
miR-204-5p	Ccbl2	P7
miR-291a-3p	Prrg1	e12.5
miR-214-3p	Trp53inp1	e18.5_rep2
miR-10b-5p	Epb4.1	e12.5
miR-27a-3p	Cbfa2t3	e12.5
miR-1929-5p	Cux2	P7
let-7d-5p	Ost4	e15.5
miR-135b-5p	Hist2h4	e12.5 e15.5
miR-30e-3p	Il18bp	e15.5
let-7i-3p	Atf7ip	e12.5
let-7g-5p	Cdk17	Ad
miR-301b-3p	Stxbp4	e15.5
miR-674-3p	Tns3	e12.5
miR-582-5p	43893	e12.5 e15.5
miR-322-5p	Pim1	e12.5
miR-101c	Baz2b	P7
miR-339-5p	Cnot8	P7
miR-494-3p	Arfip1	e15.5 e18.5
miR-669b-5p	Klhl13	e15.5
miR-378a-5p	Rhoa	Ad
miR-212-3p	Ctif	e18.5_rep2
miR-485-5p	Traf3	e12.5
miR-494-3p	Fam113b	P7
miR-30a-3p	Mtif3	P7
let-7i-5p	Ggps1	e18.5_rep2
miR-3098-3p	Naga	e18.5_rep2 P7
miR-129-2-3p	Ctsb	e12.5
miR-301a-3p	Mll5	e15.5
miR-107-3p	Stox2	e12.5
miR-107-3p	Nup54	e12.5
miR-677-5p	Akap1	P7
miR-335-5p	Kdm6b	e18.5 P7
miR-451a	Gm13157	e12.5 e15.5
miR-30d-3p	Sema4d	e12.5
miR-26a-5p	St3gal1	e12.5
miR-337-3p	Adnp	P7
miR-193	Pak4	Ad
miR-214-3p	Hsd3b6	e12.5
miR-877-3p	Zfp516	e12.5
miR-466o-3p	Arhgef7	e12.5
miR-615-3p	Rrm2b	e12.5
miR-204-5p	Mef2a	e12.5
let-7g-5p	Arhgef7	P7
miR-3107-3p	Cux2	e12.5
miR-499-5p	Prr5l	e12.5
miR-98-5p	Ip6k1	e12.5
miR-1934-5p	Frs2	e12.5
miR-673-5p	Trim10	e12.5
miR-21a-3p	Ghr	e18.5
miR-877-3p	Wasf2	e15.5
miR-26a-5p	Zfp710	e15.5
miR-3090-3p	Peg3	e12.5 P7
miR-301a-5p	Sowaha	e18.5
miR-223-3p	Bclaf1	P7
miR-188-3p	Tln1	Ad
miR-379-3p	Tbl1xr1	e12.5
miR-322-5p	Zhx3	Ad
miR-574-5p	Polr3g	e12.5
miR-214-3p	Lrp1	P7
miR-301a-3p	Zranb3	e12.5
miR-125b-2-3p	Rap1a	e12.5
miR-129-2-3p	Igf2	e12.5
miR-3107-3p	Sipa1l3	e12.5
miR-712-5p	Ppara	e12.5
miR-3090-3p	Rffl	e12.5
miR-193	Lcp1	Ad
miR-5103	Fam134c	e15.5 e18.5_rep2
miR-185-5p	Tirap	e15.5 P7
miR-378a-5p	Chst15	e12.5
miR-342-3p	Dlgap4	e12.5
miR-301b-3p	Sox4	e18.5 P7
miR-672-3p	Tln2	P7
miR-450b-5p	43893	e12.5
miR-15a-3p	Spnb1	e12.5
miR-362-5p	Rnf145	e12.5
miR-335-3p	Cnga1	e12.5
miR-298-5p	Rbfox3	e12.5
miR-145a-5p	Nmnat3	e12.5
miR-5619-5p	Tpst2	e12.5
miR-3058-5p	Rcc1	e12.5
let-7e-5p	Fars2	Ad
miR-152-3p	Whsc1l1	e15.5
miR-411-3p	Rnf144b	P7
miR-30b-5p	Zbtb20	Ad
let-7e-5p	Mapk14	e12.5
miR-3058-5p	Atf7ip	e12.5
miR-370-3p	Spnb1	e12.5
miR-802-3p	Arhgef17	P7
miR-1306-3p	Bik	Ad
miR-212-3p	Epb4.1	e15.5
miR-692	Zfand6	e12.5
miR-1843a-5p	Tmem204	Ad
miR-466i-3p	Slc38a4	e18.5
miR-483-3p	Atp5g1	P7
miR-29b-3p	Ncoa2	Ad
miR-706	Tpst2	e12.5
miR-124-3p	A2ld1	P7
miR-185-5p	Tmem93	P7
miR-99b-3p	Il18bp	Ad
miR-20b-5p	Csnk1g3	e12.5
miR-5125	Arhgap39	e12.5
miR-193	Rgmb	Ad
miR-497-5p	Chdh	P7
miR-421-3p	Nrxn1	P7
miR-141-5p	Bik	Ad
miR-196a-5p	Sympk	e18.5_rep2
miR-582-3p	Tmem184b	e12.5
miR-5125	Epb4.1	e12.5
miR-7a-5p	4933424B01Rik	e12.5 e15.5 e18.5 P7
miR-301a-3p	Zmiz1	e18.5
miR-706	Hist1h3e	e12.5
miR-493-5p	Gtf2ird1	P7
miR-92a-2-5p	Cux2	e12.5
miR-136-5p	Arhgap24	e12.5
miR-712-5p	Kpnb1	P7
miR-3076-5p	Ncor2	e12.5
miR-19a-5p	Polr3g	e12.5
miR-204-5p	Hist1h4a	e12.5 e18.5
miR-712-5p	Atf7ip	P7
miR-1197-3p	Mtif3	P7
miR-1249-3p	Mgat1	P7
miR-148a-3p	Zfp516	e12.5
miR-5113	Iffo2	e12.5
miR-486-5p	Acsl1	e18.5 Ad P7
miR-134-3p	Epb4.1l1	e12.5
miR-669b-5p	Abhd2	Ad
miR-382-5p	Tanc1	e12.5
miR-185-5p	Foxp4	P7
miR-15a-5p	Dpy19l4	e12.5
miR-3090-3p	Mbtd1	e12.5
miR-139-5p	Pdcd10	P7
miR-712-5p	Slc25a21	e12.5
miR-5113	Ldb1	e12.5
miR-1193-3p	Cux2	e12.5
miR-466e-5p	Zhx3	P7
miR-330-5p	Zbtb20	Ad
miR-3057-5p	Nmnat3	e18.5 P7
miR-338-3p	Dnmt3a	Ad
miR-322-5p	Fign	e18.5
miR-193	Tmem147	Ad
miR-217-5p	Cpne1	e12.5
miR-1982.2-3p	4831426I19Rik	e12.5
let-7j	Mdm4	P7
miR-16-5p	Nipbl	e18.5 P7
miR-26b-5p	Zfp710	e15.5
miR-223-3p	Mettl11a	P7
miR-211-5p	St3gal4	P7
miR-350-3p	Zufsp	P7
miR-27a-3p	Slc20a2	e18.5 P7
miR-29c-3p	Agpat3	e12.5
miR-130b-3p	Rbm47	Ad
miR-671-5p	Hiatl1	e12.5
miR-322-3p	Lats2	e15.5 e18.5
miR-466q	Mapk14	e12.5
miR-337-3p	Hfe	Ad
miR-3074-5p	Arhgap24	e12.5
miR-211-5p	Supt6h	P7
miR-302d-3p	Tln1	e12.5
miR-3076-3p	Cdkn1c	e12.5
miR-142-3p	0610007L01Rik	P7
miR-125b-2-3p	Ptpra	e15.5
miR-1936	Cux2	e18.5
miR-196b-5p	Grin2c	P7
miR-129-2-3p	Lrrc8d	e12.5
miR-338-3p	Tnip1	e12.5
miR-421-3p	Kbtbd2	e15.5
miR-103-3p	Irf2	Ad
miR-665-5p	H3f3b	e12.5
miR-191-5p	Zzz3	Ad
miR-34a-5p	St3gal5	P7
miR-499-3p	2610039C10Rik	e12.5
miR-669a-3p	D18Ertd653e	e15.5
miR-107-3p	H2afx	e12.5 e15.5
miR-92a-1-5p	Elovl1	e12.5
let-7g-5p	Fancg	P7
miR-3058-3p	Phc2	e12.5
miR-148b-5p	Comt	e12.5
miR-106b-3p	Zfp146	e12.5
miR-103-3p	Hsd11b1	Ad
miR-221-5p	Nedd4l	e12.5
miR-483-3p	Prrc2b	e12.5
miR-338-3p	Cdkn1a	Ad
miR-302d-3p	Carhsp1	e12.5
miR-450a-1-3p	Wrn	e12.5
miR-291a-3p	Carhsp1	e12.5
miR-342-3p	Wdtc1	P7
miR-3064-3p	Nos1ap	e12.5
miR-491-5p	Igf2	e12.5 e15.5 e18.5
miR-3473d	Mia2	e15.5
miR-214-3p	Stx12	e12.5
miR-21a-5p	Adipor2	e12.5
miR-103-3p	Arhgef7	Ad
miR-671-5p	Mtus1	Ad
miR-770-5p	Zmym5	P7
miR-30e-3p	Helz	P7
let-7d-5p	Nedd4l	e12.5
miR-98-5p	Hmg20a	e12.5
miR-130b-5p	Msr1	P7
miR-676-3p	Gspt1	e12.5 e15.5
miR-93-3p	Ncapd2	e12.5
miR-217-5p	Glis2	P7
miR-540-3p	Gtpbp5	e15.5
miR-505-5p	Klf4	P7
miR-15b-5p	Ptprm	e18.5_rep2
miR-15a-5p	Hsd3b1	e12.5 P7
miR-3110-5p	Epb4.1	e12.5
miR-195a-5p	Tram2	P7
miR-673-3p	Lmbr1l	e18.5 P7
miR-3072-3p	Lmna	e12.5
miR-335-5p	Dgcr2	Ad
miR-201-5p	Apc	P7
miR-5113	Cep57l1	e12.5
miR-30b-3p	Fam53c	e18.5_rep2
miR-201-5p	Acy1	P7
miR-301b-3p	Akap1	P7
miR-101b-3p	Bnip3l	e15.5 e18.5 P7
miR-143-3p	Ubap2	e12.5
miR-144-3p	Sil1	e12.5
miR-1968-5p	43897	e12.5
miR-106b-3p	Cenpc1	e15.5
miR-1930-5p	Epb4.1	e12.5
let-7i-5p	Rbm25	P7
let-7g-5p	Plekhg1	e18.5_rep2 Ad P7
miR-324-5p	Mical3	e12.5
miR-301b-3p	Brd3	Ad
miR-466o-3p	Wdtc1	e12.5
miR-324-5p	Caprin2	e12.5
miR-217-5p	Ddt	P7
miR-138-5p	Gyk	Ad
miR-326-3p	Serpina3m	e18.5_rep2
miR-130a-5p	Ptpn14	e12.5
miR-3058-5p	Pi4ka	Ad
miR-345-5p	Zfp943	e12.5
miR-1933-3p	Tjap1	P7
miR-101b-3p	Pkm	e12.5
miR-27b-3p	Cant1	e15.5
miR-540-5p	Taok3	e12.5
miR-3068-5p	Sipa1l3	e12.5
miR-423-3p	Tab2	e12.5
miR-145a-3p	Fbxo10	e12.5
miR-301a-5p	St3gal5	P7
miR-673-3p	Usp25	e18.5
miR-185-5p	Ncoa4	Ad P7
miR-16-5p	Got1	Ad
miR-148b-5p	Klf8	e15.5
miR-485-5p	Pitpnm2	e12.5
miR-872-5p	Tmem204	P7
miR-342-3p	Mtmr3	P7
miR-503-5p	Scp2	e12.5
miR-27a-3p	Cdk17	Ad
miR-132-3p	Pms1	e12.5
miR-455-3p	S100a10	e18.5
miR-18a-3p	Stambpl1	e18.5
miR-1934-5p	Pcgf5	e12.5
miR-342-3p	Foxp1	e15.5
miR-151-3p	Armcx2	P7
miR-185-5p	Zbtb20	Ad
miR-693-3p	Ost4	e15.5
miR-22-5p	Cbfa2t3	e12.5
miR-139-3p	BC017647	e12.5 Ad
miR-21a-3p	Gse1	e15.5
miR-542-5p	Adipor2	Ad
miR-101a-3p	Tab3	e18.5 P7
miR-122-3p	Rasgef1b	P7
miR-200b-5p	Cd36	P7
miR-449c-5p	Dag1	e18.5
miR-139-5p	Nrip1	e15.5
miR-24-3p	4930444A02Rik	e12.5
miR-3090-3p	Gcgr	Ad
miR-324-3p	Utp20	Ad
miR-6243	Arhgap29	e12.5
miR-495-3p	Hivep2	e12.5
miR-3058-3p	Atxn1	P7
miR-1968-5p	Zfand6	e15.5
miR-135a-1-3p	Zbtb20	P7
miR-667-5p	Lipc	e18.5 P7
miR-339-3p	Igf2	e15.5 e18.5 e18.5_rep2 P7
miR-15a-3p	Zfp710	e18.5
miR-669m-5p	Mical3	e12.5
miR-466q	Elovl1	e12.5
miR-101a-3p	Mtcp1	e15.5
miR-6243	Etfb	e12.5
miR-107-3p	Rere	e12.5
miR-20a-5p	Spopl	e12.5
miR-3103-3p	Sec23a	e12.5
miR-337-5p	Fignl1	e12.5
miR-144-3p	Clec4f	Ad
let-7g-5p	R3hdm2	Ad
miR-30c-2-3p	Tbc1d14	P7
miR-10a-3p	Il15	P7
miR-101b-3p	Usp54	Ad
miR-1306-5p	Usp53	e12.5
miR-708-5p	9930021J03Rik	P7
miR-26b-5p	Acsm5	Ad
miR-26b-5p	Ppara	P7
miR-1965	Exoc3	e12.5
miR-188-3p	Alad	e12.5 P7
miR-574-5p	Pcgf3	P7
let-7b-5p	Apol9a	Ad
miR-193	Pnrc2	Ad
miR-152-3p	Nck2	e12.5
miR-466i-3p	Spnb1	e12.5
miR-155-5p	Dnmt3a	Ad
miR-27a-3p	Ctbp2	e12.5
miR-674-3p	Mpp7	e18.5_rep2
miR-28a-5p	Ndrg1	e15.5
miR-301b-3p	Glul	e18.5
miR-466h-5p	Pip5k1b	e12.5
miR-148b-3p	Lmo2	e12.5
miR-16-5p	Slc39a14	Ad
miR-3074-5p	Epb4.1	e12.5
miR-101a-5p	Fndc3b	P7
miR-532-3p	Dhrs3	Ad
miR-181a-5p	Hemgn	e12.5
miR-122-3p	Tom1l1	Ad
miR-34a-5p	Ambp	e12.5 Ad P7
miR-874-3p	Man1a	P7
miR-130b-5p	Fli1	P7
miR-148a-3p	St3gal4	P7
miR-433-5p	Anln	e15.5
miR-145a-5p	Lats2	e12.5
miR-7a-5p	Acsl1	P7
miR-16-5p	Mafk	e12.5
miR-298-5p	Wnk1	e18.5 e18.5_rep2
miR-3096a-5p	Cpne1	e12.5
miR-3072-5p	Supt6h	P7
miR-101a-3p	Tmem176b	P7
miR-152-5p	Lrrc8c	e12.5
miR-5114	Azin1	Ad
miR-199b-5p	Cux2	e18.5 Ad P7
miR-376c-3p	Rbm6	e12.5
miR-543-3p	Gm4951	e18.5
let-7e-5p	Mcart1	e15.5
miR-193	Tln2	Ad
miR-541-5p	Zcchc16	e18.5_rep2
miR-503-5p	Thrap3	e12.5
miR-676-3p	Bid	e12.5
miR-193	Atxn1	Ad
miR-302a-3p	Fars2	e12.5
miR-103-2-5p	Ubl3	e15.5
miR-150-5p	Cd82	P7
miR-322-5p	Lmtk2	e18.5
miR-193	Stau1	Ad
miR-185-5p	Litaf	P7
miR-339-5p	Arhgap11a	e12.5 e18.5
miR-3473b	Slc25a34	e12.5
miR-30c-1-3p	Prr5l	P7
miR-21a-3p	Mcoln2	P7
miR-503-5p	Trib3	P7
let-7b-5p	Wfdc3	Ad P7
miR-370-3p	Saa4	Ad
miR-140-3p	Foxp2	e12.5
miR-1839-5p	A930001N09Rik	P7
miR-770-5p	Larp4b	e12.5
miR-380-3p	Atp2b4	e15.5 e18.5 P7
miR-193	Tbl1xr1	Ad
miR-106b-5p	Ptprm	e12.5 e18.5_rep2
miR-99b-3p	Mkl2	P7
miR-129-2-3p	Ncoa2	e12.5
miR-701-5p	Mbnl1	e12.5
miR-455-3p	Slc38a4	Ad
miR-28a-3p	Rffl	e12.5
miR-450b-3p	Alpl	P7
miR-674-3p	Mbnl1	e12.5
miR-505-5p	C330006A16Rik	Ad
miR-29b-1-5p	Epb4.1	e12.5
miR-17-3p	Zfp219	Ad
miR-3091-5p	Abca8a	Ad
miR-3105-5p	Apbb2	Ad
let-7a-5p	Irf2	e12.5
miR-193	Tat	Ad
miR-5122	Bcl2l11	e18.5
miR-5114	Trim10	e12.5
miR-93-3p	Actr3	e15.5
miR-532-3p	Chst15	e12.5
miR-466q	Zfp949	e12.5
let-7a-5p	Foxp1	e18.5_rep2
miR-1930-5p	Plagl2	e12.5
miR-194-2-3p	Tex2	e12.5
miR-194-2-3p	Herc2	e18.5
miR-672-5p	St3gal4	P7
miR-136-5p	Tspan18	e12.5
miR-363-3p	Zfp445	e15.5
let-7d-5p	Prkag2	P7
miR-98-3p	Inca1	P7
let-7j	Ep400	e15.5
miR-292-5p	Clasp1	e12.5
miR-540-3p	Epb4.1	e12.5
miR-301a-3p	Ncoa2	e18.5
miR-674-5p	Pitpnc1	e18.5
miR-1843b-5p	Klkb1	e18.5_rep2 Ad P7
miR-151-5p	Sdcbp	e15.5
miR-3090-3p	Rnasel	e12.5
miR-26a-5p	Jak1	e12.5
miR-15b-5p	Got1	Ad
miR-652-3p	Rnf10	e12.5
miR-335-3p	Taok3	e18.5_rep2
let-7j	Flrt2	P7
miR-3090-3p	Tspan18	P7
miR-351-5p	Igf2	e12.5
miR-3099-3p	Magi2	e12.5
miR-193	43893	Ad
miR-122-5p	Cdkal1	P7
miR-146a-5p	Hiatl1	e15.5
miR-3107-5p	Oxr1	Ad
miR-193	Comt	Ad
miR-3058-5p	Egfl7	e12.5
miR-185-5p	Tmed7	Ad
miR-30a-3p	Zc3h13	e12.5 e18.5
miR-330-5p	Hipk1	P7
miR-1197-3p	Igf2	P7
miR-29c-3p	Dcaf6	e12.5
miR-193	Csrnp1	Ad
miR-674-5p	Hmbs	e12.5
miR-3084-3p	Mttp	P7
miR-3088-3p	Kirrel	e18.5_rep2
miR-103-1-5p	43893	e12.5
miR-141-3p	Sc5d	Ad
miR-140-3p	Epb4.9	e12.5
miR-377-5p	Plxnb1	e12.5
miR-193	Nfe2l1	Ad
miR-15a-5p	Spnb1	e15.5
miR-23a-3p	Zmiz1	e12.5
miR-669a-3p	Rad21	e12.5
miR-712-5p	Serpina6	e12.5
miR-335-3p	Kbtbd2	e15.5
miR-7a-5p	Elf4	P7
miR-5114	Fat4	e12.5
miR-3068-5p	Ppm1b	P7
miR-505-5p	Gls2	Ad
miR-574-5p	Tec	Ad
miR-193	Gpr146	Ad
miR-193b-5p	Rai1	e12.5
miR-107-5p	Errfi1	Ad
miR-143-5p	Tbl1xr1	Ad
miR-672-5p	Atp2b4	e12.5
miR-18a-3p	Epb4.1	e18.5
miR-106b-3p	Capn2	Ad
miR-130b-3p	Oat	e15.5 P7
miR-10a-5p	Rfx1	e12.5
miR-879-5p	Tbl1xr1	Ad
miR-214-5p	Mgst1	e18.5
miR-668-3p	Ushbp1	P7
miR-382-5p	Sparcl1	P7
miR-152-5p	Dpp4	Ad P7
miR-19b-3p	Limd2	e18.5
miR-193	Pnpla8	Ad
miR-665-3p	Spnb1	e12.5
miR-3060-5p	Tbcel	P7
miR-182-5p	Mtus1	e18.5 Ad
miR-488-3p	Scaf1	Ad
miR-3065-3p	Hs3st3b1	P7
miR-431-5p	D0H4S114	P7
miR-27b-3p	G6pdx	e12.5 e15.5
miR-200a-3p	Gtf2ird1	P7
miR-143-5p	Smarcd2	P7
miR-3067-5p	Slc45a3	Ad
miR-543-3p	Uba1	e12.5
miR-370-5p	Epb4.1	e12.5
miR-497-5p	Apcs	e12.5
miR-193	Arhgap24	Ad
miR-3072-3p	Ptms	P7
miR-103-1-5p	Rbm4	e12.5
miR-345-5p	Itpripl2	P7
miR-25-5p	Rps13	e12.5 Ad P7
miR-30b-3p	Gm7120	e18.5_rep2
miR-1955-5p	Pacsin2	e12.5
let-7e-5p	Bcl2	e18.5
miR-879-5p	Atf7ip	P7
miR-181c-3p	Nmnat3	e15.5 P7
miR-339-5p	Spnb1	e12.5
let-7d-5p	Rps13	e12.5 e15.5 P7
miR-3057-5p	Jmjd1c	e18.5
miR-370-5p	Cnga1	e12.5
miR-191-3p	Mtmr3	e12.5 Ad
miR-194-5p	Ppara	P7
miR-193	Tnrc18	Ad
miR-214-3p	Lrrc8d	P7
miR-3068-5p	Jmjd1c	e18.5
miR-421-3p	43893	e18.5
miR-188-3p	Tmem164	e12.5
miR-378a-3p	Dyrk1a	e12.5
miR-301b-3p	Foxa2	P7
miR-298-3p	Spata13	P7
miR-1843a-5p	Slc39a3	e12.5
miR-1927	43893	e12.5
miR-5134-5p	4931406P16Rik	e12.5
miR-16-5p	Fstl3	e12.5
miR-5114	Fam168b	e12.5
miR-199a-5p	Zmiz1	e18.5
miR-15a-3p	Epb4.1	e12.5
miR-466e-3p	Ninl	e12.5
miR-21a-3p	5730403B10Rik	Ad
miR-1839-3p	Ghr	Ad
miR-7b-5p	D0H4S114	e12.5
miR-3107-3p	Ncoa2	e12.5
let-7f-5p	Acsl5	e18.5
miR-298-3p	Igf2	e12.5
let-7g-5p	Gapvd1	P7
miR-369-5p	Zmym6	e15.5
miR-1197-3p	Tbl1xr1	e12.5
miR-151-5p	Chst15	e18.5
miR-147-3p	Ech1	P7
miR-17-3p	Ugdh	e12.5
miR-107-5p	Gse1	e12.5
miR-1968-5p	Zc3h3	P7
miR-143-5p	Rell1	e12.5
miR-5134-5p	43893	e12.5
miR-3064-3p	4831426I19Rik	e12.5
miR-3090-3p	Klhl29	P7
miR-3102-3p	Prlr	Ad
miR-23a-3p	Phc2	e12.5
miR-329-3p	Gse1	e12.5
miR-3074-5p	Irgm1	e18.5
miR-484	Vdac1	e12.5
miR-497-5p	Raly	e12.5
miR-3068-5p	Tcf12	e18.5 P7
miR-30d-5p	43893	e12.5
miR-15b-5p	Akt2	e12.5
miR-101a-5p	Hnrnpk	e12.5
miR-301a-3p	Rab30	e12.5
miR-378a-3p	Pkig	e12.5
miR-92b-3p	St3gal5	P7
miR-15a-5p	Fam53b	e12.5
miR-674-3p	Abcb11	Ad
miR-193	1810031K17Rik	Ad
miR-154-5p	Vasn	P7
miR-7a-5p	Spata13	e12.5
miR-101b-3p	Lpp	e15.5
miR-451a	Rasgef1b	e15.5
miR-193	Cdc14b	Ad
miR-148a-5p	Rad54l2	e12.5
miR-196b-3p	Gpc3	P7
miR-673-5p	Anpep	P7
miR-466p-3p	4831426I19Rik	Ad
miR-26b-5p	Ralbp1	P7
miR-181b-5p	Maf1	e12.5
miR-505-5p	Ces1c	e18.5 Ad P7
miR-501-5p	Txlna	e12.5 e18.5_rep2
miR-744-5p	Ccni	e18.5
miR-106a-5p	Thrb	e12.5
miR-495-3p	Tfdp2	P7
miR-3470b	Sfxn2	e18.5 Ad
miR-301a-3p	St3gal1	e18.5
miR-335-5p	Sorbs1	Ad
miR-3076-3p	Fndc3b	e12.5
miR-540-3p	G6pc	P7
miR-223-5p	Sntg1	Ad
miR-193	Fam13b	Ad
miR-30c-2-3p	Ece1	Ad
miR-340-3p	Hspd1	Ad
miR-30e-5p	Zfp146	e15.5
miR-3473b	Carhsp1	e12.5
miR-146b-3p	Nrip1	Ad
miR-539-5p	Prrc2b	e12.5
miR-322-5p	Cdc20	e12.5
miR-9-5p	Antxr1	e15.5
miR-101a-3p	Grb10	e15.5
miR-322-5p	Tmem184b	e18.5_rep2 Ad
miR-291a-5p	Tex2	e12.5
miR-383-5p	Rbm47	Ad
miR-193	Gcgr	Ad
miR-16-1-3p	Gcnt1	e15.5
miR-98-5p	Rbm6	Ad
miR-3064-3p	Tor1aip2	e12.5
miR-449a-5p	Tspan9	e12.5
miR-193	Itga1	Ad
miR-16-5p	Gfod1	e18.5
miR-99b-3p	Slc36a2	e15.5
miR-331-3p	Whsc1l1	e15.5
miR-486-5p	Zfp869	e12.5
miR-193	Zbtb5	Ad
miR-218-5p	Spop	e12.5
miR-146a-5p	Hist1h4c	e12.5
miR-141-5p	Esr1	Ad
miR-292-5p	Whsc1l1	e12.5
miR-335-5p	Tgfb3	e18.5_rep2
miR-212-5p	Tns3	e12.5
miR-532-3p	Il18bp	Ad
miR-505-3p	Epb4.1l1	e12.5
miR-107-5p	Prr7	e12.5
miR-193	Nup153	Ad
miR-107-3p	Ticam1	e18.5
miR-300-5p	Ddc	e18.5_rep2
miR-668-3p	Azin1	e12.5 P7
miR-193	Parp16	Ad
miR-300-3p	Chst15	e12.5 e18.5 Ad
miR-877-3p	Prickle1	e12.5
miR-1306-5p	Ncoa2	e12.5
miR-210-5p	Zbtb7a	e12.5
miR-99b-3p	Fam176a	e12.5
miR-106a-5p	Gprasp1	e12.5 P7
miR-382-5p	Pld1	e12.5
miR-125b-2-3p	Abat	Ad
miR-497-5p	Hnrnpd	P7
miR-1931	Rnh1	e15.5
miR-3064-5p	Prdm11	e12.5
miR-3090-3p	Oat	P7
miR-193	Mgat5	Ad
miR-1188-5p	Tpx2	e12.5
miR-378a-5p	Mxi1	e12.5
miR-130a-3p	Homer2	Ad
miR-10b-5p	Traf5	e12.5
miR-99a-3p	Tfeb	e12.5
miR-301a-3p	Atf7ip	e12.5
miR-30a-3p	Pacsin2	e12.5
let-7c-5p	Slc33a1	e12.5
miR-467a-5p	Cdc42	Ad
miR-543-5p	Zbtb17	e18.5
miR-26b-3p	Thrb	e15.5
miR-301a-5p	Ywhab	e12.5
miR-152-3p	Fam53b	e12.5
miR-3076-3p	Atf7ip	P7
miR-3473b	Banp	e12.5
miR-497-5p	Nup54	e12.5
miR-18b-5p	Azin1	e12.5
miR-18a-3p	Sema6a	e12.5
miR-28a-5p	Rac2	P7
miR-193	Tmem93	Ad
miR-15b-5p	Ssx2ip	e12.5
miR-466a-3p	Bre	P7
miR-423-5p	Rrbp1	e18.5_rep2 Ad
let-7a-5p	Sgms1	e12.5
miR-377-3p	Akap13	e12.5
miR-125a-3p	Ibtk	e15.5
miR-574-3p	Syne1	e12.5
miR-455-3p	Zcchc16	e12.5
miR-15b-5p	Iigp1	Ad
miR-193	Hadhb	Ad
miR-15a-5p	Fgb	e12.5 e15.5 e18.5 e18.5_rep2 Ad P7
miR-195a-5p	1200016B10Rik	e15.5
miR-103-2-5p	Pogk	e12.5
miR-574-5p	Ppm1b	P7
miR-673-5p	Thrb	P7
miR-362-3p	Cgn	e18.5 P7
miR-5113	Raly	e12.5
miR-15b-5p	1810055G02Rik	P7
miR-193	Zbtb7c	Ad
miR-135b-5p	Tmem164	e12.5
miR-3068-5p	Osbpl2	Ad
miR-16-1-3p	Birc2	e18.5
miR-425-5p	Mical3	e12.5
miR-5113	Tmem51	e12.5
miR-196b-5p	Apoa1	Ad
miR-212-3p	Pls3	e12.5
miR-744-5p	Wipf1	e12.5
miR-192-5p	Peg3	P7
miR-412-5p	Rasgef1b	P7
miR-770-5p	Zfp523	P7
miR-503-5p	Fam134c	Ad
miR-181b-5p	Ppara	P7
miR-467c-5p	Adnp	e15.5
miR-27b-3p	Raly	e15.5
miR-3060-5p	Inca1	P7
miR-370-5p	Bmp7	P7
miR-193	C330006A16Rik	Ad
miR-16-5p	Nmnat3	e12.5
miR-222-5p	Mrps17	e12.5
miR-330-3p	Zfhx3	e12.5
miR-673-5p	Atl2	e12.5
miR-503-5p	Spnb1	e15.5
miR-669a-5p	Zfp36l2	Ad
miR-31-5p	Celf1	e18.5_rep2
miR-30c-2-3p	Sar1a	e15.5
miR-666-5p	Elf1	e12.5
miR-335-5p	Snca	P7
miR-673-5p	Zfp362	e12.5
miR-483-5p	Adss	P7
miR-1843a-5p	Fgfr2	Ad P7
miR-193	Errfi1	Ad
miR-196b-5p	Prrc2b	e18.5
miR-7a-5p	Pip5k1b	e12.5
miR-329-3p	Mtmr3	e15.5
miR-669o-5p	Uty	e15.5
miR-30e-5p	Zbtb20	Ad
miR-665-3p	Sfmbt1	e18.5_rep2
let-7e-5p	Raly	e12.5
miR-342-5p	Smad6	Ad
miR-451a	Tiam1	e12.5
miR-6243	Ptpra	e12.5
miR-199b-5p	Unc5b	Ad
miR-29b-1-5p	Nek6	e12.5
miR-342-3p	Rod1	Ad
miR-214-3p	Dennd4a	e15.5
miR-1934-5p	Jak1	P7
miR-574-3p	Col13a1	Ad P7
miR-532-3p	Gcgr	Ad P7
miR-674-3p	Hacl1	e15.5 Ad
miR-3082-5p	Plscr4	P7
miR-491-5p	Fn1	e15.5 e18.5
miR-665-3p	Abcb11	e12.5
miR-1930-5p	Gimap3	P7
miR-7a-5p	Ctsb	e12.5
miR-30d-5p	Cdh11	e15.5
miR-214-3p	Pitpnm2	e12.5
miR-1927	Sh2d5	e12.5
miR-29b-3p	Tanc1	Ad
miR-3113-5p	Dgkz	e15.5
miR-338-3p	Bsdc1	e18.5
miR-15b-5p	Ttbk2	P7
miR-298-5p	Gdpd5	P7
miR-27b-3p	Ralb	P7
miR-15a-3p	Tnip1	e12.5
miR-30a-3p	St3gal5	e12.5
miR-1969	Asap1	e12.5
miR-9-5p	Gcgr	e12.5 e18.5 Ad P7
miR-466i-3p	Gng12	e18.5
miR-15b-5p	Hsd3b6	e12.5
miR-130b-5p	Fam49b	P7
miR-466d-5p	Hk3	e15.5
miR-193	Zhx2	Ad
miR-193	Hdac7	Ad
miR-670-3p	Cpn2	Ad
miR-298-5p	Ndufa4	e18.5
miR-495-3p	Spnb1	e15.5
miR-666-3p	Hnrnpf	e12.5
let-7e-5p	Flrt2	Ad P7
miR-195a-5p	Anpep	P7
miR-466e-3p	Srrm2	e12.5 e15.5
miR-5114	Elf1	e12.5
miR-500-5p	Tmem109	e12.5 e15.5 P7
miR-504-5p	Tmem30a	e12.5
miR-714	Rbm3	e12.5
miR-193	5031439G07Rik	Ad
miR-132-3p	Mcart1	e12.5
miR-671-3p	Prickle1	e12.5
miR-185-5p	Igf2r	e18.5 P7
miR-708-5p	Rere	e12.5
miR-15a-5p	Fam126b	e12.5
miR-341-3p	Mdm2	e12.5
miR-3065-3p	Ctnnd1	P7
miR-338-3p	Cpne1	P7
miR-3062-5p	Atxn1	e12.5
miR-122-3p	Zfp639	Ad P7
miR-135a-5p	St6gal1	e18.5
miR-140-3p	Erc1	e18.5
miR-193	Rnf144b	Ad
miR-146b-5p	Sdr42e1	e12.5
miR-3065-3p	Whsc1l1	P7
miR-877-3p	Fkbp5	P7
miR-212-3p	Greb1l	e12.5
miR-183-5p	Zbtb46	e18.5
miR-532-3p	43893	e12.5
miR-212-5p	Plcb4	P7
miR-467b-5p	Rnf125	P7
miR-128-3p	Atxn1	e12.5
miR-3058-5p	Tmod1	e12.5
miR-100-3p	Fdps	P7
miR-24-3p	Mgat5	Ad
miR-22-5p	Ifnar2	e18.5_rep2
miR-301a-5p	43893	e15.5
miR-503-5p	Mef2c	e12.5
miR-338-3p	Vps4b	P7
miR-1930-5p	Mras	e12.5
miR-150-5p	Tet3	e12.5
miR-30e-5p	Ncald	P7
miR-322-5p	Hivep2	Ad
miR-3058-5p	Dennd1b	e18.5
miR-29c-3p	Uspl1	e12.5
miR-335-3p	Fyn	P7
miR-17-5p	Jak1	Ad
miR-3062-5p	Dyrk1a	e12.5
miR-345-3p	Ncoa1	e12.5
miR-186-5p	Car1	e12.5 e15.5 e18.5 P7
miR-18b-5p	43893	e12.5
miR-122-5p	Fbxl12	Ad
miR-139-5p	Zfp865	Ad
miR-1839-5p	Cd53	e18.5 e18.5_rep2 P7
miR-301a-3p	Gprc5c	P7
miR-182-5p	Fam84b	P7
miR-3086-5p	Cdc40	e12.5
miR-1983	St3gal2	e12.5
miR-673-5p	Lrrn3	e15.5
miR-669o-3p	Hist1h2ai	e12.5 e15.5 e18.5 e18.5_rep2 P7
miR-376a-5p	Chd6	e12.5
miR-376b-3p	Tbl1xr1	e15.5
miR-345-5p	Med4	e12.5
miR-181c-5p	Zmiz1	e12.5
miR-706	Igf2	e12.5 e18.5
miR-185-5p	Ciao1	e15.5
miR-5126	Fam82a1	Ad
miR-497-5p	Rab31	e18.5
miR-1969	Ptp4a2	e12.5
miR-214-3p	Lrrc8d	e12.5
miR-540-3p	Nab1	P7
miR-652-3p	F12	P7
miR-152-3p	Scd1	e18.5
miR-30d-5p	5730403B10Rik	Ad
miR-335-5p	Mafk	e12.5
miR-193	Hspa14	Ad
miR-107-3p	Slc23a2	P7
miR-1843b-5p	Ccl24	P7
miR-99a-3p	Slc36a2	e15.5
miR-450b-3p	Lcorl	P7
miR-224-5p	Slc43a1	e12.5
miR-196a-5p	Por	P7
miR-322-5p	Raph1	e15.5
miR-466p-3p	Nacc2	Ad
let-7a-5p	Dmap1	e18.5_rep2
miR-195a-5p	Cep164	Ad
miR-3076-5p	Ctbp2	e12.5
miR-150-3p	Apoa5	P7
miR-30d-5p	Foxp1	Ad
miR-200a-3p	Igfbp5	e18.5
miR-667-5p	Foxp4	e12.5
miR-497-5p	C130039O16Rik	e12.5
miR-191-3p	C130039O16Rik	e12.5
miR-383-5p	Foxp1	e12.5
miR-339-3p	Nit1	e18.5
miR-20a-3p	Plec	e12.5
miR-3057-5p	Mob3b	Ad P7
miR-122-5p	Cbs	Ad
miR-125b-5p	Sertad2	e12.5
miR-107-3p	Agpat1	Ad
miR-3072-5p	Fzd5	e18.5
miR-1839-5p	Ctif	e12.5
miR-3473b	Fgfr2	e12.5
miR-503-5p	Prkcsh	e12.5 e18.5 Ad P7
miR-5622-5p	Cxxc5	e12.5
miR-770-3p	Taok3	e12.5
miR-196a-5p	Prrc2b	e18.5
miR-223-3p	Cux2	e12.5
miR-540-5p	Cux2	e12.5
miR-152-3p	Setbp1	P7
miR-351-3p	Zmiz1	e12.5
miR-3058-5p	Asap1	e12.5
miR-30c-1-3p	Zfp532	e12.5 e18.5 P7
miR-141-3p	Rgnef	e12.5
miR-148a-3p	Lnx1	P7
miR-103-3p	Gnptab	P7
miR-199b-5p	Tet3	e12.5
miR-491-5p	Pitpnm2	e12.5
miR-122-5p	Gcap14	P7
miR-322-5p	Pcolce	e15.5 e18.5
miR-3071-5p	Pop4	P7
miR-145a-5p	Fign	e18.5
miR-193	Klf15	Ad
miR-188-5p	Brd4	Ad
miR-6540-5p	Smad6	e12.5 e15.5
miR-674-5p	Arhgap39	e12.5
miR-29a-3p	Cxcr4	e18.5_rep2
miR-3470a	Golim4	e12.5
miR-1191	Sema6a	P7
miR-152-5p	Rbm47	Ad
miR-423-5p	Gpr56	e12.5
miR-27b-3p	Nck2	e12.5 P7
miR-193	Tmem150a	Ad
miR-26a-5p	Zmiz1	P7
miR-107-3p	Iigp1	Ad
miR-1843a-5p	Dram2	Ad
miR-338-3p	Tet3	e12.5
miR-223-5p	Ftsjd2	e15.5
miR-19b-3p	Stau1	e12.5
miR-15a-3p	Creb1	Ad
miR-1982.1-3p	Vmp1	e12.5
miR-291a-5p	2810474O19Rik	e12.5
miR-141-3p	Slc6a9	e12.5
miR-130a-5p	Sgms2	P7
miR-1982.1-3p	6430548M08Rik	P7
miR-322-5p	Acsl4	e18.5
miR-6540-5p	Mical3	e12.5
miR-129-5p	Igf2	e18.5
miR-700-3p	Tmem93	Ad
miR-92a-1-5p	Atp2b4	e12.5
miR-106a-5p	Dram2	P7
miR-125b-2-3p	Sbk1	e18.5_rep2
miR-676-3p	Xpot	e12.5
miR-302d-3p	Mtcp1	e12.5
miR-361-5p	Arhgef17	P7
miR-125b-2-3p	Ttll1	e12.5
miR-337-3p	Spnb1	e18.5
miR-222-5p	Arfip1	e12.5
miR-1843a-3p	Oit3	e12.5 P7
let-7d-5p	Irs1	Ad
miR-214-5p	Zbtb7a	e12.5
miR-322-5p	Apoa1	P7
miR-1947-5p	Irs1	Ad P7
miR-223-3p	43893	e12.5
miR-411-3p	Ccl9	e15.5
miR-365-1-5p	Lmo2	e12.5
miR-1306-5p	Tmem214	e12.5
miR-378a-5p	Mbd5	e18.5_rep2
miR-338-3p	Grb10	e15.5
miR-25-5p	Scaf4	Ad
let-7e-5p	Rbm6	Ad
miR-148b-3p	Slc38a4	e18.5
miR-6243	Tec	e18.5
miR-667-5p	Fam108a	e12.5
miR-128-3p	Tanc1	e12.5
miR-192-5p	Nhej1	e12.5
miR-292-5p	Ppcdc	e12.5
miR-342-5p	Ccni	Ad
miR-31-5p	Ctbp2	e12.5
miR-466i-3p	Aip	e12.5
miR-485-5p	Dnmt3a	e12.5
miR-193	Hsdl1	Ad
miR-101b-3p	Elf1	e12.5
miR-214-5p	Bcl9	e12.5
miR-337-5p	Zfp260	P7
miR-139-5p	Metap2	e12.5 e15.5 e18.5 P7
miR-669k-5p	Zmiz1	P7
miR-361-3p	Tmem56	P7
miR-29c-3p	Lsr	Ad
miR-3096a-5p	Zfp710	e18.5
miR-130b-5p	Dnmt3a	e12.5
miR-149-5p	Slc16a6	e18.5_rep2
miR-192-3p	Foxp1	e12.5
miR-18b-5p	Pld1	e12.5
miR-503-5p	Psma1	e12.5
miR-27a-3p	Rbm47	P7
miR-714	Ddx5	e18.5 P7
miR-491-5p	Ccrl2	e12.5
miR-214-5p	Bcorl1	e12.5
miR-466o-3p	Zfp609	e12.5
miR-92a-1-5p	Nr2f2	e12.5 e18.5
miR-671-5p	Asnsd1	e12.5
miR-152-5p	Gse1	e12.5
miR-450a-1-3p	Stag1	e12.5
miR-193	Lipt1	Ad
miR-666-3p	Prrc2b	e12.5
miR-328-3p	Mbtd1	e12.5
miR-19a-3p	Frmd4b	e12.5
miR-674-5p	Fam13b	e15.5 Ad
miR-26b-5p	Qsox1	e12.5 e15.5 e18.5 e18.5_rep2 Ad P7
miR-193	Zmynd11	Ad
miR-30c-1-3p	Sbno2	e12.5
miR-337-5p	Fignl1	e12.5
miR-27b-3p	BC057022	P7
miR-542-3p	Ncoa3	e12.5
miR-1968-5p	Gspt1	e12.5 e15.5
miR-335-5p	Rrbp1	e18.5_rep2 Ad
miR-322-5p	Scarb1	P7
let-7a-5p	Mbnl1	Ad
miR-3058-5p	Ece1	Ad
miR-670-5p	Cd82	e18.5
let-7b-5p	Fars2	Ad
miR-1950	Ccbl2	P7
miR-125a-3p	Gtf2a2	Ad
miR-22-5p	Arl4a	e18.5_rep2 P7
miR-34a-5p	Krt8	e18.5_rep2 P7
miR-34c-5p	Klhl13	e18.5
miR-3058-3p	Ncoa7	e12.5
miR-127-3p	1700037H04Rik	P7
miR-503-5p	Slc23a2	P7
miR-99b-3p	Zbtb5	e12.5
miR-503-5p	Snx5	P7
miR-450b-5p	Tnrc6c	e12.5
miR-3103-3p	Sub1	e12.5
miR-3074-5p	Fbxo10	e12.5
miR-666-3p	Dnmt3a	e12.5
miR-3068-5p	Zmiz1	e12.5
miR-101c	Mbnl1	e18.5
miR-483-3p	Cmklr1	e12.5
miR-100-5p	BC057022	P7
miR-5134-5p	Eif4g3	e12.5
miR-148a-5p	Antxr1	e15.5
miR-155-5p	Ptpre	e12.5
miR-134-5p	Cdk16	e12.5 P7
miR-148a-3p	Btbd7	P7
miR-200a-3p	Flrt2	P7
miR-300-5p	Stambpl1	P7
miR-130a-3p	Slc38a4	e18.5
miR-690	Flrt2	e12.5
miR-877-3p	Smurf2	P7
miR-193	Arsk	Ad
miR-148a-5p	Zmiz1	e12.5
miR-3059-5p	Pum1	P7
miR-1306-5p	Med4	e12.5
miR-328-3p	Gse1	e12.5
miR-378c	Nfe2l1	P7
miR-27b-3p	Mras	e12.5
miR-326-3p	Sema4g	Ad
miR-28a-5p	Aldh3a2	Ad P7
miR-3544-3p	Spnb1	e12.5
miR-342-3p	Uba2	Ad
miR-200a-3p	Sgms1	e12.5
miR-29c-3p	Phf17	e12.5
miR-29b-3p	9630033F20Rik	Ad
miR-183-5p	Tspan9	Ad
miR-1968-5p	Cgnl1	Ad
miR-665-3p	Pkp4	e12.5
miR-199a-3p	Nck2	e12.5
miR-712-5p	Sds	P7
miR-547-3p	Cmah	Ad
miR-18a-5p	Caprin2	e12.5
miR-322-5p	Elmo1	e18.5
miR-3069-5p	Stox2	e12.5
miR-668-5p	Zfp560	P7
miR-98-5p	Igf2	e12.5 e15.5 e18.5 P7
miR-190a-5p	Mbl2	P7
miR-224-5p	Prepl	P7
miR-369-5p	Mical3	e12.5
miR-326-3p	43893	e12.5 e15.5
miR-22-3p	Rbms1	e15.5
miR-543-3p	Prox1	e18.5_rep2 P7
miR-501-5p	43893	e15.5 e18.5 P7
miR-499-5p	Tal1	e12.5
miR-28a-3p	Gprasp1	e12.5 P7
miR-214-3p	B3gnt2	Ad
miR-322-5p	Csnk2a1	P7
miR-122-5p	Cdh2	P7
miR-219-1-3p	Pcna	e12.5
miR-141-3p	Fbxl12	Ad
miR-139-3p	Pabpc1	e12.5
miR-185-5p	Nfat5	P7
let-7a-5p	Eif4g3	P7
miR-130a-5p	Myh9	e12.5
miR-532-3p	Dennd1b	e12.5
miR-15b-5p	43893	e12.5
miR-3473d	Ncor2	Ad
miR-434-5p	Gse1	e12.5
miR-204-5p	Gpr146	P7
miR-16-5p	Fryl	P7
miR-107-3p	Fam49b	e18.5_rep2
miR-29c-3p	Zmiz1	e12.5
miR-340-3p	Fam192a	P7
miR-301a-3p	Ccdc61	e18.5 P7
miR-330-3p	Nek7	Ad
miR-101b-3p	Trak2	e15.5 e18.5
miR-328-3p	Ablim1	e12.5
miR-300-5p	Dennd4a	e12.5
miR-20a-3p	St3gal5	e15.5 e18.5 P7
miR-1969	Zfp467	P7
miR-362-5p	Zfp869	e12.5
miR-154-5p	Otud7b	P7
miR-193a-5p	Zmiz1	P7
miR-328-5p	Ttc3	e12.5
miR-181b-5p	Acsl1	e18.5 e18.5_rep2 Ad P7
miR-322-5p	Ywhaz	Ad
miR-29c-5p	Thbs2	e18.5
let-7f-5p	Mtap2	P7
miR-219-5p	Zbtb20	Ad
miR-193a-3p	St3gal1	P7
miR-141-5p	Hint2	P7
miR-378a-5p	Galnt11	P7
miR-20a-5p	Jak1	Ad
miR-615-3p	Ctbp1	e12.5
miR-505-5p	Rrbp1	e18.5_rep2
miR-455-3p	Zmiz1	e18.5
miR-143-5p	Hnrnpk	e12.5
miR-574-5p	Hint2	P7
miR-17-5p	Hist1h3i	e12.5 e15.5 e18.5_rep2
miR-3090-3p	Ptpn3	Ad
miR-300-3p	Sorbs2	e18.5
miR-302d-3p	Slc7a5	e12.5
miR-539-5p	Wdfy3	e12.5
miR-146a-5p	Csgalnact1	P7
miR-184-3p	Plec	Ad P7
miR-151-5p	Tmem131	P7
miR-671-5p	Gpcpd1	e12.5
miR-466k	Cd82	e12.5
miR-3068-5p	Sorbs1	P7
miR-362-3p	Wdtc1	P7
miR-672-5p	E130309F12Rik	P7
miR-15b-5p	Sae1	e12.5
miR-181d-5p	Nfe2	e15.5
miR-412-3p	Plec	P7
miR-485-3p	Mllt10	e18.5_rep2 P7
miR-28a-5p	Ptrf	P7
miR-193	Arhgap24	Ad
miR-100-3p	Ppara	Ad
miR-191-3p	Cfp	e18.5
miR-30a-3p	Pnrc2	e12.5 e15.5 e18.5 e18.5_rep2 Ad P7
miR-1930-5p	Cd276	P7
let-7k	Iigp1	Ad
miR-150-5p	Foxp1	e18.5_rep2
let-7a-1-3p	0610007L01Rik	Ad
miR-298-5p	2010002N04Rik	P7
miR-7a-1-3p	Gtpbp2	e12.5
miR-451a	Lgmn	e12.5 P7
miR-188-3p	Zfp628	e12.5
miR-450b-5p	Sema5a	e12.5
miR-15a-5p	Zdhhc9	e18.5_rep2 Ad
miR-322-5p	Chdh	P7
miR-5622-5p	Tmem108	e12.5
miR-148a-3p	Lrrc8d	Ad
miR-98-5p	Fam176a	Ad
miR-3470b	Grb10	e18.5
miR-1247-3p	Sgms2	P7
miR-9-5p	Baz2b	e12.5
miR-497-5p	Brd3	P7
miR-145a-3p	Hmga1	e12.5
miR-877-3p	Tgfb3	e18.5_rep2
miR-214-3p	Abcg2	e12.5
miR-15b-5p	Zdhhc7	e18.5
miR-1249-3p	Phldb2	e18.5
miR-1964-5p	G0s2	e12.5
miR-122-5p	Des	P7
miR-143-3p	Dusp16	e15.5
miR-301b-3p	Hpcal1	e15.5
miR-195a-5p	Slc25a27	P7
miR-150-5p	Tmem138	e18.5
miR-503-5p	Hs3st1	P7
miR-30a-5p	D18Ertd653e	e15.5
miR-210-5p	Sfxn1	e12.5
miR-210-5p	Orc5	e12.5
miR-667-3p	Prrc2b	e12.5
miR-125a-3p	Aldh3a2	Ad P7
miR-451a	2810453I06Rik	e12.5 e15.5
miR-3572-3p	B3gnt2	Ad
miR-132-3p	Mtcp1	e15.5
miR-98-5p	Nrip1	e12.5
miR-495-3p	Slc25a21	e12.5
miR-378a-3p	Agpat4	e18.5_rep2
miR-378a-5p	Colec11	P7
miR-3473b	Fzd5	e12.5
miR-185-3p	Tmod1	e12.5
miR-339-3p	Ctsb	P7
miR-1981-3p	Pter	P7
miR-455-3p	Brd3	e12.5
miR-193	Kansl1	Ad
let-7c-5p	Rbfox3	e12.5
miR-100-3p	Ntm	P7
miR-3072-3p	Myh9	e12.5
miR-542-5p	Tspan12	P7
miR-296-5p	Rnf10	e12.5 e18.5_rep2
miR-30d-3p	Gys2	e15.5
miR-670-5p	Thnsl2	P7
miR-466h-5p	C130039O16Rik	e12.5
miR-16-5p	Itga1	Ad
miR-669o-5p	Azin1	e12.5 e18.5_rep2
miR-494-3p	Gse1	e12.5
miR-494-3p	Grb10	e12.5
miR-3470a	C330019G07Rik	e12.5
miR-7a-1-3p	Chst15	e12.5 e18.5
miR-301a-3p	Fignl2	e15.5
miR-17-3p	Apob	e12.5
miR-382-5p	Bcor	e12.5
miR-673-3p	Man1c1	e18.5
miR-673-5p	Grb10	e15.5
miR-486-3p	Creb1	e12.5
miR-103-3p	Rps13	e12.5 e15.5 e18.5 Ad P7
miR-145a-5p	Nck2	e18.5
miR-297c-3p	Rfx3	e12.5
miR-666-3p	Erh	e12.5
miR-5125	43893	e12.5
miR-122-5p	Ephx1	P7
miR-1927	Keap1	P7
miR-98-5p	Xpnpep1	Ad
miR-329-3p	Prlr	P7
miR-322-5p	Srsf5	P7
miR-148a-3p	Gys2	e15.5
miR-7a-1-3p	Foxp4	e12.5
miR-297a-5p	Arntl	Ad
miR-532-3p	Bid	e12.5
miR-188-5p	Cux2	e12.5
miR-130b-5p	Trim30d	Ad
miR-5107-5p	C1s	Ad
miR-3060-5p	Tet3	P7
miR-362-3p	Rhbdf2	e12.5
miR-193	Ttc37	Ad
miR-543-5p	Taok2	e12.5
miR-3058-5p	Atxn1	e12.5
miR-223-3p	Tcf20	P7
miR-377-3p	Hpcal1	e12.5
miR-489-3p	Apcs	e12.5
miR-574-5p	Csnk1g2	e12.5
miR-3077-3p	Cdk16	P7
miR-532-3p	Rnf123	e18.5_rep2
miR-301b-5p	Kbtbd2	e12.5
miR-7a-5p	Cux2	P7
miR-20b-5p	Fam113b	e12.5
miR-19a-3p	Smad1	e18.5
miR-199a-3p	Zfp526	e18.5 P7
miR-3061-5p	Lpp	Ad
miR-708-5p	Ssx2ip	e12.5
miR-196b-5p	Znfx1	e12.5
miR-669e-3p	Art4	e12.5
miR-10b-5p	Gse1	e12.5
miR-770-3p	Cpne1	e12.5
miR-193	Appbp2	Ad
miR-467d-3p	Srrm2	e12.5 e15.5
miR-455-3p	Relt	e12.5 e15.5
miR-339-3p	Taok3	e12.5
miR-193	Zmiz1	Ad
miR-1930-5p	Cant1	e12.5
miR-223-3p	Lxn	e18.5
miR-466h-3p	D2hgdh	Ad
miR-322-5p	Dph2	e15.5
miR-148a-5p	Ghr	P7
miR-143-5p	Cdkal1	P7
miR-338-5p	Nck1	e18.5_rep2
miR-484	Evl	Ad
miR-574-5p	Cyp17a1	Ad
miR-200a-3p	Rusc2	e15.5
miR-128-3p	Slc26a2	e12.5
miR-136-5p	Ino80d	e12.5
miR-140-3p	Akt1s1	P7
miR-497-5p	Foxn2	e12.5
miR-377-3p	Cgn	e18.5 P7
miR-101c	Xrcc3	e12.5 P7
miR-1931	Vegfa	e18.5 P7
miR-151-5p	Stau1	e12.5
miR-503-5p	Hs3st3b1	e18.5
miR-141-3p	Herc1	e12.5
miR-3090-3p	Podxl	P7
miR-195a-5p	43898	e18.5_rep2
miR-193	D18Ertd653e	Ad
miR-193	Tmem56	Ad
miR-3470b	Abhd14a	e18.5
miR-467a-5p	Lrrc8d	e12.5
miR-338-3p	Impad1	e18.5
miR-107-5p	Mical3	e12.5
miR-322-5p	Fam168b	e12.5
miR-205-5p	Homer2	P7
miR-150-5p	Tln1	Ad
miR-503-5p	Ncl	e12.5
miR-143-5p	9030617O03Rik	Ad
miR-411-3p	Rbm47	P7
miR-28c	Apob	e15.5 e18.5 e18.5_rep2 Ad P7
miR-3572-3p	Foxp1	P7
miR-214-3p	Iqcd	e12.5
miR-29b-3p	Ghr	P7
miR-28a-5p	Creg1	e12.5 e15.5
miR-200b-3p	Ypel5	e15.5
miR-298-5p	Atp1b1	P7
miR-200a-3p	Nrxn1	P7
miR-103-3p	Iqcd	e12.5
miR-322-5p	Col13a1	P7
miR-425-3p	Haao	P7
miR-542-3p	Papd7	Ad
miR-1943-5p	Apaf1	P7
miR-217-5p	C80913	P7
miR-673-3p	BC004004	P7
miR-1934-3p	Trak2	e12.5
miR-337-3p	Nacc2	e12.5
miR-17-3p	Dynll2	e12.5
miR-667-3p	Stag2	e12.5
miR-381-3p	43893	e12.5
miR-99a-3p	Aifm1	e12.5
miR-877-5p	Zbtb20	P7
miR-223-5p	Gm4070	e18.5_rep2
miR-143-3p	Ptp4a2	e12.5
miR-15a-3p	Arpc1b	Ad
miR-30d-3p	Il18rap	e18.5_rep2
miR-185-3p	Id2	P7
miR-146a-5p	Igf2r	e18.5 P7
let-7d-5p	Prrg1	P7
miR-673-5p	Magi1	P7
miR-30b-5p	Slc7a2	P7
miR-295-3p	Zranb3	e12.5
miR-30d-3p	Dido1	e12.5
miR-140-3p	Zbtb46	e12.5
miR-1983	Ushbp1	e12.5 e18.5 P7
miR-16-5p	Brd3	Ad P7
miR-1839-5p	Zfp516	e12.5
miR-669h-3p	Fyn	e12.5
miR-1193-3p	Kank1	e12.5
miR-451a	Agpat4	e12.5
miR-296-5p	C330006A16Rik	Ad P7
miR-543-3p	Arhgap39	e12.5
miR-135a-5p	Bak1	Ad
miR-1983	Glis2	e12.5
miR-331-3p	Agpat4	e12.5
miR-1843b-3p	Ppp1r15a	P7
miR-18a-3p	Spnb1	e12.5
miR-673-5p	2410042D21Rik	e12.5
miR-181c-5p	Zfp219	e15.5
miR-30d-3p	Carhsp1	e15.5
miR-15b-3p	Keap1	e12.5
miR-149-5p	Taok3	e12.5
miR-668-3p	Wdtc1	e12.5
miR-29b-2-5p	Trim30d	e15.5
miR-27b-3p	Comt	e12.5
miR-193	Cmah	Ad
miR-770-3p	Armcx2	e12.5
miR-193	Yeats2	Ad
miR-532-3p	Slc37a3	Ad
miR-148a-5p	Tmod3	e18.5
miR-503-5p	Ccdc99	e12.5
miR-186-5p	St3gal5	e12.5
miR-5103	Atp6v1h	Ad
miR-351-5p	Gse1	e12.5
miR-16-1-3p	Zfp366	e15.5
miR-103-3p	Fam107b	Ad
miR-494-3p	Nipbl	e18.5_rep2
miR-574-5p	Cab39	P7
miR-574-5p	Zfp146	e15.5
miR-539-5p	Foxp1	P7
miR-1197-3p	Calhm2	e18.5_rep2
miR-7b-5p	Ncapd2	e12.5
miR-677-5p	Zfp395	P7
miR-500-3p	Baz2b	e12.5
miR-19b-1-5p	Sgms1	e12.5
miR-135a-5p	Fryl	e12.5
miR-467a-3p	43893	e12.5 e15.5
miR-503-5p	Wfdc3	Ad P7
miR-668-3p	Ttf1	e12.5
miR-1941-5p	Atad1	Ad
let-7g-5p	Iigp1	Ad
miR-31-5p	Erp29	e12.5 Ad
miR-466d-3p	Ninl	e12.5
miR-193	Twsg1	Ad
miR-3058-5p	Rab5c	e12.5
miR-15b-5p	Tex2	e12.5
miR-330-3p	Bcl2l1	e12.5 e15.5
miR-30a-3p	Celf2	e12.5
miR-103-2-5p	Thoc5	e12.5
miR-7a-5p	Pitpnm2	e12.5
miR-3068-5p	Zmiz1	e18.5
miR-21a-3p	Epb4.9	e12.5
miR-365-1-5p	Gulo	e12.5
miR-193	Arntl	Ad
miR-20a-3p	Mical3	e12.5
miR-103-3p	Gulo	Ad
miR-29b-3p	Luc7l3	Ad
miR-450a-2-3p	Sgms1	e12.5
miR-193b-3p	Spnb1	e12.5
miR-129-2-3p	Atxn1	e12.5
miR-193	4930455C21Rik	Ad
miR-455-3p	Naga	P7
miR-139-3p	Mob3a	e18.5
miR-302a-3p	Spopl	e12.5
miR-365-3p	Tcf19	e18.5
miR-193	Rnf152	Ad
miR-30a-3p	Kdr	e12.5 e18.5 P7
miR-133a-3p	Fbxw2	e12.5
miR-383-3p	Celf1	Ad
miR-101c	Atp2b1	e15.5
miR-29c-3p	D18Ertd653e	e12.5
miR-196b-3p	Rhobtb1	P7
miR-25-5p	Naa40	e12.5
miR-26a-5p	Trerf1	P7
miR-1839-5p	Ip6k1	e12.5
miR-224-5p	Tcf12	e12.5
miR-345-5p	Aldh2	e15.5
miR-193	Srr	Ad
miR-3470a	Tmod1	e12.5
miR-196b-5p	Rps13	e12.5 e15.5 P7
miR-186-5p	Matr3	e12.5
miR-122-3p	Tspan12	e18.5
miR-92a-3p	Tfdp2	e12.5 P7
miR-15a-3p	Slc7a2	Ad
miR-1964-5p	Iffo2	e12.5
miR-193	Letm1	Ad
miR-196b-5p	Fam176a	Ad
miR-582-5p	Lamtor2	e15.5
miR-378b	Pcdh12	Ad
miR-494-3p	Mettl6	e12.5
miR-666-3p	Nacc2	e12.5
miR-193	H2-Ke2	Ad
miR-30f	Tor1aip2	P7
miR-103-2-5p	Apoc3	Ad
miR-19a-5p	Nmnat3	e12.5
miR-101a-5p	S1pr1	Ad P7
miR-5622-5p	Ndor1	e12.5
miR-139-5p	Odc1	e15.5 e18.5_rep2 Ad P7
miR-23a-3p	Slc38a4	e12.5
miR-451a	Chmp2a	e12.5 e15.5 e18.5_rep2 P7
miR-1930-5p	Epb4.1	e12.5
miR-191-3p	Itga3	Ad
miR-193a-3p	Celf1	e12.5
miR-93-5p	Fam49b	Ad
miR-205-5p	Fyn	P7
miR-3090-3p	Tbl1xr1	P7
miR-300-5p	Timm9	e12.5
miR-20b-5p	Ibtk	P7
miR-122-5p	Zmiz1	e18.5
miR-130b-3p	Stau1	e12.5
miR-744-5p	Tex2	e12.5
miR-301b-3p	Scrg1	e18.5
miR-1931	Ube2i	e12.5
miR-16-1-3p	Bnip3l	e12.5
miR-185-5p	Zfp668	P7
miR-130a-3p	Dctn1	P7
miR-455-5p	Zfhx3	P7
miR-140-3p	43898	e12.5
miR-1955-3p	Gprasp1	e12.5
miR-30e-3p	Tspan18	e12.5
miR-362-3p	Mtmr3	e15.5
miR-1188-5p	Chd6	e12.5
miR-139-3p	Tns3	e12.5
miR-194-2-3p	Gm4951	Ad
miR-193	Wnt2	Ad
miR-107-3p	Lifr	P7
miR-467b-5p	Atxn1	e15.5 e18.5
miR-455-3p	Ect2	e12.5
miR-1965	Mfn2	e15.5
miR-19b-3p	Ctnnbip1	e12.5
miR-5622-5p	Slc25a21	e12.5
miR-210-5p	Zhx3	e12.5
miR-26b-5p	6430548M08Rik	P7
miR-489-3p	Ptpn14	e12.5
miR-541-5p	Txn2	e12.5
miR-3072-5p	Pcbp1	e12.5 e18.5 P7
miR-1941-5p	Igf2	P7
miR-501-3p	Rod1	e15.5 e18.5
miR-370-5p	43893	e12.5
miR-361-3p	Fam49b	e12.5
miR-136-5p	Zfhx3	e12.5
miR-331-3p	Stt3b	e12.5
miR-214-5p	Mpp1	e12.5
miR-467c-5p	Fkbp5	Ad
miR-92b-5p	Zdhhc6	e18.5_rep2
miR-485-3p	5730403B10Rik	e15.5
miR-143-5p	Lrrc8d	Ad
miR-301a-5p	Mllt3	e12.5
miR-505-5p	Alpl	Ad P7
miR-362-3p	Tmie	P7
miR-16-5p	Osbpl8	P7
miR-497-5p	Cux2	P7
miR-328-5p	Igf2	e12.5
miR-7a-1-3p	Herc2	e18.5
miR-292-5p	Rap1a	e12.5
miR-362-3p	Ints9	e12.5
miR-1933-3p	Cwc27	e18.5
miR-3060-5p	Rnf152	P7
miR-877-3p	Zc3h11a	P7
miR-214-3p	1110004F10Rik	e15.5
let-7i-5p	Rab43	Ad
miR-700-5p	St3gal1	Ad
miR-130b-5p	Creb1	e15.5
miR-449a-5p	Fasn	P7
miR-19a-3p	Mical3	P7
miR-298-5p	Ctnnd1	Ad
let-7f-5p	Tspan9	Ad
miR-30e-3p	Elf4	e18.5_rep2
miR-92a-3p	Aldh1l1	Ad
miR-802-5p	Zc3h11a	P7
miR-30d-3p	Mapk1ip1l	Ad
miR-330-5p	Ghr	Ad
miR-500-5p	Atxn1	Ad
miR-467d-5p	Cpsf4l	Ad
miR-100-3p	Rcan1	e18.5
miR-3072-3p	Spnb1	e12.5
miR-339-5p	Ptp4a3	e12.5
miR-100-5p	Rab11b	e18.5 P7
miR-193	Ipo13	Ad
let-7a-5p	Plekhg1	e18.5_rep2 Ad P7
miR-1968-5p	Rai1	e12.5
miR-126-3p	Klhl11	P7
miR-3544-3p	Prickle1	e12.5
miR-103-2-5p	Vmp1	e12.5
miR-203-3p	Tbl1x	Ad
miR-879-5p	Erbb2ip	e12.5
miR-1843a-5p	Wnk1	e12.5 e18.5 Ad
miR-329-3p	Csnk1g1	e15.5
miR-497-3p	St3gal5	e15.5
miR-29a-5p	Fam49b	e15.5
miR-540-3p	Lpp	e12.5
miR-674-5p	Pter	e12.5
miR-18a-3p	Dgkz	e12.5
let-7f-5p	Ncoa2	Ad
miR-489-3p	Large	e12.5
miR-31-5p	Elk4	e12.5
miR-574-3p	Spnb1	e12.5
miR-30e-3p	St3gal1	e12.5
miR-122-5p	Gldc	e18.5 P7
miR-1843a-5p	Cmbl	e18.5
miR-361-5p	Serpina3n	P7
miR-344-3p	Rhoc	e15.5
miR-692	Hpcal1	e12.5
miR-5113	Dnahc8	e12.5
miR-466i-3p	Dab2	e12.5
miR-450b-3p	Wrn	e12.5
miR-6243	Cnot8	P7
miR-299a-5p	Tns3	e12.5
miR-301b-3p	Gprasp1	e12.5 P7
miR-504-5p	0610040J01Rik	e12.5
miR-3057-5p	Siah1a	e18.5
miR-199a-5p	Mtmr3	e12.5
let-7a-5p	Cttn	Ad
miR-667-3p	Nsd1	e18.5
miR-532-3p	43893	e12.5
miR-297b-5p	Slc7a1	e12.5
miR-295-3p	Ccnb2	e12.5
miR-532-3p	Cxxc5	e12.5
miR-26a-5p	Zfp710	e12.5
miR-103-3p	Fam126a	e12.5 e15.5 e18.5
miR-30c-1-3p	Ptp4a2	e12.5
miR-664-3p	Cdc42	e12.5
miR-92a-3p	Azin1	e15.5
miR-18b-5p	Cdc42ep2	e12.5
miR-328-3p	Gadd45a	e12.5
miR-667-5p	Atxn1	P7
miR-1930-5p	Acp5	e12.5
miR-3068-5p	Stk38	Ad
miR-3072-3p	Cdc27	e12.5
miR-291b-5p	Slc38a4	e12.5
miR-10a-5p	Mical3	e12.5
miR-107-5p	Zfp146	e15.5
miR-140-3p	6330578E17Rik	e12.5
miR-152-5p	Sertad2	P7
miR-1195	Plcb4	Ad
miR-5125	Rlim	e12.5
miR-345-3p	Trerf1	e12.5
miR-103-3p	Scarb1	P7
miR-101b-3p	Ttc37	Ad
miR-193	Entpd8	Ad
miR-449c-5p	Sfxn2	e12.5
miR-149-3p	Aldh3a2	P7
miR-7a-5p	Fryl	e12.5
miR-329-5p	Slc7a1	e12.5
miR-1927	Ahdc1	e12.5
miR-29b-3p	Lipt1	Ad
miR-451a	Atxn1	P7
miR-101c	4933403F05Rik	e12.5
miR-1955-5p	Klhl8	e12.5
miR-451a	Smc2	e12.5
miR-122-5p	Ptpra	P7
miR-467a-3p	Slc25a30	Ad
miR-3544-3p	Atxn1	e12.5
miR-582-5p	Errfi1	Ad
miR-494-3p	Abcg2	e12.5
miR-134-3p	Bhmt	e12.5
let-7f-5p	Rab43	Ad
miR-361-3p	Nek6	e12.5
miR-188-3p	Impad1	P7
miR-193a-5p	A1bg	Ad
miR-1948-5p	Cdkn1a	Ad
miR-541-5p	Cux2	e18.5
miR-30d-3p	Dnpep	e18.5 P7
miR-383-5p	Tirap	Ad
miR-221-5p	Zfhx3	e12.5
miR-5627-5p	Nfe2	e12.5
miR-193	Rnf5	Ad
miR-106a-5p	Ctsb	e15.5 e18.5
miR-1968-5p	Gatad2a	e15.5
miR-322-3p	4930503L19Rik	e18.5_rep2
let-7c-5p	Mapk14	e12.5
miR-302d-3p	Adnp	e12.5
miR-574-3p	Gnpnat1	P7
miR-132-5p	Clcn4-2	P7
miR-1941-5p	Slc7a7	P7
miR-150-5p	Rai1	e12.5
miR-193	Cnga1	Ad
miR-3057-5p	Zbtb20	Ad P7
miR-541-3p	Ints6	e12.5
miR-106a-5p	Arntl	Ad
miR-3061-5p	Prox1	Ad
miR-193	Akap13	Ad
miR-132-5p	Thbd	P7
miR-362-5p	Klf3	e12.5
miR-668-3p	Ypel4	e12.5
miR-27a-3p	Nfe2	e15.5
miR-3090-3p	Rcc1	e12.5
miR-30d-3p	Inpp4a	e18.5
miR-224-5p	Cd82	e18.5_rep2
miR-193	Col6a2	Ad
miR-193	Fbxl4	Ad
miR-93-5p	Atp2b1	e15.5
miR-148b-3p	Itga9	e12.5
miR-1954	44083	e12.5
miR-3107-3p	Tfr2	Ad
miR-27a-3p	Gys2	e15.5
miR-211-5p	Slc7a2	P7
miR-3088-3p	43893	P7
miR-297c-3p	Mapk6	e12.5 e18.5 e18.5_rep2 P7
miR-152-3p	2410002F23Rik	e12.5
miR-466q	St3gal5	e15.5
miR-223-5p	Cab39	P7
miR-144-5p	Add3	Ad
miR-138-5p	Agpat6	e12.5
miR-486-3p	Tex2	e12.5
miR-490-5p	Il18rap	e18.5_rep2
miR-3064-5p	Ccdc21	e18.5
miR-17-3p	Eif4g2	e12.5
miR-505-5p	Slc25a32	Ad
miR-149-3p	Smurf2	P7
miR-301a-3p	Ncor2	P7
miR-193	Slc4a4	Ad
miR-455-3p	Nmnat3	e15.5
miR-449c-5p	Mtmr4	e18.5
miR-24-3p	Apool	e15.5
miR-1306-5p	Ptp4a3	e12.5
miR-181a-5p	Brd4	e12.5 e18.5 P7
miR-449a-5p	Ubc	e15.5 P7
miR-362-3p	Fyn	Ad
miR-3099-3p	Prrc2b	e12.5
miR-455-3p	Zfand6	e12.5
miR-129-2-3p	Apbb2	e12.5
miR-26b-3p	Fyn	e12.5
miR-22-3p	Apol7a	Ad P7
miR-483-5p	Ifnar2	e15.5
miR-350-5p	Cdh6	e12.5
miR-186-5p	Arfgap1	e12.5
miR-3090-3p	Ptp4a3	e12.5
miR-539-5p	Itsn1	e18.5 P7
miR-98-5p	43893	e12.5
miR-1955-3p	St3gal4	e12.5
miR-30c-5p	Rad21	P7
miR-335-3p	2310022A10Rik	P7
miR-223-5p	Pqlc2	e18.5_rep2
miR-31-5p	Apoc3	e18.5_rep2
miR-329-5p	Mical3	e12.5
miR-350-5p	Ptk2	P7
miR-672-5p	Bcor	e12.5
miR-15a-5p	Sgk3	e15.5
miR-214-3p	Pak4	Ad
miR-483-3p	Clcn3	P7
miR-450b-3p	Add1	e12.5
miR-15a-5p	Tspan33	e18.5_rep2
miR-16-5p	Slc25a42	Ad
let-7i-5p	Stard8	e18.5
miR-203-3p	Gpbp1	e12.5
miR-298-3p	St3gal4	e12.5
miR-3060-5p	Tln2	P7
miR-18b-5p	Mecp2	e12.5
miR-10a-5p	Stat5b	e12.5
miR-6540-5p	Epb4.1	e12.5
let-7i-5p	Stat5b	P7
miR-122-5p	Pdcl	e18.5 Ad
miR-3061-5p	Ddt	e12.5 Ad
miR-101b-3p	43893	e15.5
miR-382-5p	Hnrnpc	e12.5
miR-3090-3p	Rai1	e12.5
miR-150-5p	Rbm47	e18.5_rep2
miR-3107-3p	Pik3r6	e15.5
miR-212-3p	Scaf1	e12.5
miR-383-3p	Nfe2l1	Ad
let-7g-5p	Plekhg1	Ad
miR-676-3p	Celf1	e18.5
miR-494-3p	Rfxap	e12.5
miR-3068-5p	Cyp17a1	Ad
miR-483-3p	Trip6	P7
miR-107-3p	Gng12	Ad
miR-30c-5p	Foxp1	Ad P7
miR-103-3p	Abcg2	e12.5
miR-33-3p	Tbl1xr1	P7
miR-139-3p	Ppm1a	Ad
miR-466j	Sgms1	e12.5
miR-201-5p	Myh9	P7
miR-1247-5p	Gtf3c4	e12.5
miR-301b-3p	Gstz1	P7
miR-503-5p	Lpin1	e18.5 Ad
miR-1982.2-3p	Zfp644	e12.5
miR-192-5p	Epb4.2	e12.5 e15.5
miR-193b-3p	Ubr5	e18.5_rep2
miR-1965	Uqcrh	e15.5
miR-184-3p	Igf2	e12.5 e15.5 e18.5 e18.5_rep2 P7
miR-222-3p	Tmem184b	e12.5
miR-466c-5p	Cd82	e12.5
miR-185-5p	Fam82a1	Ad
miR-15a-5p	Fam126a	e12.5 e15.5 e18.5
miR-1839-5p	Chd6	e12.5
miR-3076-5p	Foxn2	e12.5
miR-450b-3p	Bmp4	e18.5_rep2
miR-3110-5p	Tfeb	e12.5
miR-1193-5p	Apoc2	P7
miR-3068-5p	Ccdc111	e18.5
miR-3096b-5p	Zc3h11a	e12.5
miR-193	Lipc	Ad
miR-188-3p	Fam107b	Ad
miR-132-5p	Lphn1	P7
miR-3058-5p	Vps37c	e12.5
miR-296-5p	Slc22a23	e12.5
miR-652-3p	Dhx36	e12.5
miR-3068-5p	Acp5	e12.5
miR-671-5p	Tbccd1	e18.5 Ad
miR-192-3p	Tet3	e12.5
let-7c-5p	C1s	P7
miR-7b-5p	Abhd14a	e12.5
miR-675-5p	Cd302	P7
miR-129-2-3p	Foxo3	e12.5
miR-378b	Zmiz1	P7
miR-429-3p	Mtus1	P7
miR-3098-5p	Slmap	e12.5
miR-193	Utp20	Ad
miR-151-5p	Slc22a23	e18.5_rep2
miR-103-3p	Tmem184b	e18.5_rep2 Ad
miR-652-5p	Tfdp2	e12.5
miR-344-3p	Ccnj	e18.5
miR-150-5p	Man1a2	e12.5 e15.5
miR-30d-3p	Helz	P7
miR-378d	Relt	e12.5
miR-1193-5p	Sox6	P7
miR-5619-5p	Zbtb7a	e12.5
miR-3076-3p	Caskin2	e12.5
miR-191-5p	Zfp523	P7
miR-183-3p	Serpina1d	P7
miR-193	Ccbl1	Ad
miR-196b-5p	Lphn3	e18.5
miR-879-5p	Hs3st3b1	Ad P7
miR-15a-5p	Stox2	e12.5
miR-28a-5p	Gpcpd1	e12.5
miR-98-5p	Ctif	e12.5
miR-27a-3p	Rap1a	e12.5
miR-338-5p	Fam49b	Ad
miR-125b-2-3p	Zfp644	e15.5
miR-92a-2-5p	Wdfy3	e12.5
miR-10b-5p	Myst2	e12.5
miR-300-5p	Myh9	e12.5
miR-16-5p	Trpm7	e12.5
miR-28a-5p	Cux2	e12.5
miR-330-5p	Zmiz1	e15.5
miR-101b-3p	Mtcp1	e15.5
miR-217-5p	Phgdh	e12.5
miR-125b-2-3p	Gabpb2	e18.5
miR-328-3p	Phc2	e12.5
miR-15a-5p	Nup54	e12.5
miR-322-5p	Rab31	e18.5
miR-214-3p	Zranb2	e12.5
miR-3060-5p	Gpc4	P7
miR-361-3p	Rai1	e12.5
miR-322-5p	Zbtb20	Ad
miR-425-3p	Mbnl1	P7
miR-3098-5p	Klf8	e15.5
miR-122-5p	Ppara	P7
miR-501-5p	Kctd20	e12.5
miR-15a-5p	Cnst	e12.5
miR-301b-3p	Agpat9	e18.5
miR-3076-3p	Grb10	e12.5
miR-15b-5p	Litaf	P7
let-7c-5p	Pglyrp2	P7
miR-27b-3p	Kif2a	e15.5
miR-103-2-5p	Fabp12	e15.5
miR-3103-3p	Spata13	P7
miR-193	Taok3	Ad
miR-15b-5p	Zfand6	e15.5
miR-329-5p	Spnb1	e12.5
miR-1933-3p	Srr	e18.5
miR-326-3p	Lrp1	Ad
miR-1968-5p	Rab10	e18.5 Ad
miR-125b-5p	Mical3	e12.5
miR-183-5p	St6gal1	P7
miR-29a-5p	Myst4	Ad
miR-3090-3p	Cux2	e12.5
miR-30c-2-3p	Peg3	P7
miR-148a-5p	R3hdm1	e12.5
miR-574-5p	Pak2	P7
miR-450a-5p	Nrn1	Ad P7
miR-669e-5p	Aass	e12.5
miR-148a-3p	Sorbs1	e12.5
miR-101b-3p	Arntl	Ad
miR-205-5p	Ankrd9	e12.5
miR-3544-3p	A630007B06Rik	e15.5
miR-15b-5p	Tcf20	e18.5
miR-130b-5p	Bcorl1	Ad
miR-495-3p	Ctnnb1	P7
miR-5619-5p	Kdm2a	e12.5
miR-326-3p	Adrbk1	P7
let-7g-5p	Elf1	e12.5 P7
miR-1968-5p	Hacl1	e15.5
miR-7a-1-3p	Tfdp2	e12.5
miR-376c-3p	Tpst2	e12.5
miR-15b-5p	Cux2	P7
miR-466f-3p	Csgalnact1	P7
miR-494-3p	Foxn3	e15.5
miR-466h-5p	Stard10	Ad
miR-700-3p	Sec24a	Ad
miR-3107-3p	Mtmr9	e18.5_rep2
miR-574-3p	Comt	Ad
miR-194-2-3p	Rffl	e12.5
miR-188-5p	St3gal4	e12.5
miR-497-5p	Igf2	e12.5
miR-214-3p	Lpin2	Ad
miR-484	Traf5	e12.5
miR-3098-5p	Nck2	e12.5
miR-3058-3p	4931414P19Rik	P7
miR-193	Mppe1	Ad
miR-383-5p	Traf3	e12.5
miR-195a-5p	Sdr42e1	Ad
miR-152-3p	Hp1bp3	Ad
miR-181a-5p	Nrcam	P7
let-7f-5p	Ggps1	e18.5_rep2
miR-140-3p	R3hdm2	e12.5
miR-152-3p	Sfmbt2	P7
miR-3100-5p	Zfp362	e12.5
miR-129-2-3p	Smox	e12.5
miR-532-3p	Taok3	e12.5
miR-673-5p	Ctsb	e18.5
miR-497-5p	Hint2	P7
miR-362-3p	Col4a4	e18.5_rep2
miR-3100-5p	St3gal1	e18.5
miR-193	Rin2	Ad
miR-92b-3p	Rnf220	P7
miR-193a-5p	2810422J05Rik	P7
miR-26b-3p	Slc5a6	e12.5
miR-103-1-5p	Spnb1	e12.5
miR-708-5p	Gc	P7
miR-1968-5p	Soat1	P7
miR-129-2-3p	Phtf2	e12.5
miR-330-5p	Epb4.9	e12.5
miR-146b-3p	Fxyd1	P7
miR-350-5p	Dusp1	e12.5
miR-140-3p	Epb4.1	e12.5
miR-674-3p	Sbk1	e18.5_rep2
miR-194-2-3p	Sc5d	P7
miR-199a-3p	Zfp865	Ad
miR-188-3p	Steap3	e12.5
miR-1968-5p	Ubl3	e15.5 P7
miR-486-3p	Ahsg	P7
miR-29b-3p	Abhd2	e12.5
miR-193	Fasn	Ad
miR-92a-2-5p	Cd82	e12.5
miR-16-5p	Atp1b1	P7
miR-673-3p	Stard10	Ad
let-7i-5p	Pag1	e15.5 P7
miR-15a-3p	St3gal3	P7
miR-503-5p	Gm4980	Ad
miR-15a-5p	Krt8	e18.5
miR-193a-3p	Sgms1	e12.5
miR-299b-5p	43893	e12.5
miR-301a-3p	Sox6	P7
miR-292-5p	Ncoa3	e12.5
miR-291b-5p	Dcaf12	e12.5
miR-141-5p	Pter	P7
miR-1249-3p	Mppe1	P7
miR-484	Sigmar1	e12.5
miR-130a-3p	Tmem140	P7
miR-30c-2-3p	Bhmt	e12.5
miR-322-5p	Dmtf1	e15.5
miR-5103	Slc22a23	e12.5 e15.5 e18.5
miR-302a-3p	Slc7a5	e12.5
miR-370-5p	Tln2	P7
miR-297b-5p	Atxn7l2	P7
miR-5134-5p	Socs3	e12.5
miR-107-3p	Grb10	e12.5
miR-665-3p	Baz2a	e12.5
miR-204-5p	Pip5k1b	e12.5
miR-1950	43893	e12.5
miR-193	Adipor2	Ad
miR-423-5p	Cdc42se1	e12.5
miR-185-3p	Pter	P7
miR-130b-5p	Dnpep	e18.5 P7
miR-149-5p	43893	e18.5
[truncated: 52,948 more rows]
